# Supplementary material for: Sirtuin 1 and Sirtuin 3 in Granulosa Cell Tumors
Source: Int J Mol Sci. 2021 Feb 19;22(4):2047. doi: 10.3390/ijms22042047 (PMC7923107; doi:10.3390/ijms22042047)
Supplement: Supplementary file 1 [file ijms-22-02047-s001.zip]

Archive with 7 entries (6 files):
- suppl files sirt/
- suppl files sirt/.DS_Store
- __MACOSX/suppl files sirt/._.DS_Store
- suppl files sirt/SupplementaryTable4_proteinGroups_KGN_20201023.xlsx
- __MACOSX/suppl files sirt/._SupplementaryTable4_proteinGroups_KGN_20201023.xlsx
- suppl files sirt/Supplementary tables.docx
- __MACOSX/suppl files sirt/._Supplementary tables.docx
