# Supplementary material for: Sirtuin 1 and Sirtuin 3 in Granulosa Cell Tumors
Source: Int J Mol Sci. 2021 Feb 19;22(4):2047. doi: 10.3390/ijms22042047 (PMC7923107; doi:10.3390/ijms22042047)
Supplement: Supplementary file 1 [file ijms-22-02047-s001.zip › suppl files sirt/SupplementaryTable4_proteinGroups_KGN_20201023.xlsx]

## Sheet: proteinGroups
Supplementary table 4. Proteins group identified for KGN cells. Protein IDs: Identifier(s) of protein(s) contained in the protein group; Majority protein Ids: IDs of those proteins that have at least half of the peptides that the leading protein has; Fasta headers: Fasta headers(s) of protein(s) contained within the group; GN= Gene Name; Uniprot: Uniprot identifier; Number of proteins: Number of …
Protein IDs	Majority protein IDs	Fasta headers	GN	Uniprot	Number of proteins	Peptides	Razor + unique peptides	Unique peptides	Peptides KGN_r1	Peptides KGN_r2	Peptides KGN_r3	Razor + unique peptides KGN_r1	Razor + unique peptides KGN_r2	Razor + unique peptides KGN_r3	Unique peptides KGN_r1	Unique peptides KGN_r2	Unique peptides KGN_r3	Sequence coverage [%]	Unique + razor sequence coverage [%]	Unique sequence coverage [%]	Mol. weight [kDa]	Sequence length	Sequence lengths	Q-value	Score	Identification type KGN_r1	Identification type KGN_r2	Identification type KGN_r3	Sequence coverage KGN_r1 [%]	Sequence coverage KGN_r2 [%]	Sequence coverage KGN_r3 [%]	Intensity KGN_r1	Intensity KGN_r2	Intensity KGN_r3	MS/MS count KGN_r1	MS/MS count KGN_r2	MS/MS count KGN_r3	MS/MS count	id
sp|Q86V21|AACS_HUMAN;tr|E7EW25|E7EW25_HUMAN	sp|Q86V21|AACS_HUMAN	sp|Q86V21|AACS_HUMAN Acetoacetyl-CoA synthetase OS=Homo sapiens OX=9606 GN=AACS PE=1 SV=1	AACS	Q86V21	2	12	12	12	10	8	10	10	8	10	10	8	10	20.8	20.8	20.8	75.143	672	672;218	0	43.085	By MS/MS	By MS/MS	By MS/MS	18.8	15.3	18.5	136360000	82560000	163480000	5	8	9	22	3006
sp|P22760|AAAD_HUMAN	sp|P22760|AAAD_HUMAN	sp|P22760|AAAD_HUMAN Arylacetamide deacetylase OS=Homo sapiens OX=9606 GN=AADAC PE=1 SV=5	AADAC	P22760	1	3	3	3	3	3	2	3	3	2	3	3	2	9.5	9.5	9.5	45.733	399	399	0	6.7734	By MS/MS	By MS/MS	By MS/MS	9.5	9.5	6.5	27217000	21810000	18701000	1	1	1	3	1165
sp|Q2M2I8|AAK1_HUMAN;tr|E9PG46|E9PG46_HUMAN	sp|Q2M2I8|AAK1_HUMAN;tr|E9PG46|E9PG46_HUMAN	sp|Q2M2I8|AAK1_HUMAN AP2-associated protein kinase 1 OS=Homo sapiens OX=9606 GN=AAK1 PE=1 SV=3;tr|E9PG46|E9PG46_HUMAN AP2-associated protein kinase 1 OS=Homo sapiens OX=9606 GN=AAK1 PE=1 SV=1	AAK1	Q2M2I8	2	6	5	5	5	5	4	4	4	3	4	4	3	8.2	7.3	7.3	103.88	961	961;674	0	18.456	By MS/MS	By MS/MS	By MS/MS	6.8	7.3	5.8	46533000	52089000	57794000	3	4	2	9	2607
tr|A0A096LP25|A0A096LP25_HUMAN;sp|Q6ZSR9|YJ005_HUMAN;tr|A0A096LNZ0|A0A096LNZ0_HUMAN;tr|A0A096LP60|A0A096LP60_HUMAN	tr|A0A096LP25|A0A096LP25_HUMAN;sp|Q6ZSR9|YJ005_HUMAN;tr|A0A096LNZ0|A0A096LNZ0_HUMAN	tr|A0A096LP25|A0A096LP25_HUMAN AP2-associated protein kinase 1 (Fragment) OS=Homo sapiens OX=9606 GN=AAK1 PE=1 SV=1;sp|Q6ZSR9|YJ005_HUMAN Uncharacterized protein FLJ45252 OS=Homo sapiens OX=9606 PE=2 SV=2;tr|A0A096LNZ0|A0A096LNZ0_HUMAN AP2-associated prote	AAK1	Q6ZSR9	4	7	7	6	7	7	6	7	7	6	6	6	5	18.6	18.6	16.8	54.448	511	511;355;339;99	0	28.087	By MS/MS	By MS/MS	By MS/MS	18.6	18.6	17.2	130570000	88917000	128840000	6	6	5	17	4920
sp|Q9H7C9|AAMDC_HUMAN;tr|E9PNP3|E9PNP3_HUMAN;tr|E9PR47|E9PR47_HUMAN;tr|E9PIQ4|E9PIQ4_HUMAN;tr|E9PJP1|E9PJP1_HUMAN;tr|E9PLK9|E9PLK9_HUMAN;tr|K4DI89|K4DI89_HUMAN	sp|Q9H7C9|AAMDC_HUMAN;tr|E9PNP3|E9PNP3_HUMAN;tr|E9PR47|E9PR47_HUMAN;tr|E9PIQ4|E9PIQ4_HUMAN;tr|E9PJP1|E9PJP1_HUMAN;tr|E9PLK9|E9PLK9_HUMAN;tr|K4DI89|K4DI89_HUMAN	sp|Q9H7C9|AAMDC_HUMAN Mth938 domain-containing protein OS=Homo sapiens OX=9606 GN=AAMDC PE=1 SV=1;tr|E9PNP3|E9PNP3_HUMAN Mth938 domain-containing protein OS=Homo sapiens OX=9606 GN=AAMDC PE=1 SV=1;tr|E9PR47|E9PR47_HUMAN Mth938 domain-containing protein OS=	AAMDC	Q9H7C9	7	6	6	6	6	6	5	6	6	5	6	6	5	50.8	50.8	50.8	13.332	122	122;141;168;90;93;137;147	0	19.247	By MS/MS	By MS/MS	By MS/MS	50.8	50.8	45.1	141380000	130860000	95895000	5	4	4	13	4124
tr|C9JG97|C9JG97_HUMAN;sp|Q13685|AAMP_HUMAN;tr|C9JEH3|C9JEH3_HUMAN;tr|C9JTS3|C9JTS3_HUMAN;tr|H7C0R2|H7C0R2_HUMAN	tr|C9JG97|C9JG97_HUMAN;sp|Q13685|AAMP_HUMAN;tr|C9JEH3|C9JEH3_HUMAN;tr|C9JTS3|C9JTS3_HUMAN	tr|C9JG97|C9JG97_HUMAN Angio-associated migratory cell protein OS=Homo sapiens OX=9606 GN=AAMP PE=1 SV=1;sp|Q13685|AAMP_HUMAN Angio-associated migratory cell protein OS=Homo sapiens OX=9606 GN=AAMP PE=1 SV=2;tr|C9JEH3|C9JEH3_HUMAN Angio-associated migrator	AAMP	Q13685	5	4	4	4	2	3	2	2	3	2	2	3	2	13	13	13	44.693	415	415;434;435;200;189	0	19.167	By MS/MS	By MS/MS	By MS/MS	5.8	9.9	6.7	11168000	29761000	29066000	2	2	1	5	2331
sp|P49588|SYAC_HUMAN;tr|H3BPK7|H3BPK7_HUMAN	sp|P49588|SYAC_HUMAN	sp|P49588|SYAC_HUMAN Alanine--tRNA ligase, cytoplasmic OS=Homo sapiens OX=9606 GN=AARS PE=1 SV=2	AARS	P49588	2	43	43	43	41	37	39	41	37	39	41	37	39	59	59	59	106.81	968	968;280	0	281.53	By MS/MS	By MS/MS	By MS/MS	56.5	50.3	54.9	3014500000	2327800000	2875000000	46	45	45	136	1583
sp|Q5JTZ9|SYAM_HUMAN	sp|Q5JTZ9|SYAM_HUMAN	sp|Q5JTZ9|SYAM_HUMAN Alanine--tRNA ligase, mitochondrial OS=Homo sapiens OX=9606 GN=AARS2 PE=1 SV=1	AARS2	Q5JTZ9	1	6	6	6	4	2	4	4	2	4	4	2	4	6.1	6.1	6.1	107.34	985	985	0	13.961	By MS/MS	By MS/MS	By MS/MS	4.1	2	4.4	18902000	13766000	26373000	3	2	3	8	2698
sp|Q9BTE6|AASD1_HUMAN;tr|C9J5N1|C9J5N1_HUMAN;tr|L7N2F4|L7N2F4_HUMAN;tr|K7N799|K7N799_HUMAN	sp|Q9BTE6|AASD1_HUMAN;tr|C9J5N1|C9J5N1_HUMAN;tr|L7N2F4|L7N2F4_HUMAN	sp|Q9BTE6|AASD1_HUMAN Alanyl-tRNA editing protein Aarsd1 OS=Homo sapiens OX=9606 GN=AARSD1 PE=1 SV=2;tr|C9J5N1|C9J5N1_HUMAN PTGES3L-AARSD1 readthrough OS=Homo sapiens OX=9606 GN=PTGES3L-AARSD1 PE=1 SV=1;tr|L7N2F4|L7N2F4_HUMAN Alanyl-tRNA-editing protein Aa	AARSD1	Q9BTE6	4	4	4	4	3	4	2	3	4	2	3	4	2	10.2	10.2	10.2	45.479	412	412;495;140;84	0	9.0429	By MS/MS	By MS/MS	By matching	8.3	10.2	5.6	35733000	20814000	24250000	1	2	0	3	3858
sp|Q9NRN7|ADPPT_HUMAN;tr|E9PLW6|E9PLW6_HUMAN;tr|E9PNF3|E9PNF3_HUMAN	sp|Q9NRN7|ADPPT_HUMAN;tr|E9PLW6|E9PLW6_HUMAN	sp|Q9NRN7|ADPPT_HUMAN L-aminoadipate-semialdehyde dehydrogenase-phosphopantetheinyl transferase OS=Homo sapiens OX=9606 GN=AASDHPPT PE=1 SV=2;tr|E9PLW6|E9PLW6_HUMAN L-aminoadipate-semialdehyde dehydrogenase-phosphopantetheinyl transferase (Fragment) OS=Hom	AASDHPPT	Q9NRN7	3	7	7	7	6	7	5	6	7	5	6	7	5	23.3	23.3	23.3	35.776	309	309;190;160	0	19.463	By MS/MS	By MS/MS	By MS/MS	17.8	23.3	17.8	132660000	115730000	107700000	4	6	3	13	4256
sp|Q9UDR5|AASS_HUMAN;tr|F8WAH1|F8WAH1_HUMAN;tr|F8WE53|F8WE53_HUMAN	sp|Q9UDR5|AASS_HUMAN;tr|F8WAH1|F8WAH1_HUMAN	sp|Q9UDR5|AASS_HUMAN Alpha-aminoadipic semialdehyde synthase, mitochondrial OS=Homo sapiens OX=9606 GN=AASS PE=1 SV=1;tr|F8WAH1|F8WAH1_HUMAN Alpha-aminoadipic semialdehyde synthase, mitochondrial OS=Homo sapiens OX=9606 GN=AASS PE=1 SV=1	AASS	Q9UDR5	3	13	13	13	11	11	12	11	11	12	11	11	12	18	18	18	102.13	926	926;732;511	0	32.464	By MS/MS	By MS/MS	By MS/MS	16.3	15.3	17.2	199610000	101030000	186340000	5	8	7	20	4507
sp|Q9NY61|AATF_HUMAN;tr|A0A087WWS8|A0A087WWS8_HUMAN	sp|Q9NY61|AATF_HUMAN;tr|A0A087WWS8|A0A087WWS8_HUMAN	sp|Q9NY61|AATF_HUMAN Protein AATF OS=Homo sapiens OX=9606 GN=AATF PE=1 SV=1;tr|A0A087WWS8|A0A087WWS8_HUMAN Protein AATF (Fragment) OS=Homo sapiens OX=9606 GN=AATF PE=1 SV=1	AATF	Q9NY61	2	4	4	4	4	3	3	4	3	3	4	3	3	12.9	12.9	12.9	63.132	560	560;154	0	7.4226	By MS/MS	By MS/MS	By matching	12.9	9.6	11.4	46081000	20024000	30707000	3	1	0	4	4380
sp|P80404|GABT_HUMAN;tr|H3BRN4|H3BRN4_HUMAN;tr|H3BNQ7|H3BNQ7_HUMAN;tr|H3BPW8|H3BPW8_HUMAN	sp|P80404|GABT_HUMAN;tr|H3BRN4|H3BRN4_HUMAN;tr|H3BNQ7|H3BNQ7_HUMAN	sp|P80404|GABT_HUMAN 4-aminobutyrate aminotransferase, mitochondrial OS=Homo sapiens OX=9606 GN=ABAT PE=1 SV=3;tr|H3BRN4|H3BRN4_HUMAN 4-aminobutyrate aminotransferase, mitochondrial OS=Homo sapiens OX=9606 GN=ABAT PE=1 SV=1;tr|H3BNQ7|H3BNQ7_HUMAN 4-aminobu	ABAT	P80404	4	3	3	3	2	2	3	2	2	3	2	2	3	7.6	7.6	7.6	56.438	500	500;515;515;117	0	10.271	By MS/MS	By MS/MS	By MS/MS	5.4	5.4	7.6	17934000	16167000	23279000	0	0	3	3	1992
tr|H7BXK9|H7BXK9_HUMAN;sp|Q9NP58|ABCB6_HUMAN	tr|H7BXK9|H7BXK9_HUMAN;sp|Q9NP58|ABCB6_HUMAN	tr|H7BXK9|H7BXK9_HUMAN ATP-binding cassette sub-family B member 6, mitochondrial (Fragment) OS=Homo sapiens OX=9606 GN=ABCB6 PE=1 SV=1;sp|Q9NP58|ABCB6_HUMAN ATP-binding cassette sub-family B member 6, mitochondrial OS=Homo sapiens OX=9606 GN=ABCB6 PE=1 SV=	ABCB6	Q9NP58	2	2	2	2	1	0	2	1	0	2	1	0	2	3.5	3.5	3.5	77.434	690	690;842	0.00069832	4.3523	By MS/MS		By MS/MS	1.3	0	3.5	4333100	0	4038300	1	0	2	3	4200
tr|A0A2R8Y473|A0A2R8Y473_HUMAN;tr|B4DGL8|B4DGL8_HUMAN;tr|A0A087WW65|A0A087WW65_HUMAN;sp|O75027|ABCB7_HUMAN	tr|A0A2R8Y473|A0A2R8Y473_HUMAN;tr|B4DGL8|B4DGL8_HUMAN;tr|A0A087WW65|A0A087WW65_HUMAN;sp|O75027|ABCB7_HUMAN	tr|A0A2R8Y473|A0A2R8Y473_HUMAN ATP-binding cassette sub-family B member 7, mitochondrial OS=Homo sapiens OX=9606 GN=ABCB7 PE=1 SV=1;tr|B4DGL8|B4DGL8_HUMAN cDNA FLJ53391, highly similar to ATP-binding cassette sub-family B member 7, mitochondrial (Fragment)	ABCB7	A0A2R8Y473	4	1	1	1	1	1	1	1	1	1	1	1	1	1.5	1.5	1.5	71.169	651	651;702;713;752	0.0075479	2.247	By MS/MS	By MS/MS	By MS/MS	1.5	1.5	1.5	12571000	10662000	10701000	1	1	1	3	479
sp|P33527|MRP1_HUMAN;tr|I3L4X2|I3L4X2_HUMAN;tr|A0A0A0MS99|A0A0A0MS99_HUMAN	sp|P33527|MRP1_HUMAN;tr|I3L4X2|I3L4X2_HUMAN;tr|A0A0A0MS99|A0A0A0MS99_HUMAN	sp|P33527|MRP1_HUMAN Multidrug resistance-associated protein 1 OS=Homo sapiens OX=9606 GN=ABCC1 PE=1 SV=3;tr|I3L4X2|I3L4X2_HUMAN Multidrug resistance-associated protein 1 (Fragment) OS=Homo sapiens OX=9606 GN=ABCC1 PE=1 SV=1;tr|A0A0A0MS99|A0A0A0MS99_HUMAN	ABCC1	P33527	3	25	25	25	23	21	20	23	21	20	23	21	20	21.5	21.5	21.5	171.59	1531	1531;1440;1215	0	104.57	By MS/MS	By MS/MS	By MS/MS	19.7	18.2	15.9	394050000	278420000	337410000	22	10	14	46	1346
sp|O15438|MRP3_HUMAN;tr|H0Y8Q6|H0Y8Q6_HUMAN;tr|H0Y9T4|H0Y9T4_HUMAN	sp|O15438|MRP3_HUMAN	sp|O15438|MRP3_HUMAN Canalicular multispecific organic anion transporter 2 OS=Homo sapiens OX=9606 GN=ABCC3 PE=1 SV=3	ABCC3	O15438	3	12	12	12	8	8	10	8	8	10	8	8	10	10.7	10.7	10.7	169.34	1527	1527;300;43	0	34.849	By MS/MS	By MS/MS	By MS/MS	7.3	6.2	9.8	166480000	94295000	402640000	6	7	6	19	312
sp|O15439|MRP4_HUMAN;tr|A0A2R8Y6V8|A0A2R8Y6V8_HUMAN;tr|A0A2R8YDC1|A0A2R8YDC1_HUMAN	sp|O15439|MRP4_HUMAN;tr|A0A2R8Y6V8|A0A2R8Y6V8_HUMAN;tr|A0A2R8YDC1|A0A2R8YDC1_HUMAN	sp|O15439|MRP4_HUMAN Multidrug resistance-associated protein 4 OS=Homo sapiens OX=9606 GN=ABCC4 PE=1 SV=3;tr|A0A2R8Y6V8|A0A2R8Y6V8_HUMAN Multidrug resistance-associated protein 4 OS=Homo sapiens OX=9606 GN=ABCC4 PE=1 SV=1;tr|A0A2R8YDC1|A0A2R8YDC1_HUMAN Mul	ABCC4	O15439	3	23	23	23	19	19	20	19	19	20	19	19	20	19.7	19.7	19.7	149.52	1325	1325;800;669	0	64.684	By MS/MS	By MS/MS	By MS/MS	17.3	16	17.4	285500000	205670000	284080000	14	11	18	43	313
sp|P33897|ABCD1_HUMAN;sp|Q9UBJ2|ABCD2_HUMAN	sp|P33897|ABCD1_HUMAN	sp|P33897|ABCD1_HUMAN ATP-binding cassette sub-family D member 1 OS=Homo sapiens OX=9606 GN=ABCD1 PE=1 SV=2	ABCD1	P33897	2	4	4	4	4	4	4	4	4	4	4	4	4	6.8	6.8	6.8	82.936	745	745;740	0	13.503	By MS/MS	By MS/MS	By MS/MS	6.8	6.8	6.8	61260000	50359000	73383000	3	1	4	8	1347
sp|P28288|ABCD3_HUMAN;tr|A0A3B3ITW3|A0A3B3ITW3_HUMAN	sp|P28288|ABCD3_HUMAN	sp|P28288|ABCD3_HUMAN ATP-binding cassette sub-family D member 3 OS=Homo sapiens OX=9606 GN=ABCD3 PE=1 SV=1	ABCD3	P28288	2	17	17	17	15	16	14	15	16	14	15	16	14	29.4	29.4	29.4	75.475	659	659;167	0	77.807	By MS/MS	By MS/MS	By MS/MS	25	27.8	24.3	532130000	438690000	502590000	13	13	15	41	1252
sp|P61221|ABCE1_HUMAN;tr|D6R9I9|D6R9I9_HUMAN;tr|D6RGF4|D6RGF4_HUMAN;tr|H0Y990|H0Y990_HUMAN	sp|P61221|ABCE1_HUMAN;tr|D6R9I9|D6R9I9_HUMAN	sp|P61221|ABCE1_HUMAN ATP-binding cassette sub-family E member 1 OS=Homo sapiens OX=9606 GN=ABCE1 PE=1 SV=1;tr|D6R9I9|D6R9I9_HUMAN ATP-binding cassette sub-family E member 1 OS=Homo sapiens OX=9606 GN=ABCE1 PE=1 SV=1	ABCE1	P61221	4	24	24	24	22	22	21	22	22	21	22	22	21	45.1	45.1	45.1	67.314	599	599;421;210;147	0	181.24	By MS/MS	By MS/MS	By MS/MS	43.1	42.1	40.4	1040400000	766650000	892080000	19	25	19	63	1840
tr|Q5STZ8|Q5STZ8_HUMAN;tr|F5GYK6|F5GYK6_HUMAN	tr|Q5STZ8|Q5STZ8_HUMAN	tr|Q5STZ8|Q5STZ8_HUMAN ATP-binding cassette sub-family F member 1 (Fragment) OS=Homo sapiens OX=9606 GN=ABCF1 PE=1 SV=9	ABCF1	Q5STZ8	2	11	1	1	9	10	10	1	1	1	1	1	1	38.1	3.8	3.8	38.318	339	339;105	0.0059905	2.4191	By MS/MS	By matching	By MS/MS	32.2	35.4	34.8	3058600	1233900	2550600	1	0	1	2	5089
sp|Q8NE71|ABCF1_HUMAN;tr|H0YGW7|H0YGW7_HUMAN;tr|A0A0G2JIC2|A0A0G2JIC2_HUMAN	sp|Q8NE71|ABCF1_HUMAN;tr|H0YGW7|H0YGW7_HUMAN	sp|Q8NE71|ABCF1_HUMAN ATP-binding cassette sub-family F member 1 OS=Homo sapiens OX=9606 GN=ABCF1 PE=1 SV=2;tr|H0YGW7|H0YGW7_HUMAN ATP-binding cassette sub-family F member 1 (Fragment) OS=Homo sapiens OX=9606 GN=ABCF1 PE=1 SV=1	ABCF1	Q8NE71	3	23	23	12	20	21	22	20	21	22	12	12	12	32.7	32.7	17.5	95.925	845	845;596;238	0	175.88	By MS/MS	By MS/MS	By MS/MS	28.9	30.2	31.4	841590000	615960000	763900000	19	20	21	60	3235
sp|Q9UG63|ABCF2_HUMAN;tr|C9JHK9|C9JHK9_HUMAN;tr|C9JZV3|C9JZV3_HUMAN	sp|Q9UG63|ABCF2_HUMAN;tr|C9JHK9|C9JHK9_HUMAN;tr|C9JZV3|C9JZV3_HUMAN	sp|Q9UG63|ABCF2_HUMAN ATP-binding cassette sub-family F member 2 OS=Homo sapiens OX=9606 GN=ABCF2 PE=1 SV=2;tr|C9JHK9|C9JHK9_HUMAN ATP-binding cassette sub-family F member 2 (Fragment) OS=Homo sapiens OX=9606 GN=ABCF2 PE=1 SV=1;tr|C9JZV3|C9JZV3_HUMAN ATP-b	ABCF2	Q9UG63	3	18	18	18	15	16	16	15	16	16	15	16	16	31.3	31.3	31.3	71.289	623	623;240;287	0	57.461	By MS/MS	By MS/MS	By MS/MS	27	28.7	28.9	590510000	342240000	454970000	12	14	12	38	4522
sp|Q9NUQ8|ABCF3_HUMAN	sp|Q9NUQ8|ABCF3_HUMAN	sp|Q9NUQ8|ABCF3_HUMAN ATP-binding cassette sub-family F member 3 OS=Homo sapiens OX=9606 GN=ABCF3 PE=1 SV=2	ABCF3	Q9NUQ8	1	12	12	12	11	10	10	11	10	10	11	10	10	20.2	20.2	20.2	79.744	709	709	0	40.721	By MS/MS	By MS/MS	By MS/MS	17.8	18.2	17.3	139440000	109240000	152500000	6	7	7	20	4300
sp|Q9NUJ1|ABHDA_HUMAN	sp|Q9NUJ1|ABHDA_HUMAN	sp|Q9NUJ1|ABHDA_HUMAN Mycophenolic acid acyl-glucuronide esterase, mitochondrial OS=Homo sapiens OX=9606 GN=ABHD10 PE=1 SV=1	ABHD10	Q9NUJ1	1	8	8	8	8	7	8	8	7	8	8	7	8	31.4	31.4	31.4	33.932	306	306	0	38.223	By MS/MS	By MS/MS	By MS/MS	31.4	28.8	31.4	199840000	124260000	210340000	6	6	5	17	4290
sp|Q8N2K0|ABD12_HUMAN;tr|I3L294|I3L294_HUMAN;tr|I3L440|I3L440_HUMAN;tr|Q5T712|Q5T712_HUMAN;tr|I3L1V0|I3L1V0_HUMAN	sp|Q8N2K0|ABD12_HUMAN;tr|I3L294|I3L294_HUMAN	sp|Q8N2K0|ABD12_HUMAN Monoacylglycerol lipase ABHD12 OS=Homo sapiens OX=9606 GN=ABHD12 PE=1 SV=2;tr|I3L294|I3L294_HUMAN Monoacylglycerol lipase ABHD12 (Fragment) OS=Homo sapiens OX=9606 GN=ABHD12 PE=1 SV=1	ABHD12	Q8N2K0	5	3	3	3	1	2	3	1	2	3	1	2	3	11.1	11.1	11.1	45.096	398	398;159;105;187;194	0	10.079	By MS/MS	By MS/MS	By MS/MS	3.3	7.5	11.1	27889000	28067000	52212000	1	1	3	5	3144
sp|Q96IU4|ABHEB_HUMAN;tr|F8W9U3|F8W9U3_HUMAN;tr|B4DQI4|B4DQI4_HUMAN	sp|Q96IU4|ABHEB_HUMAN;tr|F8W9U3|F8W9U3_HUMAN;tr|B4DQI4|B4DQI4_HUMAN	sp|Q96IU4|ABHEB_HUMAN Protein ABHD14B OS=Homo sapiens OX=9606 GN=ABHD14B PE=1 SV=1;tr|F8W9U3|F8W9U3_HUMAN Protein ABHD14B OS=Homo sapiens OX=9606 GN=ABHD14B PE=1 SV=1;tr|B4DQI4|B4DQI4_HUMAN Protein ABHD14B OS=Homo sapiens OX=9606 GN=ABHD14B PE=1 SV=1	ABHD14B	Q96IU4	3	6	6	6	6	6	5	6	6	5	6	6	5	43.8	43.8	43.8	22.345	210	210;208;188	0	45.047	By MS/MS	By MS/MS	By MS/MS	43.8	43.8	31.4	185490000	126920000	117100000	5	4	4	13	3618
sp|O95870|ABHGA_HUMAN;tr|A0A0G2JJD3|A0A0G2JJD3_HUMAN;tr|A0A0G2JI89|A0A0G2JI89_HUMAN;tr|F2Z3H2|F2Z3H2_HUMAN	sp|O95870|ABHGA_HUMAN;tr|A0A0G2JJD3|A0A0G2JJD3_HUMAN;tr|A0A0G2JI89|A0A0G2JI89_HUMAN	sp|O95870|ABHGA_HUMAN Protein ABHD16A OS=Homo sapiens OX=9606 GN=ABHD16A PE=1 SV=3;tr|A0A0G2JJD3|A0A0G2JJD3_HUMAN HLA-B associated transcript 5, isoform CRA_b OS=Homo sapiens OX=9606 GN=ABHD16A PE=1 SV=1;tr|A0A0G2JI89|A0A0G2JI89_HUMAN Protein ABHD16A (Frag	ABHD16A	O95870	4	5	5	5	3	5	5	3	5	5	3	5	5	11.5	11.5	11.5	63.243	558	558;601;263;65	0	12.103	By MS/MS	By MS/MS	By MS/MS	8.1	11.5	11.5	43983000	39122000	71053000	2	1	4	7	709
tr|A0A0A0MRT6|A0A0A0MRT6_HUMAN;sp|Q8IZP0|ABI1_HUMAN;tr|B6VEX4|B6VEX4_HUMAN;tr|H0Y6B5|H0Y6B5_HUMAN	tr|A0A0A0MRT6|A0A0A0MRT6_HUMAN;sp|Q8IZP0|ABI1_HUMAN;tr|B6VEX4|B6VEX4_HUMAN	tr|A0A0A0MRT6|A0A0A0MRT6_HUMAN Abl interactor 1 OS=Homo sapiens OX=9606 GN=ABI1 PE=1 SV=1;sp|Q8IZP0|ABI1_HUMAN Abl interactor 1 OS=Homo sapiens OX=9606 GN=ABI1 PE=1 SV=4;tr|B6VEX4|B6VEX4_HUMAN Abl interactor 1 OS=Homo sapiens OX=9606 GN=ABI1 PE=1 SV=1	ABI1	Q8IZP0	4	7	7	5	5	6	7	5	6	7	3	4	5	21.9	21.9	16.6	51.769	475	475;508;393;293	0	33.866	By MS/MS	By MS/MS	By MS/MS	15.6	18.9	21.9	181970000	105470000	213970000	6	5	7	18	3123
tr|E9PEZ7|E9PEZ7_HUMAN;tr|E7EW77|E7EW77_HUMAN;tr|E7EP65|E7EP65_HUMAN;tr|A0A0C4DG21|A0A0C4DG21_HUMAN;tr|F8WAL6|F8WAL6_HUMAN;sp|Q9NYB9|ABI2_HUMAN;tr|F8WBL5|F8WBL5_HUMAN;tr|F8WEB9|F8WEB9_HUMAN;tr|B7Z836|B7Z836_HUMAN;tr|E7EUA1|E7EUA1_HUMAN;tr|F8WAU3|F8WAU3_HUMAN;tr|F8WCD7|F8WCD7_HUMAN;tr|F8WAZ8|F8WAZ8_HUMAN;tr|H7C3Q7|H7C3Q7_HUMAN	tr|E9PEZ7|E9PEZ7_HUMAN;tr|E7EW77|E7EW77_HUMAN;tr|E7EP65|E7EP65_HUMAN;tr|A0A0C4DG21|A0A0C4DG21_HUMAN;tr|F8WAL6|F8WAL6_HUMAN;sp|Q9NYB9|ABI2_HUMAN	tr|E9PEZ7|E9PEZ7_HUMAN Abl interactor 2 OS=Homo sapiens OX=9606 GN=ABI2 PE=1 SV=1;tr|E7EW77|E7EW77_HUMAN Abl interactor 2 OS=Homo sapiens OX=9606 GN=ABI2 PE=1 SV=1;tr|E7EP65|E7EP65_HUMAN Abl interactor 2 (Fragment) OS=Homo sapiens OX=9606 GN=ABI2 PE=1 SV=1	ABI2	E9PEZ7	14	5	3	3	5	5	5	3	3	3	3	3	3	14.6	9.2	9.2	49.25	458	458;480;486;507;513;513;87;108;390;44;53;59;75;201	0	14.9	By MS/MS	By MS/MS	By MS/MS	14.6	14.6	14.6	82389000	57398000	81200000	1	2	3	6	4383
tr|A0A0C4DGA7|A0A0C4DGA7_HUMAN;sp|O94929|ABLM3_HUMAN;tr|A0A0A0MRD5|A0A0A0MRD5_HUMAN	tr|A0A0C4DGA7|A0A0C4DGA7_HUMAN;sp|O94929|ABLM3_HUMAN	tr|A0A0C4DGA7|A0A0C4DGA7_HUMAN Actin-binding LIM protein 3 OS=Homo sapiens OX=9606 GN=ABLIM3 PE=1 SV=1;sp|O94929|ABLM3_HUMAN Actin-binding LIM protein 3 OS=Homo sapiens OX=9606 GN=ABLIM3 PE=1 SV=3	ABLIM3	O94929	3	8	8	8	6	7	5	6	7	5	6	7	5	14	14	14	74.167	650	650;683;170	0	22.061	By MS/MS	By MS/MS	By MS/MS	10.5	12.9	9.2	101210000	62528000	95966000	7	6	6	19	617
tr|A0A0G2JQ41|A0A0G2JQ41_HUMAN;sp|Q12979|ABR_HUMAN;tr|A0A1C7CYZ0|A0A1C7CYZ0_HUMAN;tr|B7Z683|B7Z683_HUMAN;tr|I3L2P5|I3L2P5_HUMAN;tr|A0A0G2JRJ1|A0A0G2JRJ1_HUMAN;tr|I3L3W0|I3L3W0_HUMAN;tr|I3NI05|I3NI05_HUMAN;tr|I3L379|I3L379_HUMAN;tr|I3L1U8|I3L1U8_HUMAN;tr|A0A0G2JQT5|A0A0G2JQT5_HUMAN;tr|A0A0G2JQB5|A0A0G2JQB5_HUMAN;tr|I3L2C0|I3L2C0_HUMAN;tr|H0Y554|H0Y554_HUMAN;tr|I3L4Y1|I3L4Y1_HUMAN	tr|A0A0G2JQ41|A0A0G2JQ41_HUMAN;sp|Q12979|ABR_HUMAN;tr|A0A1C7CYZ0|A0A1C7CYZ0_HUMAN;tr|B7Z683|B7Z683_HUMAN;tr|I3L2P5|I3L2P5_HUMAN	tr|A0A0G2JQ41|A0A0G2JQ41_HUMAN Active breakpoint cluster region-related protein (Fragment) OS=Homo sapiens OX=9606 GN=ABR PE=1 SV=1;sp|Q12979|ABR_HUMAN Active breakpoint cluster region-related protein OS=Homo sapiens OX=9606 GN=ABR PE=2 SV=2;tr|A0A1C7CYZ0|	ABR	Q12979	15	12	12	10	9	10	9	9	10	9	7	8	7	16.6	16.6	14.3	88.857	777	777;859;871;641;168;97;133;191;117;165;93;129;153;257;434	0	29.792	By MS/MS	By MS/MS	By MS/MS	11.6	13.8	12.5	176710000	111640000	170240000	7	7	8	22	2213
sp|Q9P1F3|ABRAL_HUMAN;tr|Q5SZC9|Q5SZC9_HUMAN	sp|Q9P1F3|ABRAL_HUMAN;tr|Q5SZC9|Q5SZC9_HUMAN	sp|Q9P1F3|ABRAL_HUMAN Costars family protein ABRACL OS=Homo sapiens OX=9606 GN=ABRACL PE=1 SV=1;tr|Q5SZC9|Q5SZC9_HUMAN Costars family protein ABRACL OS=Homo sapiens OX=9606 GN=ABRACL PE=1 SV=1	ABRACL	Q9P1F3	2	2	2	2	2	2	2	2	2	2	2	2	2	35.8	35.8	35.8	9.0564	81	81;67	0	23.852	By MS/MS	By MS/MS	By MS/MS	35.8	35.8	35.8	386350000	266010000	380870000	3	3	3	9	4442
sp|Q15018|ABRX2_HUMAN	sp|Q15018|ABRX2_HUMAN	sp|Q15018|ABRX2_HUMAN BRISC complex subunit Abraxas 2 OS=Homo sapiens OX=9606 GN=ABRAXAS2 PE=1 SV=2	ABRAXAS2	Q15018	1	4	4	4	2	2	2	2	2	2	2	2	2	11.1	11.1	11.1	46.9	415	415	0	8.8823	By matching	By MS/MS	By MS/MS	5.1	5.1	6	15121000	24366000	24367000	0	2	1	3	2448
tr|C9JDE9|C9JDE9_HUMAN;sp|P09110|THIK_HUMAN;tr|H7C131|H7C131_HUMAN;tr|H0Y4D4|H0Y4D4_HUMAN;tr|B4DVF4|B4DVF4_HUMAN	tr|C9JDE9|C9JDE9_HUMAN;sp|P09110|THIK_HUMAN;tr|H7C131|H7C131_HUMAN;tr|H0Y4D4|H0Y4D4_HUMAN	tr|C9JDE9|C9JDE9_HUMAN 3-ketoacyl-CoA thiolase, peroxisomal OS=Homo sapiens OX=9606 GN=ACAA1 PE=1 SV=1;sp|P09110|THIK_HUMAN 3-ketoacyl-CoA thiolase, peroxisomal OS=Homo sapiens OX=9606 GN=ACAA1 PE=1 SV=2;tr|H7C131|H7C131_HUMAN 3-ketoacyl-CoA thiolase, pero	ACAA1	P09110	5	6	6	6	5	6	6	5	6	6	5	6	6	26.6	26.6	26.6	40.269	383	383;424;290;237;153	0	37.883	By MS/MS	By MS/MS	By MS/MS	24.3	26.6	26.6	142100000	145930000	200070000	4	4	5	13	883
sp|P42765|THIM_HUMAN;tr|A0A0B4J2A4|A0A0B4J2A4_HUMAN;tr|K7EME0|K7EME0_HUMAN;tr|K7EJ68|K7EJ68_HUMAN;tr|K7EJB1|K7EJB1_HUMAN;tr|K7ER88|K7ER88_HUMAN	sp|P42765|THIM_HUMAN;tr|A0A0B4J2A4|A0A0B4J2A4_HUMAN;tr|K7EME0|K7EME0_HUMAN	sp|P42765|THIM_HUMAN 3-ketoacyl-CoA thiolase, mitochondrial OS=Homo sapiens OX=9606 GN=ACAA2 PE=1 SV=2;tr|A0A0B4J2A4|A0A0B4J2A4_HUMAN 3-ketoacyl-CoA thiolase, mitochondrial OS=Homo sapiens OX=9606 GN=ACAA2 PE=1 SV=1;tr|K7EME0|K7EME0_HUMAN 3-ketoacyl-CoA th	ACAA2	P42765	6	17	17	17	16	16	16	16	16	16	16	16	16	71.3	71.3	71.3	41.924	397	397;394;342;124;84;72	0	158.03	By MS/MS	By MS/MS	By MS/MS	64.2	69.3	69.3	1100900000	755190000	1288700000	19	14	20	53	1478
sp|Q13085|ACACA_HUMAN;tr|Q59FY4|Q59FY4_HUMAN;tr|A0A087WWN5|A0A087WWN5_HUMAN;tr|A0A0C4DGT1|A0A0C4DGT1_HUMAN;tr|F8W8T8|F8W8T8_HUMAN;tr|H0YGH5|H0YGH5_HUMAN;tr|A0A087X2F8|A0A087X2F8_HUMAN;tr|A0A087X0W4|A0A087X0W4_HUMAN;tr|A0A087X126|A0A087X126_HUMAN;tr|A0A087WYK6|A0A087WYK6_HUMAN;tr|S4R3S7|S4R3S7_HUMAN	sp|Q13085|ACACA_HUMAN	sp|Q13085|ACACA_HUMAN Acetyl-CoA carboxylase 1 OS=Homo sapiens OX=9606 GN=ACACA PE=1 SV=2	ACACA	Q13085	11	42	42	38	35	32	35	35	32	35	32	29	32	22.3	22.3	20.5	265.55	2346	2346;998;52;120;858;859;84;94;112;114;155	0	134.49	By MS/MS	By MS/MS	By MS/MS	18.8	17.3	19.3	546790000	331710000	486080000	19	22	24	65	2225
sp|Q9H845|ACAD9_HUMAN;tr|H0Y8Z9|H0Y8Z9_HUMAN;tr|D6RCD8|D6RCD8_HUMAN	sp|Q9H845|ACAD9_HUMAN;tr|H0Y8Z9|H0Y8Z9_HUMAN	sp|Q9H845|ACAD9_HUMAN Acyl-CoA dehydrogenase family member 9, mitochondrial OS=Homo sapiens OX=9606 GN=ACAD9 PE=1 SV=1;tr|H0Y8Z9|H0Y8Z9_HUMAN Acyl-CoA dehydrogenase family member 9, mitochondrial (Fragment) OS=Homo sapiens OX=9606 GN=ACAD9 PE=1 SV=1	ACAD9	Q9H845	3	17	17	17	17	15	15	17	15	15	17	15	15	30.6	30.6	30.6	68.76	621	621;384;173	0	84.063	By MS/MS	By MS/MS	By MS/MS	30.6	27.7	27.9	288300000	234810000	306480000	12	11	11	34	4133
tr|B7Z9I1|B7Z9I1_HUMAN;sp|P11310|ACADM_HUMAN;tr|Q5T4U5|Q5T4U5_HUMAN;tr|E9PJM9|E9PJM9_HUMAN;tr|E9PRX4|E9PRX4_HUMAN	tr|B7Z9I1|B7Z9I1_HUMAN;sp|P11310|ACADM_HUMAN;tr|Q5T4U5|Q5T4U5_HUMAN	tr|B7Z9I1|B7Z9I1_HUMAN Medium-chain-specific acyl-CoA dehydrogenase, mitochondrial OS=Homo sapiens OX=9606 GN=ACADM PE=1 SV=1;sp|P11310|ACADM_HUMAN Medium-chain specific acyl-CoA dehydrogenase, mitochondrial OS=Homo sapiens OX=9606 GN=ACADM PE=1 SV=1;tr|Q5	ACADM	P11310	5	8	8	8	8	5	7	8	5	7	8	5	7	23.9	23.9	23.9	42.426	385	385;421;454;104;76	0	44.258	By MS/MS	By MS/MS	By MS/MS	23.9	16.6	22.1	145810000	92491000	150460000	9	4	8	21	951
tr|E9PE82|E9PE82_HUMAN;sp|P16219|ACADS_HUMAN	tr|E9PE82|E9PE82_HUMAN;sp|P16219|ACADS_HUMAN	tr|E9PE82|E9PE82_HUMAN Short-chain-specific acyl-CoA dehydrogenase, mitochondrial OS=Homo sapiens OX=9606 GN=ACADS PE=1 SV=1;sp|P16219|ACADS_HUMAN Short-chain specific acyl-CoA dehydrogenase, mitochondrial OS=Homo sapiens OX=9606 GN=ACADS PE=1 SV=1	ACADS	P16219	2	2	2	2	2	2	1	2	2	1	2	2	1	4.2	4.2	4.2	44.012	408	408;412	0	7.2085	By MS/MS	By MS/MS	By matching	4.2	4.2	1.7	23668000	14582000	9160200	1	2	0	3	1045
sp|P45954|ACDSB_HUMAN	sp|P45954|ACDSB_HUMAN	sp|P45954|ACDSB_HUMAN Short/branched chain specific acyl-CoA dehydrogenase, mitochondrial OS=Homo sapiens OX=9606 GN=ACADSB PE=1 SV=1	ACADSB	P45954	1	6	6	6	4	6	5	4	6	5	4	6	5	18.8	18.8	18.8	47.485	432	432	0	30.862	By MS/MS	By MS/MS	By MS/MS	12.7	18.8	15.7	121970000	85588000	168140000	2	2	3	7	1497
sp|P49748|ACADV_HUMAN;tr|K7EQP4|K7EQP4_HUMAN;tr|G3V1M7|G3V1M7_HUMAN;tr|K7EJW8|K7EJW8_HUMAN;tr|J3KSR4|J3KSR4_HUMAN;tr|J3QKU9|J3QKU9_HUMAN;tr|J3QRJ8|J3QRJ8_HUMAN;tr|J3KS89|J3KS89_HUMAN	sp|P49748|ACADV_HUMAN	sp|P49748|ACADV_HUMAN Very long-chain specific acyl-CoA dehydrogenase, mitochondrial OS=Homo sapiens OX=9606 GN=ACADVL PE=1 SV=1	ACADVL	P49748	8	26	26	26	26	24	24	26	24	24	26	24	24	48.4	48.4	48.4	70.389	655	655;224;282;157;204;155;194;76	0	198.75	By MS/MS	By MS/MS	By MS/MS	48.4	44.3	44.3	1966700000	1335000000	2057100000	24	24	25	73	1592
tr|A0A087X1H5|A0A087X1H5_HUMAN;sp|Q15057|ACAP2_HUMAN;tr|A0A0U1RQT1|A0A0U1RQT1_HUMAN;tr|H7C3K3|H7C3K3_HUMAN;tr|H7C3Q8|H7C3Q8_HUMAN;sp|Q96P50|ACAP3_HUMAN	tr|A0A087X1H5|A0A087X1H5_HUMAN;sp|Q15057|ACAP2_HUMAN;tr|A0A0U1RQT1|A0A0U1RQT1_HUMAN	tr|A0A087X1H5|A0A087X1H5_HUMAN Arf-GAP with coiled-coil, ANK repeat and PH domain-containing protein 2 OS=Homo sapiens OX=9606 GN=ACAP2 PE=1 SV=1;sp|Q15057|ACAP2_HUMAN Arf-GAP with coiled-coil, ANK repeat and PH domain-containing protein 2 OS=Homo sapiens	ACAP2	Q15057	6	6	6	6	4	4	3	4	4	3	4	4	3	9.5	9.5	9.5	88.02	777	777;778;547;228;256;834	0	13.712	By MS/MS	By MS/MS	By MS/MS	5.7	5.9	5	21318000	12274000	22976000	2	3	2	7	2464
sp|P24752|THIL_HUMAN;tr|H0YEL7|H0YEL7_HUMAN;tr|E9PRQ6|E9PRQ6_HUMAN;tr|E9PKF3|E9PKF3_HUMAN	sp|P24752|THIL_HUMAN	sp|P24752|THIL_HUMAN Acetyl-CoA acetyltransferase, mitochondrial OS=Homo sapiens OX=9606 GN=ACAT1 PE=1 SV=1	ACAT1	P24752	4	18	18	18	18	16	17	18	16	17	18	16	17	56.9	56.9	56.9	45.199	427	427;136;141;54	0	125.42	By MS/MS	By MS/MS	By MS/MS	56.9	53.2	54.8	1276500000	849920000	1138400000	21	20	24	65	1196
sp|Q9BWD1|THIC_HUMAN	sp|Q9BWD1|THIC_HUMAN	sp|Q9BWD1|THIC_HUMAN Acetyl-CoA acetyltransferase, cytosolic OS=Homo sapiens OX=9606 GN=ACAT2 PE=1 SV=2	ACAT2	Q9BWD1	1	11	11	11	11	11	11	11	11	11	11	11	11	51.9	51.9	51.9	41.35	397	397	0	160.1	By MS/MS	By MS/MS	By MS/MS	51.9	51.9	51.9	1273500000	1007100000	1318300000	19	18	17	54	3910
sp|Q9H3P7|GCP60_HUMAN	sp|Q9H3P7|GCP60_HUMAN	sp|Q9H3P7|GCP60_HUMAN Golgi resident protein GCP60 OS=Homo sapiens OX=9606 GN=ACBD3 PE=1 SV=4	ACBD3	Q9H3P7	1	13	13	13	13	11	12	13	11	12	13	11	12	34.8	34.8	34.8	60.593	528	528	0	153.6	By MS/MS	By MS/MS	By MS/MS	34.8	30.7	33.1	472900000	379190000	466480000	13	12	11	36	4082
tr|B7Z2R7|B7Z2R7_HUMAN;sp|Q5T8D3|ACBD5_HUMAN;tr|X6RDD7|X6RDD7_HUMAN;tr|Q5T8E0|Q5T8E0_HUMAN;tr|A0A087X0B8|A0A087X0B8_HUMAN	tr|B7Z2R7|B7Z2R7_HUMAN;sp|Q5T8D3|ACBD5_HUMAN	tr|B7Z2R7|B7Z2R7_HUMAN Acyl-CoA-binding domain-containing protein 5 OS=Homo sapiens OX=9606 GN=ACBD5 PE=1 SV=1;sp|Q5T8D3|ACBD5_HUMAN Acyl-CoA-binding domain-containing protein 5 OS=Homo sapiens OX=9606 GN=ACBD5 PE=1 SV=1	ACBD5	Q5T8D3	5	7	7	7	5	5	6	5	5	6	5	5	6	15.9	15.9	15.9	58.792	523	523;534;251;252;67	0	31.884	By MS/MS	By MS/MS	By MS/MS	12	10.5	14	64992000	42531000	54187000	3	4	6	13	4974
tr|A0A2R8Y544|A0A2R8Y544_HUMAN;sp|Q9BR61|ACBD6_HUMAN	tr|A0A2R8Y544|A0A2R8Y544_HUMAN;sp|Q9BR61|ACBD6_HUMAN	tr|A0A2R8Y544|A0A2R8Y544_HUMAN Acyl-CoA-binding domain-containing protein 6 OS=Homo sapiens OX=9606 GN=ACBD6 PE=1 SV=1;sp|Q9BR61|ACBD6_HUMAN Acyl-CoA-binding domain-containing protein 6 OS=Homo sapiens OX=9606 GN=ACBD6 PE=1 SV=1	ACBD6	Q9BR61	2	4	4	4	3	3	4	3	3	4	3	3	4	13.7	13.7	13.7	28.129	255	255;282	0	7.7832	By MS/MS	By MS/MS	By MS/MS	10.2	10.2	13.7	45799000	29347000	62659000	0	2	2	4	3816
tr|E7EQT4|E7EQT4_HUMAN;tr|S4R3H4|S4R3H4_HUMAN;sp|Q9UKV3|ACINU_HUMAN;tr|G3V3B0|G3V3B0_HUMAN;tr|G3V3T3|G3V3T3_HUMAN;tr|A0A087WYN3|A0A087WYN3_HUMAN	tr|E7EQT4|E7EQT4_HUMAN;tr|S4R3H4|S4R3H4_HUMAN;sp|Q9UKV3|ACINU_HUMAN	tr|E7EQT4|E7EQT4_HUMAN Apoptotic chromatin condensation inducer in the nucleus OS=Homo sapiens OX=9606 GN=ACIN1 PE=1 SV=2;tr|S4R3H4|S4R3H4_HUMAN Apoptotic chromatin condensation inducer in the nucleus OS=Homo sapiens OX=9606 GN=ACIN1 PE=1 SV=1;sp|Q9UKV3|AC	ACIN1	Q9UKV3	6	30	30	29	26	25	24	26	25	24	25	24	23	27	27	26.4	147.36	1301	1301;1283;1341;582;194;82	0	114.42	By MS/MS	By MS/MS	By MS/MS	25	22.8	23.1	478600000	540130000	450350000	19	21	15	55	4991
sp|P53396|ACLY_HUMAN;tr|K7ESG8|K7ESG8_HUMAN;tr|K7EIE7|K7EIE7_HUMAN	sp|P53396|ACLY_HUMAN	sp|P53396|ACLY_HUMAN ATP-citrate synthase OS=Homo sapiens OX=9606 GN=ACLY PE=1 SV=3	ACLY	P53396	3	52	52	52	50	49	47	50	49	47	50	49	47	49	49	49	120.84	1101	1101;109;133	0	304.15	By MS/MS	By MS/MS	By MS/MS	47.8	48.3	47.2	6555100000	4506900000	5625300000	66	69	64	199	1709
sp|P21399|ACOC_HUMAN;tr|F5H2R8|F5H2R8_HUMAN;tr|F5H143|F5H143_HUMAN;tr|F5H3Z7|F5H3Z7_HUMAN;tr|E9PEF1|E9PEF1_HUMAN;sp|O00408|PDE2A_HUMAN	sp|P21399|ACOC_HUMAN	sp|P21399|ACOC_HUMAN Cytoplasmic aconitate hydratase OS=Homo sapiens OX=9606 GN=ACO1 PE=1 SV=3	ACO1	P21399	6	31	31	31	26	30	31	26	30	31	26	30	31	42.5	42.5	42.5	98.398	889	889;65;92;106;826;941	0	132.27	By MS/MS	By MS/MS	By MS/MS	38.8	41.4	42.5	894230000	961860000	1291900000	24	30	28	82	1145
sp|Q99798|ACON_HUMAN;tr|A2A274|A2A274_HUMAN	sp|Q99798|ACON_HUMAN;tr|A2A274|A2A274_HUMAN	sp|Q99798|ACON_HUMAN Aconitate hydratase, mitochondrial OS=Homo sapiens OX=9606 GN=ACO2 PE=1 SV=2;tr|A2A274|A2A274_HUMAN Aconitate hydratase, mitochondrial OS=Homo sapiens OX=9606 GN=ACO2 PE=1 SV=1	ACO2	Q99798	2	30	30	30	30	26	28	30	26	28	30	26	28	52.3	52.3	52.3	85.424	780	780;805	0	136.63	By MS/MS	By MS/MS	By MS/MS	52.3	47.4	48.8	1111300000	677870000	1053100000	31	24	30	85	3780
sp|Q9NPJ3|ACO13_HUMAN	sp|Q9NPJ3|ACO13_HUMAN	sp|Q9NPJ3|ACO13_HUMAN Acyl-coenzyme A thioesterase 13 OS=Homo sapiens OX=9606 GN=ACOT13 PE=1 SV=1	ACOT13	Q9NPJ3	1	3	3	3	2	2	3	2	2	3	2	2	3	25	25	25	14.96	140	140	0	9.3945	By MS/MS	By MS/MS	By MS/MS	16.4	15.7	25	73754000	69946000	123760000	2	2	3	7	4217
tr|A0A087X0W7|A0A087X0W7_HUMAN;sp|Q86TX2|ACOT1_HUMAN;tr|A0A087WT95|A0A087WT95_HUMAN;sp|P49753|ACOT2_HUMAN;tr|G3V4F2|G3V4F2_HUMAN;tr|A0A2R8Y7H3|A0A2R8Y7H3_HUMAN	tr|A0A087X0W7|A0A087X0W7_HUMAN;sp|Q86TX2|ACOT1_HUMAN;tr|A0A087WT95|A0A087WT95_HUMAN;sp|P49753|ACOT2_HUMAN;tr|G3V4F2|G3V4F2_HUMAN	tr|A0A087X0W7|A0A087X0W7_HUMAN Acyl-coenzyme A thioesterase 2, mitochondrial OS=Homo sapiens OX=9606 GN=ACOT2 PE=1 SV=1;sp|Q86TX2|ACOT1_HUMAN Acyl-coenzyme A thioesterase 1 OS=Homo sapiens OX=9606 GN=ACOT1 PE=1 SV=1;tr|A0A087WT95|A0A087WT95_HUMAN Acyl-coen	ACOT2	Q86TX2	6	13	13	13	11	10	12	11	10	12	11	10	12	40.1	40.1	40.1	46.292	421	421;421;463;483;395;421	0	64.638	By MS/MS	By MS/MS	By MS/MS	31.4	31.1	37.1	389350000	295380000	510380000	12	10	11	33	4918
sp|O00154|BACH_HUMAN;tr|K7EKP8|K7EKP8_HUMAN;sp|Q6ZUV0|BACHL_HUMAN	sp|O00154|BACH_HUMAN;tr|K7EKP8|K7EKP8_HUMAN	sp|O00154|BACH_HUMAN Cytosolic acyl coenzyme A thioester hydrolase OS=Homo sapiens OX=9606 GN=ACOT7 PE=1 SV=3;tr|K7EKP8|K7EKP8_HUMAN Cytosolic acyl coenzyme A thioester hydrolase (Fragment) OS=Homo sapiens OX=9606 GN=ACOT7 PE=1 SV=8	ACOT7	O00154	3	16	16	16	14	13	13	14	13	13	14	13	13	42.9	42.9	42.9	41.796	380	380;279;252	0	66.848	By MS/MS	By MS/MS	By MS/MS	40.5	38.4	36.3	1138900000	746990000	1130900000	18	16	16	50	136
sp|Q9Y305|ACOT9_HUMAN;tr|H7C5Q2|H7C5Q2_HUMAN;tr|C9J7L8|C9J7L8_HUMAN	sp|Q9Y305|ACOT9_HUMAN;tr|H7C5Q2|H7C5Q2_HUMAN	sp|Q9Y305|ACOT9_HUMAN Acyl-coenzyme A thioesterase 9, mitochondrial OS=Homo sapiens OX=9606 GN=ACOT9 PE=1 SV=2;tr|H7C5Q2|H7C5Q2_HUMAN Acyl-coenzyme A thioesterase 9, mitochondrial (Fragment) OS=Homo sapiens OX=9606 GN=ACOT9 PE=1 SV=1	ACOT9	Q9Y305	3	14	14	14	11	12	13	11	12	13	11	12	13	39.4	39.4	39.4	49.901	439	439;264;136	0	65.33	By MS/MS	By MS/MS	By MS/MS	31.9	34.9	36.4	521570000	404560000	524640000	11	11	10	32	4749
sp|Q15067|ACOX1_HUMAN;tr|K7ELT1|K7ELT1_HUMAN;tr|I3L0T4|I3L0T4_HUMAN;tr|I3L2U4|I3L2U4_HUMAN;tr|K7ENF1|K7ENF1_HUMAN;tr|K7ESC7|K7ESC7_HUMAN	sp|Q15067|ACOX1_HUMAN	sp|Q15067|ACOX1_HUMAN Peroxisomal acyl-coenzyme A oxidase 1 OS=Homo sapiens OX=9606 GN=ACOX1 PE=1 SV=3	ACOX1	Q15067	6	12	12	12	11	12	12	11	12	12	11	12	12	26.4	26.4	26.4	74.423	660	660;156;223;71;132;153	0	72.955	By MS/MS	By MS/MS	By MS/MS	22.9	26.4	26.4	264080000	203560000	327780000	9	9	10	28	2467
sp|O15254|ACOX3_HUMAN;tr|D6RJ89|D6RJ89_HUMAN	sp|O15254|ACOX3_HUMAN	sp|O15254|ACOX3_HUMAN Peroxisomal acyl-coenzyme A oxidase 3 OS=Homo sapiens OX=9606 GN=ACOX3 PE=1 SV=2	ACOX3	O15254	2	8	8	8	7	6	7	7	6	7	7	6	7	15.7	15.7	15.7	77.628	700	700;110	0	23.072	By MS/MS	By MS/MS	By MS/MS	14.3	12.9	14.3	171080000	198500000	184900000	5	4	5	14	291
tr|D3YTI2|D3YTI2_HUMAN	tr|D3YTI2|D3YTI2_HUMAN	tr|D3YTI2|D3YTI2_HUMAN Low molecular weight phosphotyrosine protein phosphatase OS=Homo sapiens OX=9606 GN=ACP1 PE=1 SV=1	ACP1	D3YTI2	1	2	1	1	2	2	2	1	1	1	1	1	1	21.2	10.6	10.6	9.4507	85	85	0.00070456	4.4856	By MS/MS	By MS/MS	By MS/MS	21.2	21.2	21.2	5085900	7209400	12960000	1	1	1	3	4984
sp|P24666|PPAC_HUMAN;tr|G5E9R5|G5E9R5_HUMAN;tr|F2Z2Q9|F2Z2Q9_HUMAN	sp|P24666|PPAC_HUMAN;tr|G5E9R5|G5E9R5_HUMAN	sp|P24666|PPAC_HUMAN Low molecular weight phosphotyrosine protein phosphatase OS=Homo sapiens OX=9606 GN=ACP1 PE=1 SV=3;tr|G5E9R5|G5E9R5_HUMAN Acid phosphatase 1, soluble, isoform CRA_d OS=Homo sapiens OX=9606 GN=ACP1 PE=1 SV=1	ACP1	P24666	3	5	5	4	5	5	4	5	5	4	4	4	3	32.9	32.9	27.2	18.042	158	158;80;70	0	37.478	By MS/MS	By MS/MS	By MS/MS	32.9	32.9	31.6	305920000	199850000	338590000	3	5	5	13	1194
sp|P11117|PPAL_HUMAN;tr|E9PHY0|E9PHY0_HUMAN;tr|E9PQY3|E9PQY3_HUMAN;tr|E9PP23|E9PP23_HUMAN;tr|B7Z7D2|B7Z7D2_HUMAN;tr|E9PKW9|E9PKW9_HUMAN;tr|E9PQW9|E9PQW9_HUMAN;tr|B7Z6U3|B7Z6U3_HUMAN	sp|P11117|PPAL_HUMAN;tr|E9PHY0|E9PHY0_HUMAN;tr|E9PQY3|E9PQY3_HUMAN;tr|E9PP23|E9PP23_HUMAN;tr|B7Z7D2|B7Z7D2_HUMAN	sp|P11117|PPAL_HUMAN Lysosomal acid phosphatase OS=Homo sapiens OX=9606 GN=ACP2 PE=1 SV=3;tr|E9PHY0|E9PHY0_HUMAN Lysosomal acid phosphatase OS=Homo sapiens OX=9606 GN=ACP2 PE=1 SV=1;tr|E9PQY3|E9PQY3_HUMAN Lysosomal acid phosphatase OS=Homo sapiens OX=9606	ACP2	P11117	8	7	7	7	7	6	7	7	6	7	7	6	7	17.5	17.5	17.5	48.344	423	423;360;395;305;391;151;160;162	0	31.432	By MS/MS	By MS/MS	By MS/MS	17.5	14.9	17.5	113060000	65986000	102500000	7	5	5	17	938
tr|E9PF16|E9PF16_HUMAN;sp|Q96CM8|ACSF2_HUMAN;tr|D6RF87|D6RF87_HUMAN	tr|E9PF16|E9PF16_HUMAN;sp|Q96CM8|ACSF2_HUMAN	tr|E9PF16|E9PF16_HUMAN Acyl-CoA synthetase family member 2, mitochondrial OS=Homo sapiens OX=9606 GN=ACSF2 PE=1 SV=1;sp|Q96CM8|ACSF2_HUMAN Acyl-CoA synthetase family member 2, mitochondrial OS=Homo sapiens OX=9606 GN=ACSF2 PE=1 SV=2	ACSF2	Q96CM8	3	11	11	11	8	11	11	8	11	11	8	11	11	23.8	23.8	23.8	63.652	572	572;615;183	0	46.092	By MS/MS	By MS/MS	By MS/MS	19.6	23.8	23.8	318790000	269060000	387550000	8	12	8	28	3525
sp|Q4G176|ACSF3_HUMAN;tr|A0A3B3ISK9|A0A3B3ISK9_HUMAN;tr|F5H362|F5H362_HUMAN;tr|F5H755|F5H755_HUMAN;tr|F5H5A1|F5H5A1_HUMAN;tr|F5H2G6|F5H2G6_HUMAN;tr|F5H3B2|F5H3B2_HUMAN;tr|H0YH37|H0YH37_HUMAN;tr|H0YGC7|H0YGC7_HUMAN;tr|F5GX20|F5GX20_HUMAN	sp|Q4G176|ACSF3_HUMAN;tr|A0A3B3ISK9|A0A3B3ISK9_HUMAN;tr|F5H362|F5H362_HUMAN;tr|F5H755|F5H755_HUMAN;tr|F5H5A1|F5H5A1_HUMAN;tr|F5H2G6|F5H2G6_HUMAN	sp|Q4G176|ACSF3_HUMAN Acyl-CoA synthetase family member 3, mitochondrial OS=Homo sapiens OX=9606 GN=ACSF3 PE=1 SV=3;tr|A0A3B3ISK9|A0A3B3ISK9_HUMAN Acyl-CoA synthetase family member 3, mitochondrial OS=Homo sapiens OX=9606 GN=ACSF3 PE=4 SV=1;tr|F5H362|F5H36	ACSF3	Q4G176	10	3	3	3	1	2	3	1	2	3	1	2	3	5.6	5.6	5.6	64.129	576	576;646;190;235;311;368;105;144;183;237	0.00070356	4.461	By matching	By MS/MS	By MS/MS	2.3	4	5.6	4081900	7431200	17823000	0	0	2	2	2640
tr|E7EPM6|E7EPM6_HUMAN;sp|P33121|ACSL1_HUMAN;tr|B7Z3Z9|B7Z3Z9_HUMAN;tr|D6RER0|D6RER0_HUMAN;tr|H0Y9Z9|H0Y9Z9_HUMAN;tr|D6RG07|D6RG07_HUMAN;tr|H0Y9U7|H0Y9U7_HUMAN	tr|E7EPM6|E7EPM6_HUMAN;sp|P33121|ACSL1_HUMAN;tr|B7Z3Z9|B7Z3Z9_HUMAN;tr|D6RER0|D6RER0_HUMAN;tr|H0Y9Z9|H0Y9Z9_HUMAN	tr|E7EPM6|E7EPM6_HUMAN Long-chain-fatty-acid--CoA ligase 1 OS=Homo sapiens OX=9606 GN=ACSL1 PE=1 SV=1;sp|P33121|ACSL1_HUMAN Long-chain-fatty-acid--CoA ligase 1 OS=Homo sapiens OX=9606 GN=ACSL1 PE=1 SV=1;tr|B7Z3Z9|B7Z3Z9_HUMAN Long-chain-fatty-acid--CoA lig	ACSL1	P33121	7	8	8	8	8	6	7	8	6	7	8	6	7	11.4	11.4	11.4	74.281	664	664;698;527;388;94;126;294	0	16.078	By MS/MS	By MS/MS	By MS/MS	11.4	9	10.1	78861000	49699000	61915000	6	4	4	14	1342
sp|O95573|ACSL3_HUMAN;tr|F5GWH2|F5GWH2_HUMAN;tr|F5H062|F5H062_HUMAN	sp|O95573|ACSL3_HUMAN	sp|O95573|ACSL3_HUMAN Long-chain-fatty-acid--CoA ligase 3 OS=Homo sapiens OX=9606 GN=ACSL3 PE=1 SV=3	ACSL3	O95573	3	22	19	19	20	19	19	17	16	17	17	16	17	41.7	35.8	35.8	80.419	720	720;141;95	0	137.36	By MS/MS	By MS/MS	By MS/MS	37.5	36.8	36	559010000	373650000	540500000	14	14	14	42	678
sp|O60488|ACSL4_HUMAN;tr|D6RF95|D6RF95_HUMAN;tr|H0Y9A0|H0Y9A0_HUMAN;tr|D6RD96|D6RD96_HUMAN;tr|D6RFW9|D6RFW9_HUMAN;tr|D6RDA8|D6RDA8_HUMAN	sp|O60488|ACSL4_HUMAN	sp|O60488|ACSL4_HUMAN Long-chain-fatty-acid--CoA ligase 4 OS=Homo sapiens OX=9606 GN=ACSL4 PE=1 SV=2	ACSL4	O60488	6	28	28	25	25	23	24	25	23	24	22	20	22	50.8	50.8	46.7	79.187	711	711;154;156;145;126;128	0	124.64	By MS/MS	By MS/MS	By MS/MS	45.9	41.5	43.6	1217800000	807660000	1312500000	22	18	20	60	432
sp|Q9ULC5|ACSL5_HUMAN	sp|Q9ULC5|ACSL5_HUMAN	sp|Q9ULC5|ACSL5_HUMAN Long-chain-fatty-acid--CoA ligase 5 OS=Homo sapiens OX=9606 GN=ACSL5 PE=1 SV=1	ACSL5	Q9ULC5	1	8	8	7	5	7	7	5	7	7	4	6	6	15.5	15.5	14.2	75.99	683	683	0	23.443	By MS/MS	By MS/MS	By MS/MS	10.7	12.9	12.9	127470000	113320000	132360000	4	5	5	14	4620
tr|E7ERD7|E7ERD7_HUMAN;sp|Q9UKU0|ACSL6_HUMAN;tr|C9J8C7|C9J8C7_HUMAN	tr|E7ERD7|E7ERD7_HUMAN;sp|Q9UKU0|ACSL6_HUMAN;tr|C9J8C7|C9J8C7_HUMAN	tr|E7ERD7|E7ERD7_HUMAN Long-chain-fatty-acid--CoA ligase 6 OS=Homo sapiens OX=9606 GN=ACSL6 PE=1 SV=1;sp|Q9UKU0|ACSL6_HUMAN Long-chain-fatty-acid--CoA ligase 6 OS=Homo sapiens OX=9606 GN=ACSL6 PE=2 SV=4;tr|C9J8C7|C9J8C7_HUMAN Long-chain-fatty-acid--CoA lig	ACSL6	Q9UKU0	3	2	1	1	2	2	2	1	1	1	1	1	1	3	1.6	1.6	75.246	677	677;697;365	0.0065871	2.3657	By MS/MS	By MS/MS	By matching	3	3	3	9882600	7282400	6537700	1	1	0	2	4603
sp|Q9NR19|ACSA_HUMAN;tr|F8WCJ4|F8WCJ4_HUMAN;tr|C9JXD9|C9JXD9_HUMAN;tr|C9IYL0|C9IYL0_HUMAN;tr|B4DEH9|B4DEH9_HUMAN;tr|C9JY31|C9JY31_HUMAN;tr|F8WDJ9|F8WDJ9_HUMAN;tr|C9J7L5|C9J7L5_HUMAN;tr|F8WC73|F8WC73_HUMAN	sp|Q9NR19|ACSA_HUMAN	sp|Q9NR19|ACSA_HUMAN Acetyl-coenzyme A synthetase, cytoplasmic OS=Homo sapiens OX=9606 GN=ACSS2 PE=1 SV=1	ACSS2	Q9NR19	9	12	12	12	10	9	9	10	9	9	10	9	9	25.8	25.8	25.8	78.579	701	701;124;147;182;187;203;74;163;60	0	35.633	By MS/MS	By MS/MS	By MS/MS	22.4	17.5	16.7	205100000	112150000	176500000	7	8	9	24	4243
sp|P62736|ACTA_HUMAN;sp|P63267|ACTH_HUMAN;tr|C9JFL5|C9JFL5_HUMAN;tr|F6UVQ4|F6UVQ4_HUMAN;tr|F6QUT6|F6QUT6_HUMAN;tr|F8WB63|F8WB63_HUMAN;tr|B8ZZJ2|B8ZZJ2_HUMAN	sp|P62736|ACTA_HUMAN;sp|P63267|ACTH_HUMAN	sp|P62736|ACTA_HUMAN Actin, aortic smooth muscle OS=Homo sapiens OX=9606 GN=ACTA2 PE=1 SV=1;sp|P63267|ACTH_HUMAN Actin, gamma-enteric smooth muscle OS=Homo sapiens OX=9606 GN=ACTG2 PE=1 SV=1	ACTA2	P62736	7	34	2	2	34	33	34	2	2	2	2	2	2	78.5	7.7	7.7	42.009	377	377;376;144;151;151;105;119	0	19.648	By MS/MS	By MS/MS	By MS/MS	78.5	78.5	78.5	3613300000	2730800000	3227500000	13	7	7	27	1908
sp|P60709|ACTB_HUMAN;tr|A0A2R8Y793|A0A2R8Y793_HUMAN;tr|E7EVS6|E7EVS6_HUMAN;tr|A0A2R8YGF8|A0A2R8YGF8_HUMAN;tr|G5E9R0|G5E9R0_HUMAN;tr|A0A2R8YEA7|A0A2R8YEA7_HUMAN;tr|C9JUM1|C9JUM1_HUMAN;tr|C9JZR7|C9JZR7_HUMAN;tr|C9JTX5|C9JTX5_HUMAN;tr|A0A2R8YFE2|A0A2R8YFE2_HUMAN;sp|Q9BYX7|ACTBM_HUMAN;tr|F8WCH0|F8WCH0_HUMAN	sp|P60709|ACTB_HUMAN;tr|A0A2R8Y793|A0A2R8Y793_HUMAN	sp|P60709|ACTB_HUMAN Actin, cytoplasmic 1 OS=Homo sapiens OX=9606 GN=ACTB PE=1 SV=1;tr|A0A2R8Y793|A0A2R8Y793_HUMAN Actin, cytoplasmic 1 (Fragment) OS=Homo sapiens OX=9606 GN=ACTB PE=1 SV=1	ACTB	P60709	12	39	1	1	39	36	39	1	1	1	1	1	1	91.7	4.5	4.5	41.736	375	375;309;163;165;125;157;96;102;80;79;375;52	0	42.595	By MS/MS	By MS/MS	By MS/MS	91.7	89.6	91.7	1076800000	962250000	964560000	4	3	4	11	1813
sp|Q562R1|ACTBL_HUMAN	sp|Q562R1|ACTBL_HUMAN	sp|Q562R1|ACTBL_HUMAN Beta-actin-like protein 2 OS=Homo sapiens OX=9606 GN=ACTBL2 PE=1 SV=2	ACTBL2	Q562R1	1	12	2	2	11	12	11	1	2	1	1	2	1	25	7.7	7.7	42.003	376	376	0.00048368	5.0489	By MS/MS	By MS/MS	By MS/MS	20.2	25	20.2	84700000	8350400000	103060000	1	5	1	7	2669
sp|P68032|ACTC_HUMAN;sp|P68133|ACTS_HUMAN;tr|A6NL76|A6NL76_HUMAN	sp|P68032|ACTC_HUMAN;sp|P68133|ACTS_HUMAN;tr|A6NL76|A6NL76_HUMAN	sp|P68032|ACTC_HUMAN Actin, alpha cardiac muscle 1 OS=Homo sapiens OX=9606 GN=ACTC1 PE=1 SV=1;sp|P68133|ACTS_HUMAN Actin, alpha skeletal muscle OS=Homo sapiens OX=9606 GN=ACTA1 PE=1 SV=1;tr|A6NL76|A6NL76_HUMAN Actin, alpha skeletal muscle OS=Homo sapiens O	ACTC1	P68032	3	34	15	1	34	33	34	15	15	15	1	1	1	78.5	50.4	8.8	42.019	377	377;377;254	0	238.95	By MS/MS	By MS/MS	By MS/MS	78.5	78.5	78.5	28532000000	23904000000	26866000000	79	72	70	221	1962
sp|P63261|ACTG_HUMAN;tr|I3L3I0|I3L3I0_HUMAN;tr|I3L1U9|I3L1U9_HUMAN;tr|I3L4N8|I3L4N8_HUMAN;tr|I3L3R2|I3L3R2_HUMAN;tr|K7EM38|K7EM38_HUMAN;tr|J3KT65|J3KT65_HUMAN	sp|P63261|ACTG_HUMAN;tr|I3L3I0|I3L3I0_HUMAN;tr|I3L1U9|I3L1U9_HUMAN;tr|I3L4N8|I3L4N8_HUMAN	sp|P63261|ACTG_HUMAN Actin, cytoplasmic 2 OS=Homo sapiens OX=9606 GN=ACTG1 PE=1 SV=1;tr|I3L3I0|I3L3I0_HUMAN Actin, cytoplasmic 2 (Fragment) OS=Homo sapiens OX=9606 GN=ACTG1 PE=1 SV=1;tr|I3L1U9|I3L1U9_HUMAN Actin, cytoplasmic 2 (Fragment) OS=Homo sapiens OX	ACTG1	P63261	7	39	39	1	39	36	39	39	36	39	1	1	1	91.7	91.7	4.5	41.792	375	375;214;214;241;164;133;198	0	323.31	By MS/MS	By MS/MS	By MS/MS	91.7	89.6	91.7	194560000000	156690000000	178540000000	373	402	369	1144	1953
sp|O96019|ACL6A_HUMAN;tr|H7C5S0|H7C5S0_HUMAN;sp|O94805|ACL6B_HUMAN;tr|C9JQT2|C9JQT2_HUMAN	sp|O96019|ACL6A_HUMAN;tr|H7C5S0|H7C5S0_HUMAN	sp|O96019|ACL6A_HUMAN Actin-like protein 6A OS=Homo sapiens OX=9606 GN=ACTL6A PE=1 SV=1;tr|H7C5S0|H7C5S0_HUMAN Actin-like protein 6A (Fragment) OS=Homo sapiens OX=9606 GN=ACTL6A PE=1 SV=1	ACTL6A	O96019	4	12	12	12	10	8	11	10	8	11	10	8	11	40.8	40.8	40.8	47.46	429	429;161;426;50	0	95.786	By MS/MS	By MS/MS	By MS/MS	35.9	28	36.4	324850000	243660000	530520000	6	7	8	21	718
tr|H9KV75|H9KV75_HUMAN	tr|H9KV75|H9KV75_HUMAN	tr|H9KV75|H9KV75_HUMAN Alpha-actinin-1 OS=Homo sapiens OX=9606 GN=ACTN1 PE=1 SV=1	ACTN1	H9KV75	1	62	1	1	62	60	62	1	1	1	1	1	1	75.7	2.1	2.1	94.825	822	822	0.0004707	4.5369	By matching	By matching	By MS/MS	75.7	75.7	75.7	12179000	6823200	15022000	0	0	1	1	5064
sp|P12814|ACTN1_HUMAN;tr|H7C5W8|H7C5W8_HUMAN;tr|G3V2W4|G3V2W4_HUMAN;tr|G3V2N5|G3V2N5_HUMAN;tr|H0YJW3|H0YJW3_HUMAN;tr|H0YJ11|H0YJ11_HUMAN;tr|G3V2X9|G3V2X9_HUMAN;tr|G3V5M4|G3V5M4_HUMAN;tr|G3V2E8|G3V2E8_HUMAN;tr|G3V380|G3V380_HUMAN	sp|P12814|ACTN1_HUMAN	sp|P12814|ACTN1_HUMAN Alpha-actinin-1 OS=Homo sapiens OX=9606 GN=ACTN1 PE=1 SV=2	ACTN1	P12814	10	70	48	6	70	67	70	48	46	48	6	5	6	79.6	61.3	11.3	103.06	892	892;297;238;260;251;207;144;126;85;72	0	323.31	By MS/MS	By MS/MS	By MS/MS	79.6	79.6	79.6	24651000000	20166000000	25398000000	137	125	125	387	976
sp|O43707|ACTN4_HUMAN;tr|F5GXS2|F5GXS2_HUMAN;tr|K7EJH8|K7EJH8_HUMAN;tr|K7EP19|K7EP19_HUMAN;tr|D6RH00|D6RH00_HUMAN	sp|O43707|ACTN4_HUMAN;tr|F5GXS2|F5GXS2_HUMAN	sp|O43707|ACTN4_HUMAN Alpha-actinin-4 OS=Homo sapiens OX=9606 GN=ACTN4 PE=1 SV=2;tr|F5GXS2|F5GXS2_HUMAN Alpha-actinin-4 OS=Homo sapiens OX=9606 GN=ACTN4 PE=1 SV=2	ACTN4	O43707	5	75	75	27	73	72	71	73	72	71	26	26	26	77.9	77.9	30.4	104.85	911	911;521;182;105;72	0	323.31	By MS/MS	By MS/MS	By MS/MS	77.4	74.9	75.5	51596000000	42942000000	51266000000	198	189	197	584	380
sp|Q9NZ32|ARP10_HUMAN;tr|G3V2Q5|G3V2Q5_HUMAN;tr|G3V5Y4|G3V5Y4_HUMAN;tr|F6S9Y6|F6S9Y6_HUMAN;tr|V9GYX7|V9GYX7_HUMAN;tr|G3V524|G3V524_HUMAN;tr|G3V4K6|G3V4K6_HUMAN;tr|H0YJD9|H0YJD9_HUMAN	sp|Q9NZ32|ARP10_HUMAN;tr|G3V2Q5|G3V2Q5_HUMAN;tr|G3V5Y4|G3V5Y4_HUMAN;tr|F6S9Y6|F6S9Y6_HUMAN;tr|V9GYX7|V9GYX7_HUMAN	sp|Q9NZ32|ARP10_HUMAN Actin-related protein 10 OS=Homo sapiens OX=9606 GN=ACTR10 PE=1 SV=1;tr|G3V2Q5|G3V2Q5_HUMAN Actin-related protein 10 OS=Homo sapiens OX=9606 GN=ACTR10 PE=1 SV=1;tr|G3V5Y4|G3V5Y4_HUMAN Actin-related protein 10 OS=Homo sapiens OX=9606 G	ACTR10	Q9NZ32	8	5	5	5	4	4	4	4	4	4	4	4	4	10.3	10.3	10.3	46.306	417	417;126;179;185;302;90;43;149	0	9.4693	By MS/MS	By MS/MS	By MS/MS	8.6	8.6	8.6	68736000	34626000	53423000	4	2	4	10	4399
sp|P61163|ACTZ_HUMAN;tr|R4GMT0|R4GMT0_HUMAN;tr|A0A1B0GVS3|A0A1B0GVS3_HUMAN	sp|P61163|ACTZ_HUMAN;tr|R4GMT0|R4GMT0_HUMAN	sp|P61163|ACTZ_HUMAN Alpha-centractin OS=Homo sapiens OX=9606 GN=ACTR1A PE=1 SV=1;tr|R4GMT0|R4GMT0_HUMAN Alpha-centractin OS=Homo sapiens OX=9606 GN=ACTR1A PE=1 SV=1	ACTR1A	P61163	3	13	13	6	11	13	12	11	13	12	4	6	5	45.5	45.5	24.5	42.613	376	376;332;221	0	167.14	By MS/MS	By MS/MS	By MS/MS	38.8	45.5	41	1301700000	894820000	1375100000	16	16	17	49	1836
sp|P42025|ACTY_HUMAN	sp|P42025|ACTY_HUMAN	sp|P42025|ACTY_HUMAN Beta-centractin OS=Homo sapiens OX=9606 GN=ACTR1B PE=1 SV=1	ACTR1B	P42025	1	9	2	2	8	9	8	1	2	1	1	2	1	31.1	10.1	10.1	42.293	376	376	0	13.382	By MS/MS	By MS/MS	By MS/MS	25	31.1	27.1	16651000	29354000	20690000	0	1	1	2	1462
sp|P61160|ARP2_HUMAN;tr|F5H6T1|F5H6T1_HUMAN;tr|A0A1B0GWD0|A0A1B0GWD0_HUMAN;tr|A0A1B0GWH0|A0A1B0GWH0_HUMAN	sp|P61160|ARP2_HUMAN;tr|F5H6T1|F5H6T1_HUMAN	sp|P61160|ARP2_HUMAN Actin-related protein 2 OS=Homo sapiens OX=9606 GN=ACTR2 PE=1 SV=1;tr|F5H6T1|F5H6T1_HUMAN ARP2 actin-related protein 2 homolog (Yeast), isoform CRA_d OS=Homo sapiens OX=9606 GN=ACTR2 PE=1 SV=2	ACTR2	P61160	4	12	12	12	12	12	12	12	12	12	12	12	12	34.5	34.5	34.5	44.76	394	394;339;53;65	0	122.57	By MS/MS	By MS/MS	By MS/MS	34.5	34.5	34.5	2732200000	1764700000	2781600000	23	19	23	65	1835
sp|P61158|ARP3_HUMAN;tr|B4DXW1|B4DXW1_HUMAN;tr|F8WDR7|F8WDR7_HUMAN;sp|Q9P1U1|ARP3B_HUMAN;tr|F8WEW2|F8WEW2_HUMAN;tr|F8WE84|F8WE84_HUMAN;tr|A0A0A0MTI9|A0A0A0MTI9_HUMAN;tr|H7C4J1|H7C4J1_HUMAN;sp|Q9C0K3|ARP3C_HUMAN;tr|C9IZN3|C9IZN3_HUMAN	sp|P61158|ARP3_HUMAN;tr|B4DXW1|B4DXW1_HUMAN	sp|P61158|ARP3_HUMAN Actin-related protein 3 OS=Homo sapiens OX=9606 GN=ACTR3 PE=1 SV=3;tr|B4DXW1|B4DXW1_HUMAN Actin-related protein 3 OS=Homo sapiens OX=9606 GN=ACTR3 PE=1 SV=1	ACTR3	P61158	10	25	25	25	24	24	23	24	24	23	24	24	23	73.7	73.7	73.7	47.371	418	418;367;84;418;34;41;189;208;210;222	0	231.42	By MS/MS	By MS/MS	By MS/MS	71.3	64.8	63.2	4601000000	3562000000	4531000000	48	43	49	140	1834
sp|Q04771|ACVR1_HUMAN;tr|A0A1B0GXA9|A0A1B0GXA9_HUMAN;tr|C9JHJ7|C9JHJ7_HUMAN	sp|Q04771|ACVR1_HUMAN	sp|Q04771|ACVR1_HUMAN Activin receptor type-1 OS=Homo sapiens OX=9606 GN=ACVR1 PE=1 SV=1	ACVR1	Q04771	3	5	5	5	4	3	4	4	3	4	4	3	4	14.3	14.3	14.3	57.152	509	509;86;87	0	29.904	By MS/MS	By MS/MS	By MS/MS	13	7.3	12.4	66122000	36314000	60254000	4	3	2	9	2107
tr|A0A1B0GU86|A0A1B0GU86_HUMAN;sp|Q03154|ACY1_HUMAN;tr|C9JMV9|C9JMV9_HUMAN;tr|A0A1B0GW23|A0A1B0GW23_HUMAN;tr|A0A1B0GV31|A0A1B0GV31_HUMAN	tr|A0A1B0GU86|A0A1B0GU86_HUMAN;sp|Q03154|ACY1_HUMAN;tr|C9JMV9|C9JMV9_HUMAN;tr|A0A1B0GW23|A0A1B0GW23_HUMAN	tr|A0A1B0GU86|A0A1B0GU86_HUMAN Aminoacylase-1 OS=Homo sapiens OX=9606 GN=ACY1 PE=4 SV=1;sp|Q03154|ACY1_HUMAN Aminoacylase-1 OS=Homo sapiens OX=9606 GN=ACY1 PE=1 SV=1;tr|C9JMV9|C9JMV9_HUMAN ABHD14A-ACY1 readthrough OS=Homo sapiens OX=9606 GN=ABHD14A-ACY1 PE	ACY1	Q03154	5	4	4	4	4	4	3	4	4	3	4	4	3	9.1	9.1	9.1	42.179	373	373;408;509;586;275	0	7.363	By MS/MS	By MS/MS	By MS/MS	9.1	9.1	7.2	47104000	43541000	40986000	2	3	2	7	2094
sp|P07311|ACYP1_HUMAN;tr|G3V2U7|G3V2U7_HUMAN;tr|G3V3F8|G3V3F8_HUMAN;tr|G3V597|G3V597_HUMAN	sp|P07311|ACYP1_HUMAN;tr|G3V2U7|G3V2U7_HUMAN	sp|P07311|ACYP1_HUMAN Acylphosphatase-1 OS=Homo sapiens OX=9606 GN=ACYP1 PE=1 SV=2;tr|G3V2U7|G3V2U7_HUMAN Acylphosphatase OS=Homo sapiens OX=9606 GN=ACYP1 PE=1 SV=1	ACYP1	P07311	4	3	3	3	3	3	3	3	3	3	3	3	3	30.3	30.3	30.3	11.261	99	99;129;37;62	0	8.7997	By matching	By MS/MS	By MS/MS	30.3	30.3	30.3	30996000	21861000	27629000	0	3	1	4	828
tr|F5GYD4|F5GYD4_HUMAN;tr|F5GXW0|F5GXW0_HUMAN;tr|F5GWI4|F5GWI4_HUMAN;sp|P00813|ADA_HUMAN	tr|F5GYD4|F5GYD4_HUMAN;tr|F5GXW0|F5GXW0_HUMAN;tr|F5GWI4|F5GWI4_HUMAN;sp|P00813|ADA_HUMAN	tr|F5GYD4|F5GYD4_HUMAN Adenosine deaminase OS=Homo sapiens OX=9606 GN=ADA PE=1 SV=1;tr|F5GXW0|F5GXW0_HUMAN Adenosine deaminase OS=Homo sapiens OX=9606 GN=ADA PE=1 SV=1;tr|F5GWI4|F5GWI4_HUMAN Adenosine deaminase isoform 2 OS=Homo sapiens OX=9606 GN=ADA PE=1	ADA	F5GYD4	4	1	1	1	0	1	1	0	1	1	0	1	1	13.3	13.3	13.3	8.3848	75	75;263;339;363	0.00069865	4.3643		By MS/MS	By MS/MS	0	13.3	13.3	0	4637000	6859100	0	1	1	2	739
sp|O14672|ADA10_HUMAN;tr|H3BS53|H3BS53_HUMAN;tr|H0YK87|H0YK87_HUMAN;tr|C9J9B4|C9J9B4_HUMAN;tr|H0YNC5|H0YNC5_HUMAN	sp|O14672|ADA10_HUMAN	sp|O14672|ADA10_HUMAN Disintegrin and metalloproteinase domain-containing protein 10 OS=Homo sapiens OX=9606 GN=ADAM10 PE=1 SV=1	ADAM10	O14672	5	8	8	8	7	6	6	7	6	6	7	6	6	15.4	15.4	15.4	84.141	748	748;58;115;125;148	0	43.05	By MS/MS	By MS/MS	By MS/MS	12.8	13.2	12.3	177960000	175990000	183300000	7	8	4	19	220
sp|P78536|ADA17_HUMAN;tr|A6H8L4|A6H8L4_HUMAN;tr|E7EUI5|E7EUI5_HUMAN	sp|P78536|ADA17_HUMAN	sp|P78536|ADA17_HUMAN Disintegrin and metalloproteinase domain-containing protein 17 OS=Homo sapiens OX=9606 GN=ADAM17 PE=1 SV=1	ADAM17	P78536	3	12	12	12	8	10	10	8	10	10	8	10	10	19.5	19.5	19.5	93.02	824	824;258;285	0	39.157	By MS/MS	By MS/MS	By MS/MS	11.9	17.7	17.4	127250000	145740000	190740000	7	10	9	26	1988
tr|E7EWD3|E7EWD3_HUMAN;sp|O75077|ADA23_HUMAN	tr|E7EWD3|E7EWD3_HUMAN;sp|O75077|ADA23_HUMAN	tr|E7EWD3|E7EWD3_HUMAN Disintegrin and metalloproteinase domain-containing protein 23 OS=Homo sapiens OX=9606 GN=ADAM23 PE=1 SV=2;sp|O75077|ADA23_HUMAN Disintegrin and metalloproteinase domain-containing protein 23 OS=Homo sapiens OX=9606 GN=ADAM23 PE=1 SV	ADAM23	O75077	2	1	1	1	1	1	1	1	1	1	1	1	1	1.3	1.3	1.3	92.045	832	832;832	0.00089706	3.6542	By MS/MS	By MS/MS	By MS/MS	1.3	1.3	1.3	11797000	15266000	15512000	1	1	1	3	481
sp|Q13443|ADAM9_HUMAN;tr|A0AVL1|A0AVL1_HUMAN;tr|F8WC54|F8WC54_HUMAN	sp|Q13443|ADAM9_HUMAN;tr|A0AVL1|A0AVL1_HUMAN;tr|F8WC54|F8WC54_HUMAN	sp|Q13443|ADAM9_HUMAN Disintegrin and metalloproteinase domain-containing protein 9 OS=Homo sapiens OX=9606 GN=ADAM9 PE=1 SV=1;tr|A0AVL1|A0AVL1_HUMAN ADAM9 protein OS=Homo sapiens OX=9606 GN=ADAM9 PE=1 SV=1;tr|F8WC54|F8WC54_HUMAN Disintegrin and metallopro	ADAM9	Q13443	3	9	9	9	7	7	7	7	7	7	7	7	7	14.4	14.4	14.4	90.555	819	819;712;628	0	25.311	By MS/MS	By MS/MS	By MS/MS	11.2	12.2	11.4	65909000	44442000	46531000	4	3	4	11	2281
sp|P55265|DSRAD_HUMAN;tr|A0A3B3IRQ9|A0A3B3IRQ9_HUMAN;tr|H0YCK3|H0YCK3_HUMAN;tr|A0A3B3ISX1|A0A3B3ISX1_HUMAN;tr|A0A3B3ITG9|A0A3B3ITG9_HUMAN;tr|A0A3B3ISU1|A0A3B3ISU1_HUMAN	sp|P55265|DSRAD_HUMAN;tr|A0A3B3IRQ9|A0A3B3IRQ9_HUMAN;tr|H0YCK3|H0YCK3_HUMAN;tr|A0A3B3ISX1|A0A3B3ISX1_HUMAN	sp|P55265|DSRAD_HUMAN Double-stranded RNA-specific adenosine deaminase OS=Homo sapiens OX=9606 GN=ADAR PE=1 SV=4;tr|A0A3B3IRQ9|A0A3B3IRQ9_HUMAN Double-stranded RNA-specific adenosine deaminase (Fragment) OS=Homo sapiens OX=9606 GN=ADAR PE=4 SV=1;tr|H0YCK3|	ADAR	P55265	6	36	36	36	29	29	31	29	29	31	29	29	31	32.6	32.6	32.6	136.06	1226	1226;1158;1195;707;350;164	0	133.18	By MS/MS	By MS/MS	By MS/MS	26.5	29.2	29.1	1037200000	695960000	944140000	26	28	28	82	1763
tr|E7EV99|E7EV99_HUMAN;tr|E7ENY0|E7ENY0_HUMAN;sp|P35611|ADDA_HUMAN;tr|A0A0A0MSR2|A0A0A0MSR2_HUMAN;tr|H0Y9H2|H0Y9H2_HUMAN;tr|D6RF25|D6RF25_HUMAN;tr|D6RJE2|D6RJE2_HUMAN;tr|D6RAH3|D6RAH3_HUMAN;tr|H0YFD8|H0YFD8_HUMAN;sp|P35612|ADDB_HUMAN	tr|E7EV99|E7EV99_HUMAN;tr|E7ENY0|E7ENY0_HUMAN;sp|P35611|ADDA_HUMAN;tr|A0A0A0MSR2|A0A0A0MSR2_HUMAN;tr|H0Y9H2|H0Y9H2_HUMAN	tr|E7EV99|E7EV99_HUMAN Alpha-adducin OS=Homo sapiens OX=9606 GN=ADD1 PE=1 SV=1;tr|E7ENY0|E7ENY0_HUMAN Alpha-adducin OS=Homo sapiens OX=9606 GN=ADD1 PE=1 SV=1;sp|P35611|ADDA_HUMAN Alpha-adducin OS=Homo sapiens OX=9606 GN=ADD1 PE=1 SV=2;tr|A0A0A0MSR2|A0A0A0M	ADD1	P35611	10	14	14	14	14	14	12	14	14	12	14	14	12	32.1	32.1	32.1	70.055	632	632;663;737;400;444;142;69;137;105;726	0	70.222	By MS/MS	By MS/MS	By MS/MS	32.1	32.1	26.4	345270000	273010000	329560000	8	14	10	32	1380
sp|Q9UEY8|ADDG_HUMAN	sp|Q9UEY8|ADDG_HUMAN	sp|Q9UEY8|ADDG_HUMAN Gamma-adducin OS=Homo sapiens OX=9606 GN=ADD3 PE=1 SV=1	ADD3	Q9UEY8	1	11	11	11	10	10	9	10	10	9	10	10	9	17.8	17.8	17.8	79.154	706	706	0	34.099	By MS/MS	By MS/MS	By MS/MS	14.6	16.9	15.7	142520000	78206000	211350000	9	8	8	25	4517
sp|P11766|ADHX_HUMAN;tr|H0YAG8|H0YAG8_HUMAN;tr|D6RFE4|D6RFE4_HUMAN;tr|D6RAY0|D6RAY0_HUMAN;tr|D6R9G2|D6R9G2_HUMAN	sp|P11766|ADHX_HUMAN;tr|H0YAG8|H0YAG8_HUMAN	sp|P11766|ADHX_HUMAN Alcohol dehydrogenase class-3 OS=Homo sapiens OX=9606 GN=ADH5 PE=1 SV=4;tr|H0YAG8|H0YAG8_HUMAN Alcohol dehydrogenase class-3 (Fragment) OS=Homo sapiens OX=9606 GN=ADH5 PE=1 SV=1	ADH5	P11766	5	13	13	13	13	12	12	13	12	12	13	12	12	39.8	39.8	39.8	39.724	374	374;262;115;56;95	0	120.02	By MS/MS	By MS/MS	By MS/MS	39.8	34.5	37.4	2299700000	1907500000	1823200000	16	16	14	46	960
sp|Q9BV57|MTND_HUMAN;tr|A0A0G2JQN5|A0A0G2JQN5_HUMAN;tr|H7C382|H7C382_HUMAN	sp|Q9BV57|MTND_HUMAN	sp|Q9BV57|MTND_HUMAN 1,2-dihydroxy-3-keto-5-methylthiopentene dioxygenase OS=Homo sapiens OX=9606 GN=ADI1 PE=1 SV=1	ADI1	Q9BV57	3	8	8	8	8	5	6	8	5	6	8	5	6	49.7	49.7	49.7	21.498	179	179;99;117	0	47.14	By MS/MS	By MS/MS	By MS/MS	49.7	30.7	41.9	245890000	174550000	241100000	7	5	6	18	3886
sp|P55263|ADK_HUMAN	sp|P55263|ADK_HUMAN	sp|P55263|ADK_HUMAN Adenosine kinase OS=Homo sapiens OX=9606 GN=ADK PE=1 SV=2	ADK	P55263	1	12	12	12	10	10	10	10	10	10	10	10	10	35.6	35.6	35.6	40.545	362	362	0	41.845	By MS/MS	By MS/MS	By MS/MS	29.8	30.7	30.9	249020000	149060000	211980000	8	8	7	23	1762
sp|Q9H2P0|ADNP_HUMAN;tr|A0A2R8Y6X0|A0A2R8Y6X0_HUMAN;tr|A0A2R8Y469|A0A2R8Y469_HUMAN;tr|E9PQK8|E9PQK8_HUMAN	sp|Q9H2P0|ADNP_HUMAN;tr|A0A2R8Y6X0|A0A2R8Y6X0_HUMAN	sp|Q9H2P0|ADNP_HUMAN Activity-dependent neuroprotector homeobox protein OS=Homo sapiens OX=9606 GN=ADNP PE=1 SV=1;tr|A0A2R8Y6X0|A0A2R8Y6X0_HUMAN Activity-dependent neuroprotector homeobox protein OS=Homo sapiens OX=9606 GN=ADNP PE=1 SV=1	ADNP	Q9H2P0	4	11	11	11	9	5	10	9	5	10	9	5	10	12.3	12.3	12.3	123.56	1102	1102;874;210;172	0	39.393	By MS/MS	By MS/MS	By MS/MS	9.9	4.9	11.4	97916000	41736000	73459000	7	4	6	17	4067
sp|Q96SZ5|AEDO_HUMAN	sp|Q96SZ5|AEDO_HUMAN	sp|Q96SZ5|AEDO_HUMAN 2-aminoethanethiol dioxygenase OS=Homo sapiens OX=9606 GN=ADO PE=1 SV=2	ADO	Q96SZ5	1	3	3	3	2	2	2	2	2	2	2	2	2	13.3	13.3	13.3	29.751	270	270	0.00025253	6.0028	By MS/MS	By MS/MS	By MS/MS	10.7	10.7	9.3	30093000	19605000	9851900	1	1	1	3	3726
sp|Q9BRR6|ADPGK_HUMAN;tr|H3BRS6|H3BRS6_HUMAN;tr|H3BU35|H3BU35_HUMAN	sp|Q9BRR6|ADPGK_HUMAN;tr|H3BRS6|H3BRS6_HUMAN	sp|Q9BRR6|ADPGK_HUMAN ADP-dependent glucokinase OS=Homo sapiens OX=9606 GN=ADPGK PE=1 SV=1;tr|H3BRS6|H3BRS6_HUMAN ADP-dependent glucokinase (Fragment) OS=Homo sapiens OX=9606 GN=ADPGK PE=1 SV=1	ADPGK	Q9BRR6	3	6	6	6	5	6	4	5	6	4	5	6	4	18.7	18.7	18.7	54.088	497	497;204;154	0	49.548	By MS/MS	By MS/MS	By MS/MS	16.1	18.7	14.5	125610000	71779000	104490000	4	4	2	10	3828
sp|Q9NX46|ARHL2_HUMAN	sp|Q9NX46|ARHL2_HUMAN	sp|Q9NX46|ARHL2_HUMAN Poly(ADP-ribose) glycohydrolase ARH3 OS=Homo sapiens OX=9606 GN=ADPRHL2 PE=1 SV=1	ADPRHL2	Q9NX46	1	8	8	8	8	8	8	8	8	8	8	8	8	27.3	27.3	27.3	38.946	363	363	0	38.275	By MS/MS	By MS/MS	By MS/MS	27.3	27.3	27.3	221130000	206700000	264080000	9	11	8	28	4358
sp|Q16186|ADRM1_HUMAN;tr|A0A087WX59|A0A087WX59_HUMAN;tr|A0A087WUX6|A0A087WUX6_HUMAN	sp|Q16186|ADRM1_HUMAN;tr|A0A087WX59|A0A087WX59_HUMAN	sp|Q16186|ADRM1_HUMAN Proteasomal ubiquitin receptor ADRM1 OS=Homo sapiens OX=9606 GN=ADRM1 PE=1 SV=2;tr|A0A087WX59|A0A087WX59_HUMAN Proteasomal ubiquitin receptor ADRM1 OS=Homo sapiens OX=9606 GN=ADRM1 PE=1 SV=1	ADRM1	Q16186	3	10	10	10	9	9	8	9	9	8	9	9	8	27	27	27	42.153	407	407;368;141	0	30.408	By MS/MS	By MS/MS	By MS/MS	25.1	25.1	24.1	165600000	72558000	127400000	8	3	7	18	2556
tr|A0A1B0GWJ0|A0A1B0GWJ0_HUMAN;tr|A0A1B0GTJ7|A0A1B0GTJ7_HUMAN;sp|P30566|PUR8_HUMAN;tr|A0A0A6YY92|A0A0A6YY92_HUMAN;tr|A0A096LNY6|A0A096LNY6_HUMAN;tr|A0A1B0GTG9|A0A1B0GTG9_HUMAN;tr|A0A1B0GWF8|A0A1B0GWF8_HUMAN;tr|A0A096LP76|A0A096LP76_HUMAN;tr|A0A096LNY5|A0A096LNY5_HUMAN;tr|V9GY96|V9GY96_HUMAN;tr|A0A096LP92|A0A096LP92_HUMAN;tr|A0A096LPA2|A0A096LPA2_HUMAN;tr|A0A096LNY4|A0A096LNY4_HUMAN;tr|A0A096LNT0|…	tr|A0A1B0GWJ0|A0A1B0GWJ0_HUMAN;tr|A0A1B0GTJ7|A0A1B0GTJ7_HUMAN;sp|P30566|PUR8_HUMAN;tr|A0A0A6YY92|A0A0A6YY92_HUMAN;tr|A0A096LNY6|A0A096LNY6_HUMAN	tr|A0A1B0GWJ0|A0A1B0GWJ0_HUMAN Adenylosuccinate lyase OS=Homo sapiens OX=9606 GN=ADSL PE=1 SV=1;tr|A0A1B0GTJ7|A0A1B0GTJ7_HUMAN Adenylosuccinate lyase OS=Homo sapiens OX=9606 GN=ADSL PE=1 SV=1;sp|P30566|PUR8_HUMAN Adenylosuccinate lyase OS=Homo sapiens OX=9	ADSL	P30566	17	9	9	9	8	8	7	8	8	7	8	8	7	26.2	26.2	26.2	54.465	480	480;480;484;498;360;377;403;102;262;57;78;133;164;81;127;142;149	0	37.301	By MS/MS	By MS/MS	By MS/MS	22.3	23.5	22.1	163650000	125780000	141890000	6	6	3	15	1308
sp|P30520|PURA2_HUMAN	sp|P30520|PURA2_HUMAN	sp|P30520|PURA2_HUMAN Adenylosuccinate synthetase isozyme 2 OS=Homo sapiens OX=9606 GN=ADSS PE=1 SV=3	ADSS	P30520	1	13	13	13	13	13	13	13	13	13	13	13	13	35.7	35.7	35.7	50.097	456	456	0	65.815	By MS/MS	By MS/MS	By MS/MS	35.7	35.7	35.7	789550000	522800000	754700000	15	12	12	39	1304
sp|Q8N556|AFAP1_HUMAN;sp|Q8TED9|AF1L1_HUMAN	sp|Q8N556|AFAP1_HUMAN	sp|Q8N556|AFAP1_HUMAN Actin filament-associated protein 1 OS=Homo sapiens OX=9606 GN=AFAP1 PE=1 SV=2	AFAP1	Q8N556	2	7	7	7	6	5	4	6	5	4	6	5	4	8.9	8.9	8.9	80.724	730	730;768	0	15.257	By MS/MS	By MS/MS	By MS/MS	7.7	6.8	5.6	61697000	42149000	54939000	4	3	1	8	3164
tr|Q5TIG5|Q5TIG5_HUMAN;tr|A8MQ02|A8MQ02_HUMAN;sp|P55196|AFAD_HUMAN;tr|J3KN01|J3KN01_HUMAN;tr|H0Y7R8|H0Y7R8_HUMAN	tr|Q5TIG5|Q5TIG5_HUMAN;tr|A8MQ02|A8MQ02_HUMAN;sp|P55196|AFAD_HUMAN;tr|J3KN01|J3KN01_HUMAN	tr|Q5TIG5|Q5TIG5_HUMAN Afadin OS=Homo sapiens OX=9606 GN=AFDN PE=1 SV=1;tr|A8MQ02|A8MQ02_HUMAN Afadin OS=Homo sapiens OX=9606 GN=AFDN PE=1 SV=2;sp|P55196|AFAD_HUMAN Afadin OS=Homo sapiens OX=9606 GN=AFDN PE=1 SV=3;tr|J3KN01|J3KN01_HUMAN Afadin OS=Homo sapi	AFDN	P55196	5	4	4	4	2	3	3	2	3	3	2	3	3	2.4	2.4	2.4	189.15	1665	1665;1781;1824;1831;389	0	29.051	By MS/MS	By MS/MS	By MS/MS	1.4	1.9	1.9	332840000	398960000	225260000	2	3	2	7	1758
sp|Q9UHB7|AFF4_HUMAN	sp|Q9UHB7|AFF4_HUMAN	sp|Q9UHB7|AFF4_HUMAN AF4/FMR2 family member 4 OS=Homo sapiens OX=9606 GN=AFF4 PE=1 SV=1	AFF4	Q9UHB7	1	1	1	1	1	0	0	1	0	0	1	0	0	0.7	0.7	0.7	127.46	1163	1163	0.0047917	2.498	By MS/MS			0.7	0	0	4084600	0	0	1	0	0	1	4538
sp|Q9Y4W6|AFG32_HUMAN;tr|K7EP56|K7EP56_HUMAN	sp|Q9Y4W6|AFG32_HUMAN	sp|Q9Y4W6|AFG32_HUMAN AFG3-like protein 2 OS=Homo sapiens OX=9606 GN=AFG3L2 PE=1 SV=2	AFG3L2	Q9Y4W6	2	20	20	19	16	16	14	16	16	14	15	15	13	24.8	24.8	23.8	88.583	797	797;209	0	44.371	By MS/MS	By MS/MS	By MS/MS	18.6	19.8	18.3	229540000	237790000	217400000	11	13	8	32	4826
tr|H0Y9C7|H0Y9C7_HUMAN;sp|P20933|ASPG_HUMAN	tr|H0Y9C7|H0Y9C7_HUMAN;sp|P20933|ASPG_HUMAN	tr|H0Y9C7|H0Y9C7_HUMAN N(4)-(beta-N-acetylglucosaminyl)-L-asparaginase (Fragment) OS=Homo sapiens OX=9606 GN=AGA PE=1 SV=8;sp|P20933|ASPG_HUMAN N(4)-(beta-N-acetylglucosaminyl)-L-asparaginase OS=Homo sapiens OX=9606 GN=AGA PE=1 SV=2	AGA	P20933	2	1	1	1	1	0	1	1	0	1	1	0	1	7.8	7.8	7.8	16.958	154	154;346	0.0011062	3.4446	By MS/MS		By MS/MS	7.8	0	7.8	36501000	0	34634000	1	0	1	2	1135
sp|Q96P47|AGAP3_HUMAN;tr|C9J975|C9J975_HUMAN;tr|H7C5G0|H7C5G0_HUMAN;tr|H7C4U6|H7C4U6_HUMAN;tr|A0A087X044|A0A087X044_HUMAN;tr|H0Y873|H0Y873_HUMAN;tr|E7ESL9|E7ESL9_HUMAN;tr|A0A087X1U1|A0A087X1U1_HUMAN;tr|F5GXM9|F5GXM9_HUMAN;sp|Q9UPQ3|AGAP1_HUMAN;tr|E7EUN2|E7EUN2_HUMAN	sp|Q96P47|AGAP3_HUMAN;tr|C9J975|C9J975_HUMAN	sp|Q96P47|AGAP3_HUMAN Arf-GAP with GTPase, ANK repeat and PH domain-containing protein 3 OS=Homo sapiens OX=9606 GN=AGAP3 PE=1 SV=2;tr|C9J975|C9J975_HUMAN Arf-GAP with GTPase, ANK repeat and PH domain-containing protein 3 OS=Homo sapiens OX=9606 GN=AGAP3 P	AGAP3	Q96P47	11	3	3	3	3	2	1	3	2	1	3	2	1	5	5	5	95.043	875	875;343;170;177;351;404;576;750;803;857;1069	0	9.6694	By MS/MS	By MS/MS	By MS/MS	5	3.1	2.2	27675000	17801000	10908000	0	1	1	2	3673
sp|P52594|AGFG1_HUMAN;tr|B8ZZY2|B8ZZY2_HUMAN;tr|C9J2I0|C9J2I0_HUMAN	sp|P52594|AGFG1_HUMAN;tr|B8ZZY2|B8ZZY2_HUMAN;tr|C9J2I0|C9J2I0_HUMAN	sp|P52594|AGFG1_HUMAN Arf-GAP domain and FG repeat-containing protein 1 OS=Homo sapiens OX=9606 GN=AGFG1 PE=1 SV=2;tr|B8ZZY2|B8ZZY2_HUMAN Arf-GAP domain and FG repeat-containing protein 1 OS=Homo sapiens OX=9606 GN=AGFG1 PE=1 SV=1;tr|C9J2I0|C9J2I0_HUMAN Ar	AGFG1	P52594	3	6	6	6	6	6	5	6	6	5	6	6	5	13.9	13.9	13.9	58.259	562	562;541;237	0	34.846	By MS/MS	By MS/MS	By MS/MS	13.9	13.9	12.5	133670000	94783000	83651000	6	5	4	15	1687
tr|E9PC15|E9PC15_HUMAN;tr|A0A3B3ITD0|A0A3B3ITD0_HUMAN;sp|Q53H12|AGK_HUMAN;tr|A0A3B3ISY9|A0A3B3ISY9_HUMAN;tr|A0A3B3ISZ0|A0A3B3ISZ0_HUMAN;tr|E9PG39|E9PG39_HUMAN;tr|A0A3B3ITX7|A0A3B3ITX7_HUMAN;tr|A0A3B3ITV0|A0A3B3ITV0_HUMAN;tr|A0A0G2JLG5|A0A0G2JLG5_HUMAN;tr|A0A3B3IUC9|A0A3B3IUC9_HUMAN;tr|A0A0G2JLD0|A0A0G2JLD0_HUMAN;tr|A0A3B3IS09|A0A3B3IS09_HUMAN	tr|E9PC15|E9PC15_HUMAN;tr|A0A3B3ITD0|A0A3B3ITD0_HUMAN;sp|Q53H12|AGK_HUMAN;tr|A0A3B3ISY9|A0A3B3ISY9_HUMAN;tr|A0A3B3ISZ0|A0A3B3ISZ0_HUMAN;tr|E9PG39|E9PG39_HUMAN;tr|A0A3B3ITX7|A0A3B3ITX7_HUMAN	tr|E9PC15|E9PC15_HUMAN Acylglycerol kinase, mitochondrial OS=Homo sapiens OX=9606 GN=AGK PE=1 SV=1;tr|A0A3B3ITD0|A0A3B3ITD0_HUMAN Acylglycerol kinase, mitochondrial OS=Homo sapiens OX=9606 GN=AGK PE=4 SV=1;sp|Q53H12|AGK_HUMAN Acylglycerol kinase, mitochond	AGK	Q53H12	12	15	15	15	14	14	14	14	14	14	14	14	14	44.9	44.9	44.9	43.796	394	394;418;422;330;350;244;214;138;226;134;51;146	0	61.994	By MS/MS	By MS/MS	By MS/MS	44.7	42.9	42.9	688520000	517970000	744920000	15	9	13	37	2660
sp|P35573|GDE_HUMAN;tr|A0A1C7CYW1|A0A1C7CYW1_HUMAN	sp|P35573|GDE_HUMAN	sp|P35573|GDE_HUMAN Glycogen debranching enzyme OS=Homo sapiens OX=9606 GN=AGL PE=1 SV=3	AGL	P35573	2	18	18	18	15	13	12	15	13	12	15	13	12	14.4	14.4	14.4	174.76	1532	1532;68	0	55.491	By MS/MS	By MS/MS	By MS/MS	12.6	10.4	9.7	156940000	122900000	210490000	9	8	6	23	1375
sp|Q9UKV8|AGO2_HUMAN;tr|Q5TA58|Q5TA58_HUMAN;sp|Q9UL18|AGO1_HUMAN;sp|Q9H9G7|AGO3_HUMAN;sp|Q9HCK5|AGO4_HUMAN;tr|E5RJY2|E5RJY2_HUMAN	sp|Q9UKV8|AGO2_HUMAN	sp|Q9UKV8|AGO2_HUMAN Protein argonaute-2 OS=Homo sapiens OX=9606 GN=AGO2 PE=1 SV=3	AGO2	Q9UKV8	6	11	11	11	8	7	10	8	7	10	8	7	10	16.3	16.3	16.3	97.207	859	859;782;857;860;861;36	0	38.356	By MS/MS	By MS/MS	By MS/MS	12	10	14.8	134790000	87870000	116890000	7	6	6	19	4605
sp|Q9NRZ7|PLCC_HUMAN;tr|C9JL26|C9JL26_HUMAN	sp|Q9NRZ7|PLCC_HUMAN	sp|Q9NRZ7|PLCC_HUMAN 1-acyl-sn-glycerol-3-phosphate acyltransferase gamma OS=Homo sapiens OX=9606 GN=AGPAT3 PE=1 SV=1	AGPAT3	Q9NRZ7	2	4	4	4	3	3	3	3	3	3	3	3	3	10.1	10.1	10.1	43.38	376	376;255	0	11.235	By MS/MS	By MS/MS	By MS/MS	7.2	8	7.2	50863000	29638000	77535000	0	3	1	4	4271
sp|O00116|ADAS_HUMAN;tr|A0A1B0GWA2|A0A1B0GWA2_HUMAN;tr|A0A2R8YEL0|A0A2R8YEL0_HUMAN;tr|B8ZZ81|B8ZZ81_HUMAN	sp|O00116|ADAS_HUMAN;tr|A0A1B0GWA2|A0A1B0GWA2_HUMAN;tr|A0A2R8YEL0|A0A2R8YEL0_HUMAN	sp|O00116|ADAS_HUMAN Alkyldihydroxyacetonephosphate synthase, peroxisomal OS=Homo sapiens OX=9606 GN=AGPS PE=1 SV=1;tr|A0A1B0GWA2|A0A1B0GWA2_HUMAN Alkylglycerone-phosphate synthase (Fragment) OS=Homo sapiens OX=9606 GN=AGPS PE=1 SV=1;tr|A0A2R8YEL0|A0A2R8YE	AGPS	O00116	4	17	17	17	13	15	16	13	15	16	13	15	16	36.6	36.6	36.6	72.911	658	658;543;560;189	0	104.08	By MS/MS	By MS/MS	By MS/MS	29.9	33.7	34.8	534650000	405700000	625970000	11	14	19	44	131
tr|A0A087X208|A0A087X208_HUMAN;sp|O00468|AGRIN_HUMAN;tr|H0Y5U1|H0Y5U1_HUMAN	tr|A0A087X208|A0A087X208_HUMAN;sp|O00468|AGRIN_HUMAN	tr|A0A087X208|A0A087X208_HUMAN Agrin OS=Homo sapiens OX=9606 GN=AGRN PE=1 SV=1;sp|O00468|AGRIN_HUMAN Agrin OS=Homo sapiens OX=9606 GN=AGRN PE=1 SV=6	AGRN	O00468	3	10	10	10	8	9	7	8	9	7	8	9	7	6.9	6.9	6.9	202.29	1930	1930;2068;287	0	30.204	By MS/MS	By MS/MS	By MS/MS	5.7	6.3	5	86697000	63172000	73904000	4	8	3	15	172
sp|Q8WYP5|ELYS_HUMAN	sp|Q8WYP5|ELYS_HUMAN	sp|Q8WYP5|ELYS_HUMAN Protein ELYS OS=Homo sapiens OX=9606 GN=AHCTF1 PE=1 SV=3	AHCTF1	Q8WYP5	1	10	10	10	9	8	8	9	8	8	9	8	8	4.9	4.9	4.9	252.5	2266	2266	0	20.626	By MS/MS	By MS/MS	By MS/MS	4.4	3.8	3.9	75718000	48505000	87433000	5	3	3	11	3384
sp|P23526|SAHH_HUMAN	sp|P23526|SAHH_HUMAN	sp|P23526|SAHH_HUMAN Adenosylhomocysteinase OS=Homo sapiens OX=9606 GN=AHCY PE=1 SV=4	AHCY	P23526	1	19	19	19	17	17	19	17	17	19	17	17	19	48.8	48.8	48.8	47.716	432	432	0	113.86	By MS/MS	By MS/MS	By MS/MS	45.1	45.1	48.8	2000100000	1488700000	1878600000	25	23	23	71	1181
sp|O43865|SAHH2_HUMAN	sp|O43865|SAHH2_HUMAN	sp|O43865|SAHH2_HUMAN S-adenosylhomocysteine hydrolase-like protein 1 OS=Homo sapiens OX=9606 GN=AHCYL1 PE=1 SV=2	AHCYL1	O43865	1	10	10	6	10	10	8	10	10	8	6	6	5	21.9	21.9	12.8	58.951	530	530	0	27.754	By MS/MS	By MS/MS	By MS/MS	21.9	21.9	18.1	320830000	175640000	259270000	7	5	7	19	402
sp|Q09666|AHNK_HUMAN;tr|E9PJZ0|E9PJZ0_HUMAN;tr|E9PKR9|E9PKR9_HUMAN;tr|E9PJC6|E9PJC6_HUMAN;tr|E9PLK4|E9PLK4_HUMAN;tr|E9PQE3|E9PQE3_HUMAN;sp|P48552|NRIP1_HUMAN	sp|Q09666|AHNK_HUMAN	sp|Q09666|AHNK_HUMAN Neuroblast differentiation-associated protein AHNAK OS=Homo sapiens OX=9606 GN=AHNAK PE=1 SV=2	AHNAK	Q09666	7	245	245	243	232	233	227	232	233	227	231	232	226	68.4	68.4	68	629.09	5890	5890;121;123;131;144;85;1158	0	323.31	By MS/MS	By MS/MS	By MS/MS	66	66.8	64.9	47547000000	38479000000	45883000000	346	371	334	1051	2168
sp|Q8IVF2|AHNK2_HUMAN	sp|Q8IVF2|AHNK2_HUMAN	sp|Q8IVF2|AHNK2_HUMAN Protein AHNAK2 OS=Homo sapiens OX=9606 GN=AHNAK2 PE=1 SV=2	AHNAK2	Q8IVF2	1	33	32	32	27	26	27	26	25	26	26	25	26	19.4	19	19	616.62	5795	5795	0	94.075	By MS/MS	By MS/MS	By MS/MS	17.5	16.8	17.6	495820000	419110000	471890000	18	21	19	58	3054
sp|O95433|AHSA1_HUMAN;tr|G3V438|G3V438_HUMAN;tr|H0YJU2|H0YJU2_HUMAN;tr|H0YJG7|H0YJG7_HUMAN;tr|H0YJ63|H0YJ63_HUMAN;tr|G3V3W9|G3V3W9_HUMAN	sp|O95433|AHSA1_HUMAN;tr|G3V438|G3V438_HUMAN	sp|O95433|AHSA1_HUMAN Activator of 90 kDa heat shock protein ATPase homolog 1 OS=Homo sapiens OX=9606 GN=AHSA1 PE=1 SV=1;tr|G3V438|G3V438_HUMAN Activator of 90 kDa heat shock protein ATPase homolog 1 (Fragment) OS=Homo sapiens OX=9606 GN=AHSA1 PE=1 SV=1	AHSA1	O95433	6	14	14	14	12	10	12	12	10	12	12	10	12	42	42	42	38.274	338	338;203;133;216;90;100	0	186.01	By MS/MS	By MS/MS	By MS/MS	37	33.1	39.6	990300000	555520000	1024200000	13	9	15	37	667
sp|Q96BJ3|AIDA_HUMAN	sp|Q96BJ3|AIDA_HUMAN	sp|Q96BJ3|AIDA_HUMAN Axin interactor, dorsalization-associated protein OS=Homo sapiens OX=9606 GN=AIDA PE=1 SV=1	AIDA	Q96BJ3	1	7	7	7	6	6	6	6	6	6	6	6	6	22.2	22.2	22.2	35.023	306	306	0	58.129	By MS/MS	By MS/MS	By MS/MS	19.9	19.9	19.9	87117000	104430000	74550000	5	5	5	15	3511
sp|O95831|AIFM1_HUMAN;tr|E9PMA0|E9PMA0_HUMAN	sp|O95831|AIFM1_HUMAN;tr|E9PMA0|E9PMA0_HUMAN	sp|O95831|AIFM1_HUMAN Apoptosis-inducing factor 1, mitochondrial OS=Homo sapiens OX=9606 GN=AIFM1 PE=1 SV=1;tr|E9PMA0|E9PMA0_HUMAN Apoptosis-inducing factor 1, mitochondrial OS=Homo sapiens OX=9606 GN=AIFM1 PE=1 SV=1	AIFM1	O95831	2	20	20	20	18	17	16	18	17	16	18	17	16	37.4	37.4	37.4	66.9	613	613;274	0	108.58	By MS/MS	By MS/MS	By MS/MS	33.6	33.3	30.3	822180000	515030000	658040000	18	15	14	47	704
sp|Q9BRQ8|AIFM2_HUMAN	sp|Q9BRQ8|AIFM2_HUMAN	sp|Q9BRQ8|AIFM2_HUMAN Apoptosis-inducing factor 2 OS=Homo sapiens OX=9606 GN=AIFM2 PE=1 SV=1	AIFM2	Q9BRQ8	1	3	3	3	3	2	3	3	2	3	3	2	3	8.8	8.8	8.8	40.526	373	373	0.00024808	5.5807	By MS/MS	By MS/MS	By MS/MS	8.8	5.4	8.8	45182000	16487000	39273000	1	2	1	4	3827
sp|Q12904|AIMP1_HUMAN;tr|D6R937|D6R937_HUMAN	sp|Q12904|AIMP1_HUMAN	sp|Q12904|AIMP1_HUMAN Aminoacyl tRNA synthase complex-interacting multifunctional protein 1 OS=Homo sapiens OX=9606 GN=AIMP1 PE=1 SV=2	AIMP1	Q12904	2	15	15	15	11	12	15	11	12	15	11	12	15	67.9	67.9	67.9	34.352	312	312;150	0	82.712	By MS/MS	By MS/MS	By MS/MS	56.4	60.3	67.9	578050000	510190000	632990000	14	12	14	40	2202
sp|Q13155|AIMP2_HUMAN;tr|A8MU58|A8MU58_HUMAN;tr|F8WCL2|F8WCL2_HUMAN	sp|Q13155|AIMP2_HUMAN;tr|A8MU58|A8MU58_HUMAN	sp|Q13155|AIMP2_HUMAN Aminoacyl tRNA synthase complex-interacting multifunctional protein 2 OS=Homo sapiens OX=9606 GN=AIMP2 PE=1 SV=2;tr|A8MU58|A8MU58_HUMAN Aminoacyl tRNA synthase complex-interacting multifunctional protein 2 OS=Homo sapiens OX=9606 GN=A	AIMP2	Q13155	3	8	8	8	8	6	7	8	6	7	8	6	7	32.8	32.8	32.8	35.348	320	320;242;48	0	37.884	By MS/MS	By MS/MS	By MS/MS	32.8	27.2	30.3	368730000	152950000	162090000	8	6	7	21	2235
sp|O00170|AIP_HUMAN;tr|E9PMH2|E9PMH2_HUMAN;tr|V9GYQ3|V9GYQ3_HUMAN	sp|O00170|AIP_HUMAN;tr|E9PMH2|E9PMH2_HUMAN	sp|O00170|AIP_HUMAN AH receptor-interacting protein OS=Homo sapiens OX=9606 GN=AIP PE=1 SV=2;tr|E9PMH2|E9PMH2_HUMAN Peptidylprolyl isomerase (Fragment) OS=Homo sapiens OX=9606 GN=AIP PE=1 SV=2	AIP	O00170	3	14	14	14	12	13	13	12	13	13	12	13	13	58.5	58.5	58.5	37.636	330	330;232;188	0	81.592	By MS/MS	By MS/MS	By MS/MS	50	55.8	52.7	512000000	337110000	472150000	12	10	12	34	139
sp|P00568|KAD1_HUMAN;tr|Q5T9B7|Q5T9B7_HUMAN;tr|H0YID2|H0YID2_HUMAN	sp|P00568|KAD1_HUMAN;tr|Q5T9B7|Q5T9B7_HUMAN	sp|P00568|KAD1_HUMAN Adenylate kinase isoenzyme 1 OS=Homo sapiens OX=9606 GN=AK1 PE=1 SV=3;tr|Q5T9B7|Q5T9B7_HUMAN Adenylate kinase isoenzyme 1 OS=Homo sapiens OX=9606 GN=AK1 PE=1 SV=1	AK1	P00568	3	12	11	11	12	10	12	11	9	11	11	9	11	64.9	60.3	60.3	21.635	194	194;210;51	0	73.683	By MS/MS	By MS/MS	By MS/MS	64.9	59.3	64.9	552770000	377850000	508160000	13	10	11	34	737
tr|F8W1A4|F8W1A4_HUMAN;sp|P54819|KAD2_HUMAN;tr|F8VZG5|F8VZG5_HUMAN;tr|F8VY04|F8VY04_HUMAN;tr|G3V213|G3V213_HUMAN;tr|F8VPP1|F8VPP1_HUMAN	tr|F8W1A4|F8W1A4_HUMAN;sp|P54819|KAD2_HUMAN;tr|F8VZG5|F8VZG5_HUMAN;tr|F8VY04|F8VY04_HUMAN;tr|G3V213|G3V213_HUMAN	tr|F8W1A4|F8W1A4_HUMAN Adenylate kinase 2, mitochondrial OS=Homo sapiens OX=9606 GN=AK2 PE=1 SV=1;sp|P54819|KAD2_HUMAN Adenylate kinase 2, mitochondrial OS=Homo sapiens OX=9606 GN=AK2 PE=1 SV=2;tr|F8VZG5|F8VZG5_HUMAN Adenylate kinase 2, mitochondrial OS=Ho	AK2	P54819	6	11	11	11	10	10	11	10	10	11	10	10	11	58.2	58.2	58.2	25.63	232	232;239;162;190;133;42	0	38.319	By MS/MS	By MS/MS	By MS/MS	53.4	53.4	58.2	497670000	347350000	569590000	10	11	11	32	1742
sp|Q9UIJ7|KAD3_HUMAN	sp|Q9UIJ7|KAD3_HUMAN	sp|Q9UIJ7|KAD3_HUMAN GTP:AMP phosphotransferase AK3, mitochondrial OS=Homo sapiens OX=9606 GN=AK3 PE=1 SV=4	AK3	Q9UIJ7	1	19	19	19	18	16	18	18	16	18	18	16	18	77.5	77.5	77.5	25.565	227	227	0	87.942	By MS/MS	By MS/MS	By MS/MS	73.1	68.7	73.1	2288600000	1420400000	1691500000	20	18	15	53	4566
sp|P27144|KAD4_HUMAN;tr|D3DQ64|D3DQ64_HUMAN	sp|P27144|KAD4_HUMAN;tr|D3DQ64|D3DQ64_HUMAN	sp|P27144|KAD4_HUMAN Adenylate kinase 4, mitochondrial OS=Homo sapiens OX=9606 GN=AK4 PE=1 SV=1;tr|D3DQ64|D3DQ64_HUMAN Adenylate kinase 4, mitochondrial OS=Homo sapiens OX=9606 GN=AK4 PE=1 SV=1	AK4	P27144	2	8	8	8	8	8	8	8	8	8	8	8	8	48.4	48.4	48.4	25.268	223	223;171	0	38.351	By MS/MS	By MS/MS	By MS/MS	48.4	48.4	48.4	201200000	137500000	230010000	6	3	9	18	1231
sp|Q9Y6K8|KAD5_HUMAN;tr|E9PQQ8|E9PQQ8_HUMAN;tr|H0YEZ1|H0YEZ1_HUMAN;tr|E9PIS7|E9PIS7_HUMAN	sp|Q9Y6K8|KAD5_HUMAN	sp|Q9Y6K8|KAD5_HUMAN Adenylate kinase isoenzyme 5 OS=Homo sapiens OX=9606 GN=AK5 PE=1 SV=2	AK5	Q9Y6K8	4	14	14	13	14	12	14	14	12	14	13	11	13	30.1	30.1	28.5	63.332	562	562;176;62;77	0	54.698	By MS/MS	By MS/MS	By MS/MS	30.1	26.7	30.1	481940000	333820000	574350000	14	12	13	39	4901
sp|Q9Y3D8|KAD6_HUMAN;tr|A0A087WY94|A0A087WY94_HUMAN;tr|A0A087WVD7|A0A087WVD7_HUMAN;tr|D6RDH4|D6RDH4_HUMAN	sp|Q9Y3D8|KAD6_HUMAN;tr|A0A087WY94|A0A087WY94_HUMAN;tr|A0A087WVD7|A0A087WVD7_HUMAN;tr|D6RDH4|D6RDH4_HUMAN	sp|Q9Y3D8|KAD6_HUMAN Adenylate kinase isoenzyme 6 OS=Homo sapiens OX=9606 GN=AK6 PE=1 SV=1;tr|A0A087WY94|A0A087WY94_HUMAN Adenylate kinase isoenzyme 6 OS=Homo sapiens OX=9606 GN=AK6 PE=1 SV=1;tr|A0A087WVD7|A0A087WVD7_HUMAN Adenylate kinase isoenzyme 6 OS=H	AK6	Q9Y3D8	4	2	2	2	2	2	2	2	2	2	2	2	2	13.4	13.4	13.4	20.061	172	172;47;109;141	0.00025113	5.8381	By MS/MS	By MS/MS	By MS/MS	13.4	13.4	13.4	9173100	14458000	17963000	2	0	2	4	4779
sp|Q02952|AKA12_HUMAN	sp|Q02952|AKA12_HUMAN	sp|Q02952|AKA12_HUMAN A-kinase anchor protein 12 OS=Homo sapiens OX=9606 GN=AKAP12 PE=1 SV=4	AKAP12	Q02952	1	22	22	22	13	17	17	13	17	17	13	17	17	18.5	18.5	18.5	191.48	1782	1782	0	104.05	By MS/MS	By MS/MS	By MS/MS	10.2	14.3	14.6	133460000	122740000	148810000	9	12	8	29	2089
sp|Q12802|AKP13_HUMAN;tr|H0YMW2|H0YMW2_HUMAN;tr|A0A087WTD7|A0A087WTD7_HUMAN;tr|A8MYJ1|A8MYJ1_HUMAN;tr|A0A087WY36|A0A087WY36_HUMAN;tr|H0YLH1|H0YLH1_HUMAN;tr|A0A087WX73|A0A087WX73_HUMAN;tr|H0YK84|H0YK84_HUMAN	sp|Q12802|AKP13_HUMAN;tr|H0YMW2|H0YMW2_HUMAN;tr|A0A087WTD7|A0A087WTD7_HUMAN	sp|Q12802|AKP13_HUMAN A-kinase anchor protein 13 OS=Homo sapiens OX=9606 GN=AKAP13 PE=1 SV=2;tr|H0YMW2|H0YMW2_HUMAN A-kinase anchor protein 13 (Fragment) OS=Homo sapiens OX=9606 GN=AKAP13 PE=1 SV=1;tr|A0A087WTD7|A0A087WTD7_HUMAN A-kinase anchor protein 13	AKAP13	Q12802	8	36	36	36	22	31	27	22	31	27	22	31	27	19.4	19.4	19.4	307.55	2813	2813;1745;1429;1434;967;275;166;146	0	107.78	By MS/MS	By MS/MS	By MS/MS	11.7	17.1	13.6	271320000	310510000	357090000	11	19	12	42	2191
tr|X6RAJ1|X6RAJ1_HUMAN;sp|Q02040|AK17A_HUMAN	tr|X6RAJ1|X6RAJ1_HUMAN;sp|Q02040|AK17A_HUMAN	tr|X6RAJ1|X6RAJ1_HUMAN A-kinase anchor protein 17A OS=Homo sapiens OX=9606 GN=AKAP17A PE=1 SV=1;sp|Q02040|AK17A_HUMAN A-kinase anchor protein 17A OS=Homo sapiens OX=9606 GN=AKAP17A PE=1 SV=2	AKAP17A	Q02040	2	2	2	2	2	2	2	2	2	2	2	2	2	3.6	3.6	3.6	51.506	446	446;695	0.00089027	3.552	By MS/MS	By matching	By MS/MS	3.6	3.6	3.6	43965000	29926000	31169000	2	0	1	3	2076
tr|C9JVY5|C9JVY5_HUMAN	tr|C9JVY5|C9JVY5_HUMAN	tr|C9JVY5|C9JVY5_HUMAN A-kinase anchor protein 2 (Fragment) OS=Homo sapiens OX=9606 GN=AKAP2 PE=1 SV=1	AKAP2	C9JVY5	1	21	1	1	19	18	19	0	1	0	0	1	0	36	3	3	85.282	778	778	0.00068886	4.0943	By matching	By MS/MS	By matching	31.7	30.2	33	0	23239000	0	0	1	0	1	4981
sp|Q9Y2D5|AKAP2_HUMAN	sp|Q9Y2D5|AKAP2_HUMAN	sp|Q9Y2D5|AKAP2_HUMAN A-kinase anchor protein 2 OS=Homo sapiens OX=9606 GN=AKAP2 PE=1 SV=3	AKAP2	Q9Y2D5	1	25	25	5	24	22	24	24	22	24	5	5	5	36.1	36.1	6.2	94.659	859	859	0	132.55	By MS/MS	By MS/MS	By MS/MS	34.9	30.8	36.1	988800000	683260000	814750000	27	22	25	74	4712
sp|O43823|AKAP8_HUMAN;tr|M0QYL4|M0QYL4_HUMAN	sp|O43823|AKAP8_HUMAN	sp|O43823|AKAP8_HUMAN A-kinase anchor protein 8 OS=Homo sapiens OX=9606 GN=AKAP8 PE=1 SV=1	AKAP8	O43823	2	3	3	3	2	3	3	2	3	3	2	3	3	5.8	5.8	5.8	76.107	692	692;178	0	16.039	By MS/MS	By MS/MS	By MS/MS	4.5	5.8	5.8	29118000	29610000	44397000	1	2	1	4	397
sp|Q9ULX6|AKP8L_HUMAN;tr|V9GZ50|V9GZ50_HUMAN;tr|M0R1Y5|M0R1Y5_HUMAN;tr|M0R010|M0R010_HUMAN;tr|M0QYT7|M0QYT7_HUMAN	sp|Q9ULX6|AKP8L_HUMAN;tr|V9GZ50|V9GZ50_HUMAN	sp|Q9ULX6|AKP8L_HUMAN A-kinase anchor protein 8-like OS=Homo sapiens OX=9606 GN=AKAP8L PE=1 SV=4;tr|V9GZ50|V9GZ50_HUMAN A kinase (PRKA) anchor protein 8-like, isoform CRA_c OS=Homo sapiens OX=9606 GN=AKAP8L PE=1 SV=1	AKAP8L	Q9ULX6	5	7	7	7	5	6	6	5	6	6	5	6	6	15.3	15.3	15.3	71.639	646	646;431;109;161;162	0	33.907	By MS/MS	By MS/MS	By MS/MS	12.1	13.6	13.8	91930000	75463000	89938000	4	3	5	12	4631
sp|Q99996|AKAP9_HUMAN;tr|A0A0A0MRF6|A0A0A0MRF6_HUMAN;tr|A0A0A0MRE9|A0A0A0MRE9_HUMAN;tr|A0A087WX84|A0A087WX84_HUMAN;tr|H7BYL6|H7BYL6_HUMAN;tr|A0A2R8Y590|A0A2R8Y590_HUMAN	sp|Q99996|AKAP9_HUMAN;tr|A0A0A0MRF6|A0A0A0MRF6_HUMAN;tr|A0A0A0MRE9|A0A0A0MRE9_HUMAN	sp|Q99996|AKAP9_HUMAN A-kinase anchor protein 9 OS=Homo sapiens OX=9606 GN=AKAP9 PE=1 SV=4;tr|A0A0A0MRF6|A0A0A0MRF6_HUMAN A-kinase anchor protein 9 OS=Homo sapiens OX=9606 GN=AKAP9 PE=1 SV=1;tr|A0A0A0MRE9|A0A0A0MRE9_HUMAN A-kinase anchor protein 9 OS=Homo	AKAP9	Q99996	6	12	12	12	5	8	8	5	8	8	5	8	8	3.1	3.1	3.1	452.98	3907	3907;3910;3126;1637;1769;282	0	27.208	By MS/MS	By MS/MS	By MS/MS	1.3	2.1	2	31196000	36532000	38541000	5	4	3	12	3793
sp|P14550|AK1A1_HUMAN;tr|Q5T621|Q5T621_HUMAN;tr|V9GYG2|V9GYG2_HUMAN;tr|V9GYP9|V9GYP9_HUMAN	sp|P14550|AK1A1_HUMAN	sp|P14550|AK1A1_HUMAN Alcohol dehydrogenase [NADP(+)] OS=Homo sapiens OX=9606 GN=AKR1A1 PE=1 SV=3	AKR1A1	P14550	4	19	19	19	19	19	17	19	19	17	19	19	17	64.9	64.9	64.9	36.573	325	325;147;119;140	0	127.62	By MS/MS	By MS/MS	By MS/MS	64.9	64.9	62.5	1331000000	944350000	1320200000	18	17	20	55	1009
sp|P15121|ALDR_HUMAN;tr|E9PCX2|E9PCX2_HUMAN;tr|E9PEF9|E9PEF9_HUMAN	sp|P15121|ALDR_HUMAN;tr|E9PCX2|E9PCX2_HUMAN	sp|P15121|ALDR_HUMAN Aldose reductase OS=Homo sapiens OX=9606 GN=AKR1B1 PE=1 SV=3;tr|E9PCX2|E9PCX2_HUMAN Aldose reductase OS=Homo sapiens OX=9606 GN=AKR1B1 PE=1 SV=1	AKR1B1	P15121	3	19	19	18	18	19	18	18	19	18	17	18	17	57	57	54.4	35.853	316	316;263;102	0	212.45	By MS/MS	By MS/MS	By MS/MS	54.4	57	54.4	4310300000	2928600000	4248900000	31	28	31	90	1021
sp|O60218|AK1BA_HUMAN	sp|O60218|AK1BA_HUMAN	sp|O60218|AK1BA_HUMAN Aldo-keto reductase family 1 member B10 OS=Homo sapiens OX=9606 GN=AKR1B10 PE=1 SV=2	AKR1B10	O60218	1	9	9	6	8	8	8	8	8	8	6	6	5	36.4	36.4	22.2	36.019	316	316	0	39.706	By MS/MS	By MS/MS	By MS/MS	32.9	32.9	33.5	225680000	113650000	171600000	6	3	8	17	409
sp|Q04828|AK1C1_HUMAN;tr|A6NHU4|A6NHU4_HUMAN;tr|H0Y804|H0Y804_HUMAN;sp|P52895|AK1C2_HUMAN;tr|S4R3P0|S4R3P0_HUMAN;tr|B4DK69|B4DK69_HUMAN	sp|Q04828|AK1C1_HUMAN;tr|A6NHU4|A6NHU4_HUMAN;tr|H0Y804|H0Y804_HUMAN;sp|P52895|AK1C2_HUMAN;tr|S4R3P0|S4R3P0_HUMAN	sp|Q04828|AK1C1_HUMAN Aldo-keto reductase family 1 member C1 OS=Homo sapiens OX=9606 GN=AKR1C1 PE=1 SV=1;tr|A6NHU4|A6NHU4_HUMAN Aldo-keto reductase family 1 member C1 OS=Homo sapiens OX=9606 GN=AKR1C1 PE=1 SV=1;tr|H0Y804|H0Y804_HUMAN Aldo-keto reductase fa	AKR1C1	Q04828	6	11	4	4	11	10	11	4	3	4	4	3	4	37.8	20.4	20.4	36.788	323	323;205;248;323;200;297	0	23.515	By MS/MS	By matching	By MS/MS	37.8	31.9	37.8	170770000	34177000	149590000	6	0	4	10	2109
tr|A0A0A0MSS8|A0A0A0MSS8_HUMAN;sp|P42330|AK1C3_HUMAN;tr|S4R3Z2|S4R3Z2_HUMAN;tr|S4R3D5|S4R3D5_HUMAN;sp|P17516|AK1C4_HUMAN;tr|A0A3B3IRI8|A0A3B3IRI8_HUMAN	tr|A0A0A0MSS8|A0A0A0MSS8_HUMAN;sp|P42330|AK1C3_HUMAN;tr|S4R3Z2|S4R3Z2_HUMAN	tr|A0A0A0MSS8|A0A0A0MSS8_HUMAN Aldo-keto reductase family 1 member C3 OS=Homo sapiens OX=9606 GN=AKR1C3 PE=1 SV=1;sp|P42330|AK1C3_HUMAN Aldo-keto reductase family 1 member C3 OS=Homo sapiens OX=9606 GN=AKR1C3 PE=1 SV=4;tr|S4R3Z2|S4R3Z2_HUMAN Aldo-keto redu	AKR1C3	P42330	6	16	16	9	14	14	16	14	14	16	7	7	9	55.7	55.7	38.4	36.867	323	323;323;300;155;323;326	0	201.08	By MS/MS	By MS/MS	By MS/MS	51.4	51.4	55.7	1293300000	801820000	1396300000	24	15	19	58	1469
tr|H3BLU7|H3BLU7_HUMAN;sp|O43488|ARK72_HUMAN;tr|H7C5H7|H7C5H7_HUMAN;sp|Q8NHP1|ARK74_HUMAN;sp|O95154|ARK73_HUMAN	tr|H3BLU7|H3BLU7_HUMAN;sp|O43488|ARK72_HUMAN	tr|H3BLU7|H3BLU7_HUMAN Aflatoxin B1 aldehyde reductase member 2 (Fragment) OS=Homo sapiens OX=9606 GN=AKR7A2 PE=1 SV=1;sp|O43488|ARK72_HUMAN Aflatoxin B1 aldehyde reductase member 2 OS=Homo sapiens OX=9606 GN=AKR7A2 PE=1 SV=3	AKR7A2	O43488	5	10	10	10	9	10	10	9	10	10	9	10	10	41.1	41.1	41.1	34.684	314	314;359;205;331;331	0	87.775	By MS/MS	By MS/MS	By MS/MS	37.6	41.1	41.1	620380000	445800000	640900000	10	8	11	29	357
sp|P31749|AKT1_HUMAN;tr|G3V4I6|G3V4I6_HUMAN;tr|G3V2I6|G3V2I6_HUMAN;tr|A0A087WY56|A0A087WY56_HUMAN;tr|G3V3X1|G3V3X1_HUMAN;tr|J3KTC6|J3KTC6_HUMAN	sp|P31749|AKT1_HUMAN	sp|P31749|AKT1_HUMAN RAC-alpha serine/threonine-protein kinase OS=Homo sapiens OX=9606 GN=AKT1 PE=1 SV=2	AKT1	P31749	6	12	12	9	5	10	7	5	10	7	5	7	6	29.4	29.4	24	55.686	480	480;91;184;146;170;53	0	38.197	By MS/MS	By MS/MS	By MS/MS	12.9	22.3	18.8	100420000	164280000	119780000	2	9	6	17	1323
sp|Q96B36|AKTS1_HUMAN;tr|H9KV91|H9KV91_HUMAN;tr|M0R2V8|M0R2V8_HUMAN	sp|Q96B36|AKTS1_HUMAN;tr|H9KV91|H9KV91_HUMAN	sp|Q96B36|AKTS1_HUMAN Proline-rich AKT1 substrate 1 OS=Homo sapiens OX=9606 GN=AKT1S1 PE=1 SV=1;tr|H9KV91|H9KV91_HUMAN Proline-rich AKT1 substrate 1 (Fragment) OS=Homo sapiens OX=9606 GN=AKT1S1 PE=1 SV=1	AKT1S1	Q96B36	3	5	5	5	4	4	5	4	4	5	4	4	5	21.9	21.9	21.9	27.383	256	256;108;33	0	13.97	By MS/MS	By MS/MS	By MS/MS	18.8	18.8	21.9	72498000	51413000	70050000	4	4	2	10	3508
sp|P31751|AKT2_HUMAN;tr|M0R0P9|M0R0P9_HUMAN;tr|J3QKW1|J3QKW1_HUMAN;tr|M0QZW8|M0QZW8_HUMAN;tr|C9JIF6|C9JIF6_HUMAN;tr|C9J258|C9J258_HUMAN;tr|J3KSY8|J3KSY8_HUMAN;tr|J3QL45|J3QL45_HUMAN;tr|C9JC83|C9JC83_HUMAN;tr|M0R283|M0R283_HUMAN;tr|C9JIJ1|C9JIJ1_HUMAN;tr|A0A0A0MRF1|A0A0A0MRF1_HUMAN;tr|J3KRI8|J3KRI8_HUMAN;tr|A0A1B0GXA2|A0A1B0GXA2_HUMAN;tr|A8MX96|A8MX96_HUMAN;tr|E7EVP8|E7EVP8_HUMAN;tr|M0QZK3|M0QZK3_…	sp|P31751|AKT2_HUMAN;tr|M0R0P9|M0R0P9_HUMAN;tr|J3QKW1|J3QKW1_HUMAN	sp|P31751|AKT2_HUMAN RAC-beta serine/threonine-protein kinase OS=Homo sapiens OX=9606 GN=AKT2 PE=1 SV=2;tr|M0R0P9|M0R0P9_HUMAN Non-specific serine/threonine protein kinase OS=Homo sapiens OX=9606 GN=AKT2 PE=1 SV=1;tr|J3QKW1|J3QKW1_HUMAN RAC-beta serine/thr	AKT2	P31751	19	5	3	3	3	4	3	3	2	3	3	2	3	10.2	6.9	6.9	55.768	481	481;450;292;56;67;95;99;106;107;117;119;125;130;132;133;134;151;157;184	0	8.3702	By MS/MS	By MS/MS	By MS/MS	6.9	6.9	6.9	26212000	12691000	17236000	2	1	1	4	1324
sp|Q9Y243|AKT3_HUMAN	sp|Q9Y243|AKT3_HUMAN	sp|Q9Y243|AKT3_HUMAN RAC-gamma serine/threonine-protein kinase OS=Homo sapiens OX=9606 GN=AKT3 PE=1 SV=1	AKT3	Q9Y243	1	4	2	2	2	3	3	2	1	2	2	1	2	9.6	5.8	5.8	55.774	479	479	0	6.3938	By MS/MS	By matching	By MS/MS	5.8	7.3	7.9	18659000	6909700	15653000	1	0	1	2	4691
sp|P13716|HEM2_HUMAN;tr|B7ZBK6|B7ZBK6_HUMAN	sp|P13716|HEM2_HUMAN	sp|P13716|HEM2_HUMAN Delta-aminolevulinic acid dehydratase OS=Homo sapiens OX=9606 GN=ALAD PE=1 SV=1	ALAD	P13716	2	7	7	7	5	5	4	5	5	4	5	5	4	25.8	25.8	25.8	36.294	330	330;120	0	21.362	By MS/MS	By MS/MS	By MS/MS	18.5	19.1	12.7	143770000	112600000	110100000	3	3	2	8	992
sp|Q13740|CD166_HUMAN;tr|F5GXJ9|F5GXJ9_HUMAN;tr|H7C543|H7C543_HUMAN	sp|Q13740|CD166_HUMAN;tr|F5GXJ9|F5GXJ9_HUMAN;tr|H7C543|H7C543_HUMAN	sp|Q13740|CD166_HUMAN CD166 antigen OS=Homo sapiens OX=9606 GN=ALCAM PE=1 SV=2;tr|F5GXJ9|F5GXJ9_HUMAN CD166 antigen OS=Homo sapiens OX=9606 GN=ALCAM PE=1 SV=1;tr|H7C543|H7C543_HUMAN CD166 antigen (Fragment) OS=Homo sapiens OX=9606 GN=ALCAM PE=1 SV=1	ALCAM	Q13740	3	13	13	13	11	9	11	11	9	11	11	9	11	26.4	26.4	26.4	65.102	583	583;532;344	0	56.79	By MS/MS	By MS/MS	By MS/MS	24.9	13.7	23.3	322420000	204090000	378870000	10	4	12	26	2333
sp|Q8IZ83|A16A1_HUMAN;tr|F5H4B6|F5H4B6_HUMAN;tr|M0QY06|M0QY06_HUMAN	sp|Q8IZ83|A16A1_HUMAN;tr|F5H4B6|F5H4B6_HUMAN	sp|Q8IZ83|A16A1_HUMAN Aldehyde dehydrogenase family 16 member A1 OS=Homo sapiens OX=9606 GN=ALDH16A1 PE=1 SV=2;tr|F5H4B6|F5H4B6_HUMAN Aldehyde dehydrogenase family 16 member A1 OS=Homo sapiens OX=9606 GN=ALDH16A1 PE=1 SV=1	ALDH16A1	Q8IZ83	3	11	11	11	8	10	11	8	10	11	8	10	11	17.7	17.7	17.7	85.126	802	802;639;163	0	50.095	By MS/MS	By MS/MS	By MS/MS	11.7	14.6	17.7	210930000	164610000	244010000	7	4	9	20	3120
sp|P54886|P5CS_HUMAN	sp|P54886|P5CS_HUMAN	sp|P54886|P5CS_HUMAN Delta-1-pyrroline-5-carboxylate synthase OS=Homo sapiens OX=9606 GN=ALDH18A1 PE=1 SV=2	ALDH18A1	P54886	1	35	35	35	34	31	32	34	31	32	34	31	32	47.3	47.3	47.3	87.301	795	795	0	285.33	By MS/MS	By MS/MS	By MS/MS	46.3	44	43.9	2879100000	2050500000	2550700000	42	42	42	126	1744
sp|P47895|AL1A3_HUMAN;tr|H0Y2X5|H0Y2X5_HUMAN;tr|H0YKF9|H0YKF9_HUMAN;tr|H0YNQ3|H0YNQ3_HUMAN;tr|H0YLT1|H0YLT1_HUMAN	sp|P47895|AL1A3_HUMAN;tr|H0Y2X5|H0Y2X5_HUMAN	sp|P47895|AL1A3_HUMAN Aldehyde dehydrogenase family 1 member A3 OS=Homo sapiens OX=9606 GN=ALDH1A3 PE=1 SV=2;tr|H0Y2X5|H0Y2X5_HUMAN Aldehyde dehydrogenase 1 family, member A3, isoform CRA_b OS=Homo sapiens OX=9606 GN=ALDH1A3 PE=1 SV=1	ALDH1A3	P47895	5	23	21	21	22	23	21	20	21	19	20	21	19	52.5	49.4	49.4	56.108	512	512;405;144;141;102	0	131.43	By MS/MS	By MS/MS	By MS/MS	50.2	52.5	47.5	1044900000	788930000	940710000	24	23	19	66	1534
sp|P30837|AL1B1_HUMAN;sp|P00352|AL1A1_HUMAN;sp|P05091|ALDH2_HUMAN	sp|P30837|AL1B1_HUMAN	sp|P30837|AL1B1_HUMAN Aldehyde dehydrogenase X, mitochondrial OS=Homo sapiens OX=9606 GN=ALDH1B1 PE=1 SV=3	ALDH1B1	P30837	3	26	26	21	23	23	24	23	23	24	18	18	19	51.8	51.8	41.2	57.206	517	517;501;517	0	163.62	By MS/MS	By MS/MS	By MS/MS	48.7	46	50.5	3842300000	2999600000	4132700000	33	26	31	90	1311
tr|J3QRD1|J3QRD1_HUMAN;sp|P51648|AL3A2_HUMAN;tr|I3L1M4|I3L1M4_HUMAN;tr|J3QS00|J3QS00_HUMAN;tr|J3QKK9|J3QKK9_HUMAN;tr|J3KTG1|J3KTG1_HUMAN;tr|C9JGJ2|C9JGJ2_HUMAN;tr|I3L0X1|I3L0X1_HUMAN;tr|K7EN73|K7EN73_HUMAN;tr|E9PJV0|E9PJV0_HUMAN;tr|C9JKT2|C9JKT2_HUMAN;tr|C9JMC5|C9JMC5_HUMAN;tr|I3L3I9|I3L3I9_HUMAN;sp|P48448|AL3B2_HUMAN;tr|A8MYB8|A8MYB8_HUMAN;tr|E9PNN6|E9PNN6_HUMAN;sp|P30838|AL3A1_HUMAN;sp|P43353|A…	tr|J3QRD1|J3QRD1_HUMAN;sp|P51648|AL3A2_HUMAN;tr|I3L1M4|I3L1M4_HUMAN	tr|J3QRD1|J3QRD1_HUMAN Fatty aldehyde dehydrogenase OS=Homo sapiens OX=9606 GN=ALDH3A2 PE=1 SV=1;sp|P51648|AL3A2_HUMAN Fatty aldehyde dehydrogenase OS=Homo sapiens OX=9606 GN=ALDH3A2 PE=1 SV=1;tr|I3L1M4|I3L1M4_HUMAN Fatty aldehyde dehydrogenase (Fragment)	ALDH3A2	P51648	18	9	9	9	9	9	8	9	9	8	9	9	8	25.2	25.2	25.2	44.648	393	393;485;162;134;54;146;166;182;126;147;259;372;380;385;389;396;453;468	0	26.888	By MS/MS	By MS/MS	By MS/MS	25.2	25.2	21.6	364060000	191750000	336260000	6	8	6	20	1661
sp|P30038|AL4A1_HUMAN;tr|Q5TF55|Q5TF55_HUMAN	sp|P30038|AL4A1_HUMAN	sp|P30038|AL4A1_HUMAN Delta-1-pyrroline-5-carboxylate dehydrogenase, mitochondrial OS=Homo sapiens OX=9606 GN=ALDH4A1 PE=1 SV=3	ALDH4A1	P30038	2	5	5	5	4	3	4	4	3	4	4	3	4	10.5	10.5	10.5	61.719	563	563;214	0	7.5025	By MS/MS	By MS/MS	By MS/MS	7.6	6.7	7.8	35107000	21468000	28393000	2	2	1	5	1280
sp|Q02252|MMSA_HUMAN;tr|G3V4Z4|G3V4Z4_HUMAN	sp|Q02252|MMSA_HUMAN;tr|G3V4Z4|G3V4Z4_HUMAN	sp|Q02252|MMSA_HUMAN Methylmalonate-semialdehyde dehydrogenase [acylating], mitochondrial OS=Homo sapiens OX=9606 GN=ALDH6A1 PE=1 SV=2;tr|G3V4Z4|G3V4Z4_HUMAN Methylmalonate-semialdehyde dehydrogenase [acylating], mitochondrial OS=Homo sapiens OX=9606 GN=AL	ALDH6A1	Q02252	2	15	15	15	13	13	13	13	13	13	13	13	13	36.3	36.3	36.3	57.839	535	535;252	0	46.493	By MS/MS	By MS/MS	By MS/MS	32	34.2	34	282290000	317680000	466480000	13	7	11	31	2080
tr|A0A1B0GTG2|A0A1B0GTG2_HUMAN;sp|P49419|AL7A1_HUMAN;tr|A0A1B0GW77|A0A1B0GW77_HUMAN;tr|A0A1B0GTY9|A0A1B0GTY9_HUMAN;tr|A0A1B0GUA1|A0A1B0GUA1_HUMAN;tr|A0A1B0GW82|A0A1B0GW82_HUMAN;tr|A0A1B0GTJ4|A0A1B0GTJ4_HUMAN;tr|A0A1B0GV49|A0A1B0GV49_HUMAN;tr|A0A0J9YWF7|A0A0J9YWF7_HUMAN;tr|A0A1B0GUY0|A0A1B0GUY0_HUMAN;tr|H0YHM6|H0YHM6_HUMAN;tr|F8WDY6|F8WDY6_HUMAN;tr|F8VVF2|F8VVF2_HUMAN;tr|A0A1B0GVU0|A0A1B0GVU0_HUMA…	tr|A0A1B0GTG2|A0A1B0GTG2_HUMAN;sp|P49419|AL7A1_HUMAN;tr|A0A1B0GW77|A0A1B0GW77_HUMAN;tr|A0A1B0GTY9|A0A1B0GTY9_HUMAN;tr|A0A1B0GUA1|A0A1B0GUA1_HUMAN;tr|A0A1B0GW82|A0A1B0GW82_HUMAN;tr|A0A1B0GTJ4|A0A1B0GTJ4_HUMAN;tr|A0A1B0GV49|A0A1B0GV49_HUMAN;tr|A0A0J9YWF7|A0A0J9YWF7_HUMAN	tr|A0A1B0GTG2|A0A1B0GTG2_HUMAN Alpha-aminoadipic semialdehyde dehydrogenase OS=Homo sapiens OX=9606 GN=ALDH7A1 PE=1 SV=1;sp|P49419|AL7A1_HUMAN Alpha-aminoadipic semialdehyde dehydrogenase OS=Homo sapiens OX=9606 GN=ALDH7A1 PE=1 SV=5;tr|A0A1B0GW77|A0A1B0GW7	ALDH7A1	P49419	18	20	20	20	20	19	20	20	19	20	20	19	20	50.9	50.9	50.9	58.139	536	536;539;554;479;521;545;499;472;294;348;239;136;193;164;27;41;77;97	0	107.4	By MS/MS	By MS/MS	By MS/MS	50.9	49.4	50.9	930730000	646170000	1069200000	18	16	20	54	1577
sp|P49189|AL9A1_HUMAN	sp|P49189|AL9A1_HUMAN	sp|P49189|AL9A1_HUMAN 4-trimethylaminobutyraldehyde dehydrogenase OS=Homo sapiens OX=9606 GN=ALDH9A1 PE=1 SV=3	ALDH9A1	P49189	1	15	15	15	14	14	15	14	14	15	14	14	15	30.6	30.6	30.6	53.801	494	494	0	111.44	By MS/MS	By MS/MS	By MS/MS	27.3	27.3	30.6	709070000	486550000	740380000	11	12	13	36	1565
sp|P04075|ALDOA_HUMAN;tr|H3BQN4|H3BQN4_HUMAN;tr|J3KPS3|J3KPS3_HUMAN;tr|H3BPS8|H3BPS8_HUMAN;tr|H3BUH7|H3BUH7_HUMAN;tr|H3BR04|H3BR04_HUMAN;tr|H3BMQ8|H3BMQ8_HUMAN;tr|H3BU78|H3BU78_HUMAN;tr|H3BR68|H3BR68_HUMAN;tr|A0A087WXX2|A0A087WXX2_HUMAN;tr|A0A3B3IS80|A0A3B3IS80_HUMAN;sp|P05062|ALDOB_HUMAN	sp|P04075|ALDOA_HUMAN;tr|H3BQN4|H3BQN4_HUMAN;tr|J3KPS3|J3KPS3_HUMAN;tr|H3BPS8|H3BPS8_HUMAN;tr|H3BUH7|H3BUH7_HUMAN	sp|P04075|ALDOA_HUMAN Fructose-bisphosphate aldolase A OS=Homo sapiens OX=9606 GN=ALDOA PE=1 SV=2;tr|H3BQN4|H3BQN4_HUMAN Fructose-bisphosphate aldolase OS=Homo sapiens OX=9606 GN=ALDOA PE=1 SV=1;tr|J3KPS3|J3KPS3_HUMAN Fructose-bisphosphate aldolase OS=Homo	ALDOA	P04075	12	37	37	30	36	37	35	36	37	35	29	30	29	93.7	93.7	80.2	39.42	364	364;361;368;278;155;162;140;204;130;316;342;364	0	323.31	By MS/MS	By MS/MS	By MS/MS	92.3	93.7	92.3	23878000000	18670000000	22498000000	108	109	119	336	764
sp|P09972|ALDOC_HUMAN;tr|A8MVZ9|A8MVZ9_HUMAN;tr|K7EKH5|K7EKH5_HUMAN;tr|C9J8F3|C9J8F3_HUMAN;tr|J3KSV6|J3KSV6_HUMAN;tr|J3QKP5|J3QKP5_HUMAN	sp|P09972|ALDOC_HUMAN	sp|P09972|ALDOC_HUMAN Fructose-bisphosphate aldolase C OS=Homo sapiens OX=9606 GN=ALDOC PE=1 SV=2	ALDOC	P09972	6	8	1	1	8	8	7	1	1	1	1	1	1	22.8	6.3	6.3	39.455	364	364;336;135;149;175;180	0	20.347	By MS/MS	By MS/MS	By MS/MS	22.8	22.8	22.8	290020000	272720000	298070000	4	3	4	11	906
sp|Q9BT22|ALG1_HUMAN;tr|K7EID2|K7EID2_HUMAN;tr|K7EQK1|K7EQK1_HUMAN;tr|K7EPU3|K7EPU3_HUMAN	sp|Q9BT22|ALG1_HUMAN;tr|K7EID2|K7EID2_HUMAN	sp|Q9BT22|ALG1_HUMAN Chitobiosyldiphosphodolichol beta-mannosyltransferase OS=Homo sapiens OX=9606 GN=ALG1 PE=1 SV=2;tr|K7EID2|K7EID2_HUMAN Chitobiosyldiphosphodolichol beta-mannosyltransferase (Fragment) OS=Homo sapiens OX=9606 GN=ALG1 PE=1 SV=8	ALG1	Q9BT22	4	4	4	4	4	3	3	4	3	3	4	3	3	11.2	11.2	11.2	52.518	464	464;167;84;184	0	9.956	By MS/MS	By MS/MS	By MS/MS	11.2	8.6	8.6	40989000	36549000	43586000	2	1	1	4	3849
sp|Q2TAA5|ALG11_HUMAN	sp|Q2TAA5|ALG11_HUMAN	sp|Q2TAA5|ALG11_HUMAN GDP-Man:Man(3)GlcNAc(2)-PP-Dol alpha-1,2-mannosyltransferase OS=Homo sapiens OX=9606 GN=ALG11 PE=1 SV=2	ALG11	Q2TAA5	1	1	1	1	1	1	1	1	1	1	1	1	1	1.8	1.8	1.8	55.65	492	492	0.0017116	2.912	By MS/MS	By MS/MS	By MS/MS	1.8	1.8	1.8	10082000	8604300	10864000	0	1	0	1	2613
sp|Q9H553|ALG2_HUMAN;tr|A0A0A0MTE0|A0A0A0MTE0_HUMAN	sp|Q9H553|ALG2_HUMAN;tr|A0A0A0MTE0|A0A0A0MTE0_HUMAN	sp|Q9H553|ALG2_HUMAN Alpha-1,3/1,6-mannosyltransferase ALG2 OS=Homo sapiens OX=9606 GN=ALG2 PE=1 SV=1;tr|A0A0A0MTE0|A0A0A0MTE0_HUMAN Alpha-1,3/1,6-mannosyltransferase ALG2 OS=Homo sapiens OX=9606 GN=ALG2 PE=1 SV=1	ALG2	Q9H553	2	4	4	4	3	4	3	3	4	3	3	4	3	13.5	13.5	13.5	47.091	416	416;138	0	12.552	By MS/MS	By MS/MS	By MS/MS	11.5	13.5	11.5	56637000	43890000	62465000	0	0	2	2	4104
sp|Q9Y673|ALG5_HUMAN	sp|Q9Y673|ALG5_HUMAN	sp|Q9Y673|ALG5_HUMAN Dolichyl-phosphate beta-glucosyltransferase OS=Homo sapiens OX=9606 GN=ALG5 PE=1 SV=1	ALG5	Q9Y673	1	4	4	4	2	2	2	2	2	2	2	2	2	17	17	17	36.946	324	324	0	7.8493	By MS/MS	By MS/MS	By MS/MS	9.3	7.7	9.3	42053000	70500000	43873000	1	2	0	3	4880
sp|Q86V81|THOC4_HUMAN;tr|E9PB61|E9PB61_HUMAN	sp|Q86V81|THOC4_HUMAN;tr|E9PB61|E9PB61_HUMAN	sp|Q86V81|THOC4_HUMAN THO complex subunit 4 OS=Homo sapiens OX=9606 GN=ALYREF PE=1 SV=3;tr|E9PB61|E9PB61_HUMAN THO complex subunit 4 OS=Homo sapiens OX=9606 GN=ALYREF PE=1 SV=1	ALYREF	Q86V81	2	6	6	6	6	6	6	6	6	6	6	6	6	35.8	35.8	35.8	26.888	257	257;264	0	138.56	By MS/MS	By MS/MS	By MS/MS	35.8	35.8	35.8	1574400000	1036600000	1168000000	11	12	12	35	3008
tr|H3BQ15|H3BQ15_HUMAN;tr|A0A3B3IU33|A0A3B3IU33_HUMAN;sp|Q9Y303|NAGA_HUMAN;tr|H3BTZ6|H3BTZ6_HUMAN;tr|H3BSV9|H3BSV9_HUMAN	tr|H3BQ15|H3BQ15_HUMAN;tr|A0A3B3IU33|A0A3B3IU33_HUMAN;sp|Q9Y303|NAGA_HUMAN	tr|H3BQ15|H3BQ15_HUMAN Uncharacterized protein (Fragment) OS=Homo sapiens OX=9606 PE=4 SV=1;tr|A0A3B3IU33|A0A3B3IU33_HUMAN N-acetylglucosamine-6-phosphate deacetylase OS=Homo sapiens OX=9606 GN=AMDHD2 PE=4 SV=1;sp|Q9Y303|NAGA_HUMAN N-acetylglucosamine-6-ph	AMDHD2	Q9Y303	5	3	3	3	3	2	2	3	2	2	3	2	2	17.8	17.8	17.8	16.014	152	152;386;409;296;300	0.00048181	5.0012	By MS/MS	By matching	By MS/MS	17.8	11.8	11.8	33355000	31217000	40948000	3	0	1	4	4748
sp|Q9UKV5|AMFR_HUMAN;tr|H3BRK9|H3BRK9_HUMAN	sp|Q9UKV5|AMFR_HUMAN;tr|H3BRK9|H3BRK9_HUMAN	sp|Q9UKV5|AMFR_HUMAN E3 ubiquitin-protein ligase AMFR OS=Homo sapiens OX=9606 GN=AMFR PE=1 SV=2;tr|H3BRK9|H3BRK9_HUMAN E3 ubiquitin-protein ligase AMFR (Fragment) OS=Homo sapiens OX=9606 GN=AMFR PE=1 SV=1	AMFR	Q9UKV5	2	2	2	2	2	2	1	2	2	1	2	2	1	4.2	4.2	4.2	72.995	643	643;288	0.00024432	5.2835	By MS/MS	By matching	By MS/MS	4.2	4.2	2	10165000	11635000	3249800	1	0	1	2	4604
tr|H0Y360|H0Y360_HUMAN;sp|Q01433|AMPD2_HUMAN;tr|H0YCL9|H0YCL9_HUMAN;tr|E9PJF6|E9PJF6_HUMAN;tr|E9PIJ1|E9PIJ1_HUMAN;tr|H0YF16|H0YF16_HUMAN	tr|H0Y360|H0Y360_HUMAN;sp|Q01433|AMPD2_HUMAN	tr|H0Y360|H0Y360_HUMAN AMP deaminase 2 (Fragment) OS=Homo sapiens OX=9606 GN=AMPD2 PE=1 SV=1;sp|Q01433|AMPD2_HUMAN AMP deaminase 2 OS=Homo sapiens OX=9606 GN=AMPD2 PE=1 SV=2	AMPD2	Q01433	6	18	18	18	17	12	17	17	12	17	17	12	17	20.7	20.7	20.7	98.401	861	861;879;195;103;87;231	0	44.324	By MS/MS	By MS/MS	By MS/MS	19.4	14.3	19.7	267450000	129770000	263850000	8	6	12	26	2058
tr|E9PKC5|E9PKC5_HUMAN;sp|Q01432|AMPD3_HUMAN	tr|E9PKC5|E9PKC5_HUMAN;sp|Q01432|AMPD3_HUMAN	tr|E9PKC5|E9PKC5_HUMAN AMP deaminase OS=Homo sapiens OX=9606 GN=AMPD3 PE=1 SV=1;sp|Q01432|AMPD3_HUMAN AMP deaminase 3 OS=Homo sapiens OX=9606 GN=AMPD3 PE=1 SV=1	AMPD3	Q01432	2	3	3	3	3	3	3	3	3	3	3	3	3	4.6	4.6	4.6	78.492	677	677;767	0.00025246	6.0028	By MS/MS	By MS/MS	By MS/MS	4.6	4.6	4.6	9862200	11373000	13309000	1	2	1	4	2057
sp|P49418|AMPH_HUMAN;tr|H0Y7T8|H0Y7T8_HUMAN	sp|P49418|AMPH_HUMAN	sp|P49418|AMPH_HUMAN Amphiphysin OS=Homo sapiens OX=9606 GN=AMPH PE=1 SV=1	AMPH	P49418	2	5	4	4	4	5	4	3	4	3	3	4	3	9.6	8.5	8.5	76.256	695	695;578	0	10.411	By MS/MS	By MS/MS	By matching	6.9	9.6	7.5	46202000	49763000	53903000	1	4	0	5	1576
tr|J3KSH1|J3KSH1_HUMAN;tr|J3KS38|J3KS38_HUMAN;tr|J3KRS2|J3KRS2_HUMAN;tr|J3QLK6|J3QLK6_HUMAN;tr|J3KTM1|J3KTM1_HUMAN;tr|J3KRD0|J3KRD0_HUMAN;sp|Q86W34|AMZ2_HUMAN	tr|J3KSH1|J3KSH1_HUMAN;tr|J3KS38|J3KS38_HUMAN;tr|J3KRS2|J3KRS2_HUMAN;tr|J3QLK6|J3QLK6_HUMAN;tr|J3KTM1|J3KTM1_HUMAN;tr|J3KRD0|J3KRD0_HUMAN;sp|Q86W34|AMZ2_HUMAN	tr|J3KSH1|J3KSH1_HUMAN Archaemetzincin-2 (Fragment) OS=Homo sapiens OX=9606 GN=AMZ2 PE=1 SV=1;tr|J3KS38|J3KS38_HUMAN Archaemetzincin-2 (Fragment) OS=Homo sapiens OX=9606 GN=AMZ2 PE=1 SV=1;tr|J3KRS2|J3KRS2_HUMAN Archaemetzincin-2 OS=Homo sapiens OX=9606 GN=	AMZ2	J3KSH1	7	1	1	1	0	1	0	0	1	0	0	1	0	8.7	8.7	8.7	22.346	195	195;197;201;206;221;248;360	0.0013001	3.0968		By MS/MS		0	8.7	0	0	5789500	0	0	1	0	1	3018
sp|Q9H1A4|APC1_HUMAN	sp|Q9H1A4|APC1_HUMAN	sp|Q9H1A4|APC1_HUMAN Anaphase-promoting complex subunit 1 OS=Homo sapiens OX=9606 GN=ANAPC1 PE=1 SV=1	ANAPC1	Q9H1A4	1	2	2	2	2	1	2	2	1	2	2	1	2	0.9	0.9	0.9	216.5	1944	1944	0.0010967	3.3368	By MS/MS	By matching	By MS/MS	0.9	0.4	0.9	7084000	5511400	14960000	2	0	2	4	4043
sp|Q9BS18|APC13_HUMAN	sp|Q9BS18|APC13_HUMAN	sp|Q9BS18|APC13_HUMAN Anaphase-promoting complex subunit 13 OS=Homo sapiens OX=9606 GN=ANAPC13 PE=1 SV=1	ANAPC13	Q9BS18	1	1	1	1	1	1	1	1	1	1	1	1	1	17.6	17.6	17.6	8.5213	74	74	0.0009007	3.7205	By matching	By MS/MS	By matching	17.6	17.6	17.6	7672500	7279600	7592500	0	1	0	1	3834
sp|Q9UJX6|ANC2_HUMAN	sp|Q9UJX6|ANC2_HUMAN	sp|Q9UJX6|ANC2_HUMAN Anaphase-promoting complex subunit 2 OS=Homo sapiens OX=9606 GN=ANAPC2 PE=1 SV=1	ANAPC2	Q9UJX6	1	1	1	1	1	1	1	1	1	1	1	1	1	1.8	1.8	1.8	93.827	822	822	0.00090314	3.7574	By matching	By matching	By MS/MS	1.8	1.8	1.8	15589000	6682700	13615000	0	0	0	0	4583
tr|D6RFM7|D6RFM7_HUMAN;tr|D6RAP6|D6RAP6_HUMAN;sp|Q9UJX5|APC4_HUMAN	tr|D6RFM7|D6RFM7_HUMAN;tr|D6RAP6|D6RAP6_HUMAN;sp|Q9UJX5|APC4_HUMAN	tr|D6RFM7|D6RFM7_HUMAN Anaphase-promoting complex subunit 4 OS=Homo sapiens OX=9606 GN=ANAPC4 PE=1 SV=1;tr|D6RAP6|D6RAP6_HUMAN Anaphase-promoting complex subunit 4 (Fragment) OS=Homo sapiens OX=9606 GN=ANAPC4 PE=1 SV=1;sp|Q9UJX5|APC4_HUMAN Anaphase-promoti	ANAPC4	Q9UJX5	3	1	1	1	0	1	0	0	1	0	0	1	0	19.3	19.3	19.3	9.7085	83	83;162;808	0.00048828	5.2528		By MS/MS		0	19.3	0	0	10085000	0	0	1	0	1	4582
sp|Q9UJX3|APC7_HUMAN;tr|H0YIW2|H0YIW2_HUMAN	sp|Q9UJX3|APC7_HUMAN	sp|Q9UJX3|APC7_HUMAN Anaphase-promoting complex subunit 7 OS=Homo sapiens OX=9606 GN=ANAPC7 PE=1 SV=4	ANAPC7	Q9UJX3	2	7	7	7	5	5	4	5	5	4	5	5	4	14.2	14.2	14.2	66.855	599	599;149	0	19.39	By MS/MS	By MS/MS	By MS/MS	10.5	9.5	8.3	51219000	31075000	36727000	4	2	3	9	4581
sp|Q12955|ANK3_HUMAN;tr|A0A087WTF3|A0A087WTF3_HUMAN;tr|A0A087WZ65|A0A087WZ65_HUMAN;tr|A0A087X0B4|A0A087X0B4_HUMAN;tr|H0Y3A4|H0Y3A4_HUMAN;tr|H0Y951|H0Y951_HUMAN;tr|A0A087WY90|A0A087WY90_HUMAN;tr|D6RHY3|D6RHY3_HUMAN;tr|D6RFK6|D6RFK6_HUMAN;tr|B1AQT1|B1AQT1_HUMAN;tr|A0A087WZ26|A0A087WZ26_HUMAN;sp|P16157|ANK1_HUMAN;tr|H0Y931|H0Y931_HUMAN;tr|E9PCH6|E9PCH6_HUMAN;tr|A0A087X0L3|A0A087X0L3_HUMAN;tr|D6RBY7|…	sp|Q12955|ANK3_HUMAN	sp|Q12955|ANK3_HUMAN Ankyrin-3 OS=Homo sapiens OX=9606 GN=ANK3 PE=1 SV=3	ANK3	Q12955	26	31	31	25	26	24	27	26	24	27	21	20	22	10.2	10.2	8.6	480.4	4377	4377;1643;973;450;459;166;178;273;159;195;201;1881;966;1048;63;72;86;96;114;175;177;187;187;217;241;322	0	137.13	By MS/MS	By MS/MS	By MS/MS	8.2	7.5	9.2	517770000	348060000	641400000	20	17	22	59	2209
sp|Q9P2R3|ANFY1_HUMAN;tr|I3L3P8|I3L3P8_HUMAN;tr|I3L1Z9|I3L1Z9_HUMAN;tr|K7EPT2|K7EPT2_HUMAN	sp|Q9P2R3|ANFY1_HUMAN	sp|Q9P2R3|ANFY1_HUMAN Rabankyrin-5 OS=Homo sapiens OX=9606 GN=ANKFY1 PE=1 SV=2	ANKFY1	Q9P2R3	4	19	19	19	15	17	18	15	17	18	15	17	18	22	22	22	128.4	1169	1169;69;60;80	0	95.603	By MS/MS	By MS/MS	By MS/MS	17.7	21	21.2	284090000	253240000	395110000	12	11	17	40	4468
tr|E9PDP5|E9PDP5_HUMAN;sp|Q8IWZ3|ANKH1_HUMAN;tr|H7C2F5|H7C2F5_HUMAN;tr|H3BLS9|H3BLS9_HUMAN;tr|D6RHC4|D6RHC4_HUMAN	tr|E9PDP5|E9PDP5_HUMAN;sp|Q8IWZ3|ANKH1_HUMAN;tr|H7C2F5|H7C2F5_HUMAN;tr|H3BLS9|H3BLS9_HUMAN	tr|E9PDP5|E9PDP5_HUMAN Ankyrin repeat and KH domain-containing protein 1 (Fragment) OS=Homo sapiens OX=9606 GN=ANKHD1 PE=1 SV=1;sp|Q8IWZ3|ANKH1_HUMAN Ankyrin repeat and KH domain-containing protein 1 OS=Homo sapiens OX=9606 GN=ANKHD1 PE=1 SV=1;tr|H7C2F5|H7	ANKHD1	Q8IWZ3	5	9	2	2	8	4	7	2	1	2	2	1	2	7.9	2.3	2.3	166.74	1565	1565;2542;608;687;368	0	6.9951	By MS/MS	By MS/MS	By MS/MS	7.2	4	6.9	28877000	6083900	30948000	2	1	2	5	3081
sp|Q86XL3|ANKL2_HUMAN;tr|F5H1D4|F5H1D4_HUMAN;tr|F5H6J0|F5H6J0_HUMAN	sp|Q86XL3|ANKL2_HUMAN;tr|F5H1D4|F5H1D4_HUMAN	sp|Q86XL3|ANKL2_HUMAN Ankyrin repeat and LEM domain-containing protein 2 OS=Homo sapiens OX=9606 GN=ANKLE2 PE=1 SV=4;tr|F5H1D4|F5H1D4_HUMAN Ankyrin repeat and LEM domain-containing protein 2 (Fragment) OS=Homo sapiens OX=9606 GN=ANKLE2 PE=1 SV=1	ANKLE2	Q86XL3	3	6	6	6	4	6	4	4	6	4	4	6	4	8.6	8.6	8.6	104.11	938	938;258;118	0	15.008	By MS/MS	By MS/MS	By MS/MS	5.7	8.6	6.6	27436000	38033000	44470000	1	3	1	5	3032
tr|G3V0G5|G3V0G5_HUMAN;sp|Q8IV38|ANKY2_HUMAN;tr|F8WB95|F8WB95_HUMAN	tr|G3V0G5|G3V0G5_HUMAN;sp|Q8IV38|ANKY2_HUMAN;tr|F8WB95|F8WB95_HUMAN	tr|G3V0G5|G3V0G5_HUMAN Ankyrin repeat and MYND domain containing 2, isoform CRA_c OS=Homo sapiens OX=9606 GN=ANKMY2 PE=1 SV=1;sp|Q8IV38|ANKY2_HUMAN Ankyrin repeat and MYND domain-containing protein 2 OS=Homo sapiens OX=9606 GN=ANKMY2 PE=1 SV=1;tr|F8WB95|F8	ANKMY2	Q8IV38	3	2	2	2	2	2	2	2	2	2	2	2	2	5.6	5.6	5.6	38.072	341	341;441;69	0.0011101	3.4859	By MS/MS	By MS/MS	By MS/MS	5.6	5.6	5.6	13526000	14043000	15621000	0	1	0	1	3051
sp|Q8IZ07|AN13A_HUMAN;tr|H0YIN8|H0YIN8_HUMAN;tr|F8W150|F8W150_HUMAN;tr|S4R3U2|S4R3U2_HUMAN;tr|S4R3D2|S4R3D2_HUMAN;sp|Q6ZTN6|AN13D_HUMAN	sp|Q8IZ07|AN13A_HUMAN;tr|H0YIN8|H0YIN8_HUMAN	sp|Q8IZ07|AN13A_HUMAN Ankyrin repeat domain-containing protein 13A OS=Homo sapiens OX=9606 GN=ANKRD13A PE=1 SV=3;tr|H0YIN8|H0YIN8_HUMAN Ankyrin repeat domain-containing protein 13A (Fragment) OS=Homo sapiens OX=9606 GN=ANKRD13A PE=1 SV=8	ANKRD13A	Q8IZ07	6	9	9	9	7	7	8	7	7	8	7	7	8	17.3	17.3	17.3	67.618	590	590;301;83;173;173;518	0	24.629	By MS/MS	By MS/MS	By MS/MS	14.2	14.4	15.4	140930000	65956000	122960000	8	6	6	20	3115
tr|H0YM23|H0YM23_HUMAN;sp|O75179|ANR17_HUMAN;tr|H0YLQ3|H0YLQ3_HUMAN;tr|A0A1W2PQ15|A0A1W2PQ15_HUMAN;tr|H0Y4P6|H0Y4P6_HUMAN	tr|H0YM23|H0YM23_HUMAN;sp|O75179|ANR17_HUMAN;tr|H0YLQ3|H0YLQ3_HUMAN	tr|H0YM23|H0YM23_HUMAN Ankyrin repeat domain-containing protein 17 (Fragment) OS=Homo sapiens OX=9606 GN=ANKRD17 PE=1 SV=1;sp|O75179|ANR17_HUMAN Ankyrin repeat domain-containing protein 17 OS=Homo sapiens OX=9606 GN=ANKRD17 PE=1 SV=3;tr|H0YLQ3|H0YLQ3_HUMAN	ANKRD17	O75179	5	11	11	4	9	6	8	9	6	8	3	3	3	5.4	5.4	1.9	263.25	2487	2487;2603;862;1123;1215	0	26.268	By MS/MS	By MS/MS	By MS/MS	4.4	3.3	4.4	87815000	52547000	293570000	4	2	5	11	493
sp|O15084|ANR28_HUMAN;tr|B4DIW9|B4DIW9_HUMAN	sp|O15084|ANR28_HUMAN;tr|B4DIW9|B4DIW9_HUMAN	sp|O15084|ANR28_HUMAN Serine/threonine-protein phosphatase 6 regulatory ankyrin repeat subunit A OS=Homo sapiens OX=9606 GN=ANKRD28 PE=1 SV=5;tr|B4DIW9|B4DIW9_HUMAN Serine/threonine-protein phosphatase 6 regulatory ankyrin repeat subunit A OS=Homo sapiens	ANKRD28	O15084	2	4	4	3	4	3	2	4	3	2	3	3	2	4.7	4.7	3.9	112.96	1053	1053;722	0	19.189	By MS/MS	By MS/MS	By MS/MS	4.7	3.9	3	49515000	27032000	42632000	4	1	1	6	268
sp|Q8N8A2|ANR44_HUMAN;tr|A0A2R8Y7Y4|A0A2R8Y7Y4_HUMAN;tr|H7C209|H7C209_HUMAN	sp|Q8N8A2|ANR44_HUMAN;tr|A0A2R8Y7Y4|A0A2R8Y7Y4_HUMAN;tr|H7C209|H7C209_HUMAN	sp|Q8N8A2|ANR44_HUMAN Serine/threonine-protein phosphatase 6 regulatory ankyrin repeat subunit B OS=Homo sapiens OX=9606 GN=ANKRD44 PE=1 SV=3;tr|A0A2R8Y7Y4|A0A2R8Y7Y4_HUMAN Serine/threonine-protein phosphatase 6 regulatory ankyrin repeat subunit B OS=Homo	ANKRD44	Q8N8A2	3	2	1	1	2	0	1	1	0	1	1	0	1	2.1	1.3	1.3	107.6	993	993;1056;791	0.0055982	2.4662	By MS/MS		By matching	2.1	0	1.3	4289700	0	2074900	1	0	0	1	3186
sp|Q8NB46|ANR52_HUMAN	sp|Q8NB46|ANR52_HUMAN	sp|Q8NB46|ANR52_HUMAN Serine/threonine-protein phosphatase 6 regulatory ankyrin repeat subunit C OS=Homo sapiens OX=9606 GN=ANKRD52 PE=1 SV=3	ANKRD52	Q8NB46	1	4	4	4	4	1	2	4	1	2	4	1	2	5	5	5	115.08	1076	1076	0	11.337	By MS/MS	By matching	By MS/MS	5	1.1	2.9	50976000	14995000	33281000	3	0	1	4	3199
sp|Q92625|ANS1A_HUMAN;tr|A0A3B3ISP1|A0A3B3ISP1_HUMAN;tr|A0A3B3ITU5|A0A3B3ITU5_HUMAN	sp|Q92625|ANS1A_HUMAN;tr|A0A3B3ISP1|A0A3B3ISP1_HUMAN;tr|A0A3B3ITU5|A0A3B3ITU5_HUMAN	sp|Q92625|ANS1A_HUMAN Ankyrin repeat and SAM domain-containing protein 1A OS=Homo sapiens OX=9606 GN=ANKS1A PE=1 SV=4;tr|A0A3B3ISP1|A0A3B3ISP1_HUMAN Ankyrin repeat and SAM domain-containing protein 1A OS=Homo sapiens OX=9606 GN=ANKS1A PE=4 SV=1;tr|A0A3B3IT	ANKS1A	Q92625	3	2	2	2	1	2	1	1	2	1	1	2	1	1.9	1.9	1.9	123.11	1134	1134;1194;455	0.00069412	4.2692	By MS/MS	By MS/MS	By matching	0.8	1.9	1.1	9019100	11239000	10798000	1	1	0	2	3418
sp|Q9NQW6|ANLN_HUMAN;tr|C9JJT6|C9JJT6_HUMAN;tr|H7C3S1|H7C3S1_HUMAN;tr|H7C1K5|H7C1K5_HUMAN	sp|Q9NQW6|ANLN_HUMAN	sp|Q9NQW6|ANLN_HUMAN Anillin OS=Homo sapiens OX=9606 GN=ANLN PE=1 SV=2	ANLN	Q9NQW6	4	5	5	5	4	4	4	4	4	4	4	4	4	6	6	6	124.2	1124	1124;169;236;276	0	22.053	By MS/MS	By MS/MS	By MS/MS	4.2	4.7	4.2	40475000	38802000	30556000	2	3	1	6	4237
sp|Q9NW15|ANO10_HUMAN;tr|C9IYD3|C9IYD3_HUMAN;tr|C9JQC9|C9JQC9_HUMAN;tr|C9JPY2|C9JPY2_HUMAN;tr|C9JH90|C9JH90_HUMAN;tr|H7C3N6|H7C3N6_HUMAN;tr|C9J670|C9J670_HUMAN	sp|Q9NW15|ANO10_HUMAN	sp|Q9NW15|ANO10_HUMAN Anoctamin-10 OS=Homo sapiens OX=9606 GN=ANO10 PE=1 SV=2	ANO10	Q9NW15	7	3	3	3	3	3	3	3	3	3	3	3	3	3.9	3.9	3.9	76.328	660	660;140;141;146;162;188;192	0.00024486	5.3314	By MS/MS	By MS/MS	By MS/MS	3.9	3.9	3.9	127270000	60978000	104440000	2	1	1	4	4333
sp|Q4KMQ2|ANO6_HUMAN	sp|Q4KMQ2|ANO6_HUMAN	sp|Q4KMQ2|ANO6_HUMAN Anoctamin-6 OS=Homo sapiens OX=9606 GN=ANO6 PE=1 SV=2	ANO6	Q4KMQ2	1	4	4	4	4	3	2	4	3	2	4	3	2	6.6	6.6	6.6	106.16	910	910	0	21.929	By MS/MS	By MS/MS	By MS/MS	6.6	5.7	2.9	108580000	45524000	46197000	4	1	2	7	2643
tr|H0YN26|H0YN26_HUMAN;sp|P39687|AN32A_HUMAN;sp|O43423|AN32C_HUMAN;tr|H7BZ09|H7BZ09_HUMAN;sp|O95626|AN32D_HUMAN	tr|H0YN26|H0YN26_HUMAN;sp|P39687|AN32A_HUMAN	tr|H0YN26|H0YN26_HUMAN Acidic leucine-rich nuclear phosphoprotein 32 family member A OS=Homo sapiens OX=9606 GN=ANP32A PE=1 SV=1;sp|P39687|AN32A_HUMAN Acidic leucine-rich nuclear phosphoprotein 32 family member A OS=Homo sapiens OX=9606 GN=ANP32A PE=1 SV=1	ANP32A	P39687	5	9	9	8	8	6	9	8	6	9	7	5	8	48.6	48.6	48.6	19.997	177	177;249;234;79;131	0	140.8	By MS/MS	By MS/MS	By MS/MS	44.1	39.5	48.6	1748200000	1504100000	1890900000	12	12	14	38	1428
sp|Q92688|AN32B_HUMAN	sp|Q92688|AN32B_HUMAN	sp|Q92688|AN32B_HUMAN Acidic leucine-rich nuclear phosphoprotein 32 family member B OS=Homo sapiens OX=9606 GN=ANP32B PE=1 SV=1	ANP32B	Q92688	1	6	5	5	5	6	5	4	5	4	4	5	4	24.3	24.3	24.3	28.787	251	251	0	19.41	By MS/MS	By MS/MS	By MS/MS	22.3	24.3	22.3	570610000	639760000	604240000	7	7	4	18	3422
sp|Q9BTT0|AN32E_HUMAN;tr|E9PPH5|E9PPH5_HUMAN;tr|Q5TB19|Q5TB19_HUMAN;tr|E9PLC4|E9PLC4_HUMAN;tr|Q5TB25|Q5TB25_HUMAN	sp|Q9BTT0|AN32E_HUMAN;tr|E9PPH5|E9PPH5_HUMAN	sp|Q9BTT0|AN32E_HUMAN Acidic leucine-rich nuclear phosphoprotein 32 family member E OS=Homo sapiens OX=9606 GN=ANP32E PE=1 SV=1;tr|E9PPH5|E9PPH5_HUMAN Acidic leucine-rich nuclear phosphoprotein 32 family member E (Fragment) OS=Homo sapiens OX=9606 GN=ANP32	ANP32E	Q9BTT0	5	5	5	5	3	5	4	3	5	4	3	5	4	34	34	34	30.692	268	268;114;149;165;136	0	107.33	By MS/MS	By MS/MS	By MS/MS	17.5	34	29.1	431900000	427740000	391360000	2	5	2	9	3862
sp|P15144|AMPN_HUMAN;tr|H0YMC1|H0YMC1_HUMAN	sp|P15144|AMPN_HUMAN	sp|P15144|AMPN_HUMAN Aminopeptidase N OS=Homo sapiens OX=9606 GN=ANPEP PE=1 SV=4	ANPEP	P15144	2	8	8	8	7	4	6	7	4	6	7	4	6	12	12	12	109.54	967	967;122	0	23.882	By MS/MS	By MS/MS	By MS/MS	10.8	4.9	9.8	72475000	38989000	78414000	6	2	4	12	1022
sp|Q9H6X2|ANTR1_HUMAN	sp|Q9H6X2|ANTR1_HUMAN	sp|Q9H6X2|ANTR1_HUMAN Anthrax toxin receptor 1 OS=Homo sapiens OX=9606 GN=ANTXR1 PE=1 SV=2	ANTXR1	Q9H6X2	1	3	3	3	2	3	1	2	3	1	2	3	1	6.9	6.9	6.9	62.788	564	564	0	8.774	By MS/MS	By MS/MS	By MS/MS	3.2	6.9	1.8	22394000	39127000	11255000	1	2	0	3	4116
sp|P58335|ANTR2_HUMAN;tr|J3KPY9|J3KPY9_HUMAN;tr|A0A0C4DG84|A0A0C4DG84_HUMAN	sp|P58335|ANTR2_HUMAN;tr|J3KPY9|J3KPY9_HUMAN	sp|P58335|ANTR2_HUMAN Anthrax toxin receptor 2 OS=Homo sapiens OX=9606 GN=ANTXR2 PE=1 SV=5;tr|J3KPY9|J3KPY9_HUMAN Anthrax toxin receptor OS=Homo sapiens OX=9606 GN=ANTXR2 PE=1 SV=1	ANTXR2	P58335	3	5	5	5	3	4	4	3	4	4	3	4	4	10	10	10	53.666	489	489;411;245	0	12.959	By MS/MS	By MS/MS	By MS/MS	7	7.2	8	59794000	48320000	52390000	2	4	2	8	1798
sp|P04083|ANXA1_HUMAN;tr|Q5T3N1|Q5T3N1_HUMAN;tr|Q5T3N0|Q5T3N0_HUMAN	sp|P04083|ANXA1_HUMAN;tr|Q5T3N1|Q5T3N1_HUMAN	sp|P04083|ANXA1_HUMAN Annexin A1 OS=Homo sapiens OX=9606 GN=ANXA1 PE=1 SV=2;tr|Q5T3N1|Q5T3N1_HUMAN Annexin (Fragment) OS=Homo sapiens OX=9606 GN=ANXA1 PE=1 SV=1	ANXA1	P04083	3	31	31	31	30	29	29	30	29	29	30	29	29	74.3	74.3	74.3	38.714	346	346;204;115	0	315.04	By MS/MS	By MS/MS	By MS/MS	74	72.8	71.1	15816000000	12379000000	16236000000	56	52	60	168	766
sp|P50995|ANX11_HUMAN;tr|H0Y6E1|H0Y6E1_HUMAN;tr|E5RIN3|E5RIN3_HUMAN;sp|P27216|ANX13_HUMAN	sp|P50995|ANX11_HUMAN	sp|P50995|ANX11_HUMAN Annexin A11 OS=Homo sapiens OX=9606 GN=ANXA11 PE=1 SV=1	ANXA11	P50995	4	16	16	16	15	14	15	15	14	15	15	14	15	32.9	32.9	32.9	54.389	505	505;148;113;316	0	64.479	By MS/MS	By MS/MS	By MS/MS	29.7	28.7	31.1	842850000	733820000	858990000	13	14	15	42	1637
sp|P07355|ANXA2_HUMAN;tr|H0YN42|H0YN42_HUMAN;tr|H0YMD0|H0YMD0_HUMAN;tr|H0YMU9|H0YMU9_HUMAN;tr|H0YM50|H0YM50_HUMAN;sp|A6NMY6|AXA2L_HUMAN;tr|H0YKS4|H0YKS4_HUMAN;tr|H0YNP5|H0YNP5_HUMAN;tr|H0YN28|H0YN28_HUMAN;tr|H0YL33|H0YL33_HUMAN;tr|H0YMM1|H0YMM1_HUMAN;tr|H0YKZ7|H0YKZ7_HUMAN;tr|H0YLV6|H0YLV6_HUMAN;tr|H0YMT9|H0YMT9_HUMAN;tr|H0YKX9|H0YKX9_HUMAN;tr|H0YKL9|H0YKL9_HUMAN;tr|H0YMW4|H0YMW4_HUMAN;tr|H0YNA0|…	sp|P07355|ANXA2_HUMAN;tr|H0YN42|H0YN42_HUMAN;tr|H0YMD0|H0YMD0_HUMAN;tr|H0YMU9|H0YMU9_HUMAN;tr|H0YM50|H0YM50_HUMAN;sp|A6NMY6|AXA2L_HUMAN;tr|H0YKS4|H0YKS4_HUMAN;tr|H0YNP5|H0YNP5_HUMAN	sp|P07355|ANXA2_HUMAN Annexin A2 OS=Homo sapiens OX=9606 GN=ANXA2 PE=1 SV=2;tr|H0YN42|H0YN42_HUMAN Annexin (Fragment) OS=Homo sapiens OX=9606 GN=ANXA2 PE=1 SV=1;tr|H0YMD0|H0YMD0_HUMAN Annexin (Fragment) OS=Homo sapiens OX=9606 GN=ANXA2 PE=1 SV=1;tr|H0YMU9|	ANXA2	P07355	24	39	39	39	38	39	37	38	39	37	38	39	37	79.9	79.9	79.9	38.604	339	339;256;227;230;248;339;176;175;139;142;149;119;132;133;134;110;146;79;81;59;65;47;69;45	0	323.31	By MS/MS	By MS/MS	By MS/MS	79.9	79.9	78.5	54707000000	41584000000	54018000000	137	135	132	404	830
sp|P12429|ANXA3_HUMAN;tr|D6RA82|D6RA82_HUMAN;tr|D6RFG5|D6RFG5_HUMAN;tr|D6RCA8|D6RCA8_HUMAN;tr|D6RAZ8|D6RAZ8_HUMAN;tr|D6RFJ9|D6RFJ9_HUMAN	sp|P12429|ANXA3_HUMAN;tr|D6RA82|D6RA82_HUMAN	sp|P12429|ANXA3_HUMAN Annexin A3 OS=Homo sapiens OX=9606 GN=ANXA3 PE=1 SV=3;tr|D6RA82|D6RA82_HUMAN Annexin OS=Homo sapiens OX=9606 GN=ANXA3 PE=1 SV=1	ANXA3	P12429	6	21	21	21	20	15	19	20	15	19	20	15	19	64.1	64.1	64.1	36.375	323	323;284;154;134;104;55	0	97.176	By MS/MS	By MS/MS	By MS/MS	60.7	47.1	58.2	895520000	605570000	936180000	13	12	15	40	974
sp|P09525|ANXA4_HUMAN;tr|Q6P452|Q6P452_HUMAN;tr|B4E1S2|B4E1S2_HUMAN	sp|P09525|ANXA4_HUMAN;tr|Q6P452|Q6P452_HUMAN	sp|P09525|ANXA4_HUMAN Annexin A4 OS=Homo sapiens OX=9606 GN=ANXA4 PE=1 SV=4;tr|Q6P452|Q6P452_HUMAN Annexin OS=Homo sapiens OX=9606 GN=ANXA4 PE=1 SV=1	ANXA4	P09525	3	22	22	22	21	18	20	21	18	20	21	18	20	65.8	65.8	65.8	35.882	319	319;299;142	0	102.56	By MS/MS	By MS/MS	By MS/MS	63.6	60.5	63.6	1715400000	1198900000	1550600000	19	23	21	63	894
sp|P08758|ANXA5_HUMAN;tr|D6RBL5|D6RBL5_HUMAN;tr|D6RBE9|D6RBE9_HUMAN;tr|E9PHT9|E9PHT9_HUMAN;tr|D6RCN3|D6RCN3_HUMAN	sp|P08758|ANXA5_HUMAN;tr|D6RBL5|D6RBL5_HUMAN;tr|D6RBE9|D6RBE9_HUMAN	sp|P08758|ANXA5_HUMAN Annexin A5 OS=Homo sapiens OX=9606 GN=ANXA5 PE=1 SV=2;tr|D6RBL5|D6RBL5_HUMAN Annexin OS=Homo sapiens OX=9606 GN=ANXA5 PE=1 SV=1;tr|D6RBE9|D6RBE9_HUMAN Annexin OS=Homo sapiens OX=9606 GN=ANXA5 PE=1 SV=1	ANXA5	P08758	5	34	34	34	34	31	32	34	31	32	34	31	32	85.9	85.9	85.9	35.936	320	320;260;220;163;35	0	323.31	By MS/MS	By MS/MS	By MS/MS	85.9	85.9	83.8	35230000000	25782000000	32407000000	89	82	82	253	876
tr|E5RK69|E5RK69_HUMAN	tr|E5RK69|E5RK69_HUMAN	tr|E5RK69|E5RK69_HUMAN Annexin OS=Homo sapiens OX=9606 GN=ANXA6 PE=1 SV=1	ANXA6	E5RK69	1	34	2	2	33	33	33	2	2	2	2	2	2	61.7	7.6	7.6	51.776	460	460	0	20.333	By MS/MS	By MS/MS	By MS/MS	61.3	61.3	60.2	103410000	82292000	92371000	2	2	2	6	4990
sp|P08133|ANXA6_HUMAN;tr|E7EMC6|E7EMC6_HUMAN;tr|E5RJF5|E5RJF5_HUMAN;tr|E5RK63|E5RK63_HUMAN;tr|E5RFF0|E5RFF0_HUMAN;tr|E5RI05|E5RI05_HUMAN;tr|E5RJR0|E5RJR0_HUMAN;tr|E5RIU8|E5RIU8_HUMAN;tr|H0YC77|H0YC77_HUMAN	sp|P08133|ANXA6_HUMAN;tr|E7EMC6|E7EMC6_HUMAN	sp|P08133|ANXA6_HUMAN Annexin A6 OS=Homo sapiens OX=9606 GN=ANXA6 PE=1 SV=3;tr|E7EMC6|E7EMC6_HUMAN Annexin OS=Homo sapiens OX=9606 GN=ANXA6 PE=1 SV=1	ANXA6	P08133	9	50	50	18	48	47	46	48	47	46	17	16	15	67.6	67.6	29.1	75.872	673	673;330;129;150;156;129;110;95;91	0	323.31	By MS/MS	By MS/MS	By MS/MS	67.3	65.1	64.2	15870000000	12707000000	16172000000	100	95	112	307	852
sp|P20073|ANXA7_HUMAN	sp|P20073|ANXA7_HUMAN	sp|P20073|ANXA7_HUMAN Annexin A7 OS=Homo sapiens OX=9606 GN=ANXA7 PE=1 SV=3	ANXA7	P20073	1	17	17	17	16	16	17	16	16	17	16	16	17	35.9	35.9	35.9	52.739	488	488	0	162.79	By MS/MS	By MS/MS	By MS/MS	35.9	33.8	35.9	1085200000	915530000	1021600000	24	19	21	64	1120
sp|Q10567|AP1B1_HUMAN;tr|C9J1E7|C9J1E7_HUMAN	sp|Q10567|AP1B1_HUMAN;tr|C9J1E7|C9J1E7_HUMAN	sp|Q10567|AP1B1_HUMAN AP-1 complex subunit beta-1 OS=Homo sapiens OX=9606 GN=AP1B1 PE=1 SV=2;tr|C9J1E7|C9J1E7_HUMAN AP-1 complex subunit beta-1 (Fragment) OS=Homo sapiens OX=9606 GN=AP1B1 PE=1 SV=1	AP1B1	Q10567	2	30	13	13	28	26	28	11	11	12	11	11	12	34.6	17.6	17.6	104.64	949	949;578	0	68.279	By MS/MS	By MS/MS	By MS/MS	32.1	31.2	33	263760000	240350000	338190000	6	9	10	25	2177
sp|O43747|AP1G1_HUMAN;tr|H3BNR4|H3BNR4_HUMAN;tr|H3BR36|H3BR36_HUMAN;tr|H3BUN9|H3BUN9_HUMAN;tr|B4DGE1|B4DGE1_HUMAN;tr|H3BN71|H3BN71_HUMAN;tr|H3BRM7|H3BRM7_HUMAN;tr|B3KNW1|B3KNW1_HUMAN	sp|O43747|AP1G1_HUMAN	sp|O43747|AP1G1_HUMAN AP-1 complex subunit gamma-1 OS=Homo sapiens OX=9606 GN=AP1G1 PE=1 SV=5	AP1G1	O43747	8	19	19	19	15	17	16	15	17	16	15	17	16	23.1	23.1	23.1	91.35	822	822;236;187;208;176;144;139;247	0	78.616	By MS/MS	By MS/MS	By MS/MS	18.6	20.9	20.2	584890000	438040000	606680000	13	17	18	48	385
sp|Q9BXS5|AP1M1_HUMAN;tr|E7ENJ6|E7ENJ6_HUMAN;tr|K7EJL1|K7EJL1_HUMAN;tr|K7EPJ8|K7EPJ8_HUMAN;tr|K7ENA7|K7ENA7_HUMAN;tr|K7EQX3|K7EQX3_HUMAN;sp|Q9Y6Q5|AP1M2_HUMAN;tr|K7ER75|K7ER75_HUMAN;tr|K7EJJ1|K7EJJ1_HUMAN;tr|K7EQ90|K7EQ90_HUMAN;tr|A0A087WZX7|A0A087WZX7_HUMAN;tr|K7EPR4|K7EPR4_HUMAN;tr|K7EK69|K7EK69_HUMAN;tr|K7ERH5|K7ERH5_HUMAN;tr|K7EL08|K7EL08_HUMAN;tr|K7EMG5|K7EMG5_HUMAN	sp|Q9BXS5|AP1M1_HUMAN;tr|E7ENJ6|E7ENJ6_HUMAN;tr|K7EJL1|K7EJL1_HUMAN	sp|Q9BXS5|AP1M1_HUMAN AP-1 complex subunit mu-1 OS=Homo sapiens OX=9606 GN=AP1M1 PE=1 SV=3;tr|E7ENJ6|E7ENJ6_HUMAN AP-1 complex subunit mu-1 OS=Homo sapiens OX=9606 GN=AP1M1 PE=1 SV=1;tr|K7EJL1|K7EJL1_HUMAN AP-1 complex subunit mu-1 OS=Homo sapiens OX=9606	AP1M1	Q9BXS5	16	16	16	16	16	14	15	16	14	15	16	14	15	45.6	45.6	45.6	48.586	423	423;370;351;125;136;176;423;105;245;64;128;239;44;103;128;299	0	61.636	By MS/MS	By MS/MS	By MS/MS	45.6	41.8	43.7	703730000	403090000	624950000	18	15	17	50	3934
tr|A0A2R8YGH5|A0A2R8YGH5_HUMAN;sp|P61966|AP1S1_HUMAN;tr|H7C1E4|H7C1E4_HUMAN;tr|B8ZZZ1|B8ZZZ1_HUMAN;sp|Q96PC3|AP1S3_HUMAN	tr|A0A2R8YGH5|A0A2R8YGH5_HUMAN;sp|P61966|AP1S1_HUMAN;tr|H7C1E4|H7C1E4_HUMAN	tr|A0A2R8YGH5|A0A2R8YGH5_HUMAN AP complex subunit sigma OS=Homo sapiens OX=9606 GN=AP1S1 PE=1 SV=1;sp|P61966|AP1S1_HUMAN AP-1 complex subunit sigma-1A OS=Homo sapiens OX=9606 GN=AP1S1 PE=1 SV=1;tr|H7C1E4|H7C1E4_HUMAN AP complex subunit sigma (Fragment) OS=	AP1S1	P61966	5	4	4	2	4	4	4	4	4	4	2	2	2	24.8	24.8	15.3	18.602	157	157;158;191;137;154	0	29.547	By MS/MS	By MS/MS	By MS/MS	24.8	24.8	24.8	86759000	60505000	74722000	2	2	4	8	1868
tr|H7BZG6|H7BZG6_HUMAN;tr|H0Y673|H0Y673_HUMAN;sp|P56377|AP1S2_HUMAN;tr|F6SFB5|F6SFB5_HUMAN;tr|A6NH01|A6NH01_HUMAN	tr|H7BZG6|H7BZG6_HUMAN;tr|H0Y673|H0Y673_HUMAN;sp|P56377|AP1S2_HUMAN;tr|F6SFB5|F6SFB5_HUMAN;tr|A6NH01|A6NH01_HUMAN	tr|H7BZG6|H7BZG6_HUMAN AP complex subunit sigma (Fragment) OS=Homo sapiens OX=9606 GN=AP1S2 PE=1 SV=1;tr|H0Y673|H0Y673_HUMAN AP complex subunit sigma (Fragment) OS=Homo sapiens OX=9606 GN=AP1S2 PE=1 SV=1;sp|P56377|AP1S2_HUMAN AP-1 complex subunit sigma-2 O	AP1S2	P56377	5	4	2	2	4	4	4	2	2	2	2	2	2	21.9	11.6	11.6	17.393	146	146;153;157;160;160	0.00068618	4.0003	By MS/MS	By MS/MS	By MS/MS	21.9	21.9	21.9	45724000	32340000	47780000	1	1	1	3	1779
sp|O95782|AP2A1_HUMAN;tr|E9PPY8|E9PPY8_HUMAN;tr|M0R2D9|M0R2D9_HUMAN;tr|E9PPZ3|E9PPZ3_HUMAN;tr|E9PS94|E9PS94_HUMAN	sp|O95782|AP2A1_HUMAN	sp|O95782|AP2A1_HUMAN AP-2 complex subunit alpha-1 OS=Homo sapiens OX=9606 GN=AP2A1 PE=1 SV=3	AP2A1	O95782	5	40	40	30	39	38	34	39	38	34	30	30	26	47	47	36.3	107.54	977	977;138;57;60;62	0	149.33	By MS/MS	By MS/MS	By MS/MS	45.6	45.2	41.5	1641300000	1197600000	1656500000	34	29	31	94	694
sp|O94973|AP2A2_HUMAN;tr|A0A0G2JS82|A0A0G2JS82_HUMAN;tr|A0A0G2JQM1|A0A0G2JQM1_HUMAN;tr|E9PR62|E9PR62_HUMAN;tr|A0A0G2JRF9|A0A0G2JRF9_HUMAN;tr|A0A0G2JQA4|A0A0G2JQA4_HUMAN;tr|A0A0G2JQT9|A0A0G2JQT9_HUMAN;tr|H0YEG0|H0YEG0_HUMAN;tr|A0A0G2JRS3|A0A0G2JRS3_HUMAN;tr|A0A0G2JS17|A0A0G2JS17_HUMAN;tr|H0YDE9|H0YDE9_HUMAN;tr|E9PNC4|E9PNC4_HUMAN;tr|E9PQP4|E9PQP4_HUMAN	sp|O94973|AP2A2_HUMAN;tr|A0A0G2JS82|A0A0G2JS82_HUMAN;tr|A0A0G2JQM1|A0A0G2JQM1_HUMAN	sp|O94973|AP2A2_HUMAN AP-2 complex subunit alpha-2 OS=Homo sapiens OX=9606 GN=AP2A2 PE=1 SV=2;tr|A0A0G2JS82|A0A0G2JS82_HUMAN AP-2 complex subunit alpha-2 (Fragment) OS=Homo sapiens OX=9606 GN=AP2A2 PE=1 SV=1;tr|A0A0G2JQM1|A0A0G2JQM1_HUMAN AP-2 complex subu	AP2A2	O94973	13	30	20	20	25	21	26	16	13	18	16	13	18	42	30.9	30.9	103.96	939	939;917;634;378;356;356;173;185;140;156;184;125;90	0	132.64	By MS/MS	By MS/MS	By MS/MS	38.1	32.7	37.9	471090000	220130000	498410000	14	10	15	39	619
sp|P63010|AP2B1_HUMAN;tr|A0A087X253|A0A087X253_HUMAN;tr|A0A087WU93|A0A087WU93_HUMAN;tr|A0A087WZQ6|A0A087WZQ6_HUMAN;tr|A0A087WYD1|A0A087WYD1_HUMAN;tr|K7ERB2|K7ERB2_HUMAN;tr|K7EN71|K7EN71_HUMAN;tr|K7EJX1|K7EJX1_HUMAN;tr|A0A087WXS3|A0A087WXS3_HUMAN;tr|K7EKZ5|K7EKZ5_HUMAN;tr|K7EJ01|K7EJ01_HUMAN;tr|H7C034|H7C034_HUMAN	sp|P63010|AP2B1_HUMAN;tr|A0A087X253|A0A087X253_HUMAN;tr|A0A087WU93|A0A087WU93_HUMAN;tr|A0A087WZQ6|A0A087WZQ6_HUMAN;tr|A0A087WYD1|A0A087WYD1_HUMAN	sp|P63010|AP2B1_HUMAN AP-2 complex subunit beta OS=Homo sapiens OX=9606 GN=AP2B1 PE=1 SV=1;tr|A0A087X253|A0A087X253_HUMAN AP complex subunit beta OS=Homo sapiens OX=9606 GN=AP2B1 PE=1 SV=1;tr|A0A087WU93|A0A087WU93_HUMAN AP-2 complex subunit beta (Fragment)	AP2B1	P63010	12	40	40	23	40	38	38	40	38	38	23	23	22	50.9	50.9	33.7	104.55	937	937;913;663;677;639;151;132;80;49;63;164;173	0	233.33	By MS/MS	By MS/MS	By MS/MS	50.9	49.6	49.5	3550200000	2416400000	3518100000	47	49	48	144	1938
tr|A0A087WY71|A0A087WY71_HUMAN;sp|Q96CW1|AP2M1_HUMAN;tr|E9PFW3|E9PFW3_HUMAN;tr|C9JJ47|C9JJ47_HUMAN;tr|C9JTK4|C9JTK4_HUMAN;tr|C9JGT8|C9JGT8_HUMAN;tr|C9JJD3|C9JJD3_HUMAN;tr|C9JPV8|C9JPV8_HUMAN;tr|H7C4C3|H7C4C3_HUMAN	tr|A0A087WY71|A0A087WY71_HUMAN;sp|Q96CW1|AP2M1_HUMAN;tr|E9PFW3|E9PFW3_HUMAN;tr|C9JJ47|C9JJ47_HUMAN	tr|A0A087WY71|A0A087WY71_HUMAN AP-2 complex subunit mu OS=Homo sapiens OX=9606 GN=AP2M1 PE=1 SV=1;sp|Q96CW1|AP2M1_HUMAN AP-2 complex subunit mu OS=Homo sapiens OX=9606 GN=AP2M1 PE=1 SV=2;tr|E9PFW3|E9PFW3_HUMAN AP-2 complex subunit mu OS=Homo sapiens OX=960	AP2M1	Q96CW1	9	17	17	17	15	12	13	15	12	13	15	12	13	41.2	41.2	41.2	49.526	434	434;435;460;252;160;195;113;136;122	0	52.504	By MS/MS	By MS/MS	By MS/MS	36.2	27.4	30.9	808050000	603200000	863120000	9	12	12	33	3532
sp|P53680|AP2S1_HUMAN;tr|M0R0N4|M0R0N4_HUMAN;tr|M0QYZ2|M0QYZ2_HUMAN;tr|X6R390|X6R390_HUMAN;tr|M0QZ21|M0QZ21_HUMAN;tr|M0R1S0|M0R1S0_HUMAN	sp|P53680|AP2S1_HUMAN;tr|M0R0N4|M0R0N4_HUMAN;tr|M0QYZ2|M0QYZ2_HUMAN;tr|X6R390|X6R390_HUMAN;tr|M0QZ21|M0QZ21_HUMAN	sp|P53680|AP2S1_HUMAN AP-2 complex subunit sigma OS=Homo sapiens OX=9606 GN=AP2S1 PE=1 SV=2;tr|M0R0N4|M0R0N4_HUMAN AP complex subunit sigma OS=Homo sapiens OX=9606 GN=AP2S1 PE=1 SV=1;tr|M0QYZ2|M0QYZ2_HUMAN AP complex subunit sigma OS=Homo sapiens OX=9606 G	AP2S1	P53680	6	4	4	4	4	3	4	4	3	4	4	3	4	23.9	23.9	23.9	17.018	142	142;144;158;156;122;92	0	10.336	By MS/MS	By MS/MS	By MS/MS	23.9	16.9	23.9	204650000	118710000	31654000	4	4	1	9	1719
sp|O00203|AP3B1_HUMAN;sp|Q13367|AP3B2_HUMAN;tr|A0A2R8Y2A8|A0A2R8Y2A8_HUMAN;tr|H0YBD0|H0YBD0_HUMAN;tr|F5GWU4|F5GWU4_HUMAN	sp|O00203|AP3B1_HUMAN	sp|O00203|AP3B1_HUMAN AP-3 complex subunit beta-1 OS=Homo sapiens OX=9606 GN=AP3B1 PE=1 SV=3	AP3B1	O00203	5	27	27	27	24	25	23	24	25	23	24	25	23	26.3	26.3	26.3	121.32	1094	1094;1082;1125;154;193	0	108.49	By MS/MS	By MS/MS	By MS/MS	23.4	24.2	23.1	762270000	534190000	744780000	22	23	22	67	144
tr|A0A2R8Y611|A0A2R8Y611_HUMAN	tr|A0A2R8Y611|A0A2R8Y611_HUMAN	tr|A0A2R8Y611|A0A2R8Y611_HUMAN AP-3 complex subunit delta-1 (Fragment) OS=Homo sapiens OX=9606 GN=AP3D1 PE=1 SV=1	AP3D1	A0A2R8Y611	1	26	2	2	23	23	21	2	2	1	2	2	1	33.1	1.9	1.9	106.19	945	945	0	11.568	By MS/MS	By MS/MS	By MS/MS	29.7	28.4	28.9	28147000	17518000	2795600	2	2	1	5	4959
sp|O14617|AP3D1_HUMAN;tr|A0A2R8Y4J3|A0A2R8Y4J3_HUMAN;tr|A0A087WYN6|A0A087WYN6_HUMAN;tr|K7ELX8|K7ELX8_HUMAN;tr|K7ERW8|K7ERW8_HUMAN	sp|O14617|AP3D1_HUMAN	sp|O14617|AP3D1_HUMAN AP-3 complex subunit delta-1 OS=Homo sapiens OX=9606 GN=AP3D1 PE=1 SV=1	AP3D1	O14617	5	33	33	9	29	28	28	29	28	28	8	7	8	33.9	33.9	8.3	130.16	1153	1153;431;203;193;174	0	217.57	By MS/MS	By MS/MS	By MS/MS	30.5	28.3	29.8	1161200000	696330000	1051800000	28	31	23	82	211
sp|Q9Y2T2|AP3M1_HUMAN;tr|H0YBM0|H0YBM0_HUMAN;tr|E5RJ52|E5RJ52_HUMAN;sp|P53677|AP3M2_HUMAN	sp|Q9Y2T2|AP3M1_HUMAN	sp|Q9Y2T2|AP3M1_HUMAN AP-3 complex subunit mu-1 OS=Homo sapiens OX=9606 GN=AP3M1 PE=1 SV=1	AP3M1	Q9Y2T2	4	10	10	10	10	10	10	10	10	10	10	10	10	35.2	35.2	35.2	46.939	418	418;48;287;418	0	47.855	By MS/MS	By MS/MS	By MS/MS	35.2	35.2	35.2	351310000	242570000	389520000	6	8	9	23	4735
sp|Q92572|AP3S1_HUMAN;tr|F5H459|F5H459_HUMAN	sp|Q92572|AP3S1_HUMAN	sp|Q92572|AP3S1_HUMAN AP-3 complex subunit sigma-1 OS=Homo sapiens OX=9606 GN=AP3S1 PE=1 SV=1	AP3S1	Q92572	2	6	6	6	5	6	6	5	6	6	5	6	6	31.6	31.6	31.6	21.732	193	193;162	0	19.336	By MS/MS	By MS/MS	By MS/MS	26.9	31.6	31.6	157840000	175370000	184670000	5	4	6	15	3404
sp|Q9Y587|AP4S1_HUMAN	sp|Q9Y587|AP4S1_HUMAN	sp|Q9Y587|AP4S1_HUMAN AP-4 complex subunit sigma-1 OS=Homo sapiens OX=9606 GN=AP4S1 PE=1 SV=1	AP4S1	Q9Y587	1	1	1	1	1	1	1	1	1	1	1	1	1	6.9	6.9	6.9	17.005	144	144	0.00089206	3.5811	By MS/MS	By MS/MS	By MS/MS	6.9	6.9	6.9	7981600	7606900	8471400	1	1	1	3	4836
sp|O14727|APAF_HUMAN;tr|C9JLV4|C9JLV4_HUMAN;tr|F8VNZ0|F8VNZ0_HUMAN	sp|O14727|APAF_HUMAN;tr|C9JLV4|C9JLV4_HUMAN	sp|O14727|APAF_HUMAN Apoptotic protease-activating factor 1 OS=Homo sapiens OX=9606 GN=APAF1 PE=1 SV=2;tr|C9JLV4|C9JLV4_HUMAN Apoptotic protease-activating factor 1 OS=Homo sapiens OX=9606 GN=APAF1 PE=1 SV=1	APAF1	O14727	3	4	4	4	3	3	3	3	3	3	3	3	3	4.2	4.2	4.2	141.84	1248	1248;1163;130	0	8.3459	By MS/MS	By MS/MS	By MS/MS	3.4	3.4	3.4	22281000	13005000	20322000	2	2	1	5	223
sp|Q92870|APBB2_HUMAN;tr|H0YAJ5|H0YAJ5_HUMAN;tr|G5E9Y1|G5E9Y1_HUMAN	sp|Q92870|APBB2_HUMAN;tr|H0YAJ5|H0YAJ5_HUMAN;tr|G5E9Y1|G5E9Y1_HUMAN	sp|Q92870|APBB2_HUMAN Amyloid-beta A4 precursor protein-binding family B member 2 OS=Homo sapiens OX=9606 GN=APBB2 PE=1 SV=3;tr|H0YAJ5|H0YAJ5_HUMAN Amyloid-beta A4 precursor protein-binding family B member 2 (Fragment) OS=Homo sapiens OX=9606 GN=APBB2 PE=1	APBB2	Q92870	3	3	3	3	2	2	1	2	2	1	2	2	1	5.8	5.8	5.8	83.373	758	758;728;737	0.00047744	4.8537	By MS/MS	By MS/MS	By MS/MS	4	3.2	1.3	5599800	6093700	4523700	1	1	0	2	3439
sp|P13798|ACPH_HUMAN;tr|C9JIF9|C9JIF9_HUMAN;tr|H7C393|H7C393_HUMAN;tr|H7C1U0|H7C1U0_HUMAN;tr|C9JLK2|C9JLK2_HUMAN;tr|F8WEH5|F8WEH5_HUMAN	sp|P13798|ACPH_HUMAN;tr|C9JIF9|C9JIF9_HUMAN;tr|H7C393|H7C393_HUMAN;tr|H7C1U0|H7C1U0_HUMAN	sp|P13798|ACPH_HUMAN Acylamino-acid-releasing enzyme OS=Homo sapiens OX=9606 GN=APEH PE=1 SV=4;tr|C9JIF9|C9JIF9_HUMAN Acylamino-acid-releasing enzyme OS=Homo sapiens OX=9606 GN=APEH PE=1 SV=1;tr|H7C393|H7C393_HUMAN Acylamino-acid-releasing enzyme (Fragment	APEH	P13798	6	16	16	16	14	15	15	14	15	15	14	15	15	29	29	29	81.224	732	732;737;284;308;232;50	0	91.099	By MS/MS	By MS/MS	By MS/MS	26.6	27.9	28	448090000	346210000	467200000	15	10	13	38	996
sp|P27695|APEX1_HUMAN;tr|G3V5Q1|G3V5Q1_HUMAN;tr|G3V3M6|G3V3M6_HUMAN;tr|A0A0C4DGK8|A0A0C4DGK8_HUMAN;tr|G3V3C7|G3V3C7_HUMAN;tr|H7C4A8|H7C4A8_HUMAN;tr|G3V5M0|G3V5M0_HUMAN;tr|G3V359|G3V359_HUMAN;tr|G3V5D9|G3V5D9_HUMAN;tr|G3V3Y6|G3V3Y6_HUMAN	sp|P27695|APEX1_HUMAN;tr|G3V5Q1|G3V5Q1_HUMAN;tr|G3V3M6|G3V3M6_HUMAN;tr|A0A0C4DGK8|A0A0C4DGK8_HUMAN;tr|G3V3C7|G3V3C7_HUMAN;tr|H7C4A8|H7C4A8_HUMAN;tr|G3V5M0|G3V5M0_HUMAN;tr|G3V359|G3V359_HUMAN	sp|P27695|APEX1_HUMAN DNA-(apurinic or apyrimidinic site) lyase OS=Homo sapiens OX=9606 GN=APEX1 PE=1 SV=2;tr|G3V5Q1|G3V5Q1_HUMAN DNA-(apurinic or apyrimidinic site) lyase (Fragment) OS=Homo sapiens OX=9606 GN=APEX1 PE=1 SV=1;tr|G3V3M6|G3V3M6_HUMAN DNA-(ap	APEX1	P27695	10	12	12	12	12	11	11	12	11	11	12	11	11	56.3	56.3	56.3	35.554	318	318;242;263;146;174;150;162;172;107;41	0	116.13	By MS/MS	By MS/MS	By MS/MS	56.3	52.8	52.8	2181800000	1479200000	2145600000	16	15	16	47	1238
tr|G3V1C3|G3V1C3_HUMAN;sp|Q9BZZ5|API5_HUMAN;tr|H0YER7|H0YER7_HUMAN;tr|E9PQK6|E9PQK6_HUMAN	tr|G3V1C3|G3V1C3_HUMAN;sp|Q9BZZ5|API5_HUMAN;tr|H0YER7|H0YER7_HUMAN	tr|G3V1C3|G3V1C3_HUMAN Apoptosis inhibitor 5 OS=Homo sapiens OX=9606 GN=API5 PE=1 SV=1;sp|Q9BZZ5|API5_HUMAN Apoptosis inhibitor 5 OS=Homo sapiens OX=9606 GN=API5 PE=1 SV=3;tr|H0YER7|H0YER7_HUMAN Apoptosis inhibitor 5 (Fragment) OS=Homo sapiens OX=9606 GN=A	API5	Q9BZZ5	4	16	16	16	15	15	14	15	15	14	15	15	14	35.7	35.7	35.7	57.56	510	510;524;294;123	0	69.065	By MS/MS	By MS/MS	By MS/MS	33.9	30	28.2	636820000	490730000	633010000	14	13	11	38	3976
sp|Q96GX9|MTNB_HUMAN;tr|S4R3D6|S4R3D6_HUMAN	sp|Q96GX9|MTNB_HUMAN;tr|S4R3D6|S4R3D6_HUMAN	sp|Q96GX9|MTNB_HUMAN Methylthioribulose-1-phosphate dehydratase OS=Homo sapiens OX=9606 GN=APIP PE=1 SV=1;tr|S4R3D6|S4R3D6_HUMAN Methylthioribulose-1-phosphate dehydratase OS=Homo sapiens OX=9606 GN=APIP PE=1 SV=1	APIP	Q96GX9	2	6	6	6	5	4	5	5	4	5	5	4	5	31	31	31	27.125	242	242;195	0	54.719	By MS/MS	By MS/MS	By MS/MS	24	23.1	27.7	91987000	80087000	101050000	4	4	5	13	3594
sp|Q06481|APLP2_HUMAN;tr|E9PQS3|E9PQS3_HUMAN	sp|Q06481|APLP2_HUMAN	sp|Q06481|APLP2_HUMAN Amyloid-like protein 2 OS=Homo sapiens OX=9606 GN=APLP2 PE=1 SV=2	APLP2	Q06481	2	5	4	4	3	2	4	2	1	3	2	1	3	8.7	7.6	7.6	86.955	763	763;158	0	9.2009	By MS/MS	By MS/MS	By MS/MS	4.3	2.6	7.1	28603000	4283300	25852000	1	1	3	5	2129
sp|Q9HDC9|APMAP_HUMAN;tr|H0Y512|H0Y512_HUMAN	sp|Q9HDC9|APMAP_HUMAN;tr|H0Y512|H0Y512_HUMAN	sp|Q9HDC9|APMAP_HUMAN Adipocyte plasma membrane-associated protein OS=Homo sapiens OX=9606 GN=APMAP PE=1 SV=2;tr|H0Y512|H0Y512_HUMAN Adipocyte plasma membrane-associated protein (Fragment) OS=Homo sapiens OX=9606 GN=APMAP PE=1 SV=1	APMAP	Q9HDC9	2	13	13	13	12	13	12	12	13	12	12	13	12	38.7	38.7	38.7	46.48	416	416;409	0	72.375	By MS/MS	By MS/MS	By MS/MS	36.3	38.7	36.3	1778000000	1226700000	1711700000	17	16	15	48	4197
sp|Q9NRW3|ABC3C_HUMAN	sp|Q9NRW3|ABC3C_HUMAN	sp|Q9NRW3|ABC3C_HUMAN DNA dC->dU-editing enzyme APOBEC-3C OS=Homo sapiens OX=9606 GN=APOBEC3C PE=1 SV=2	APOBEC3C	Q9NRW3	1	3	3	3	3	3	3	3	3	3	3	3	3	20.5	20.5	20.5	22.826	190	190	0	13.249	By MS/MS	By MS/MS	By MS/MS	20.5	20.5	20.5	56369000	63442000	125820000	4	5	5	14	4262
sp|Q9BQE5|APOL2_HUMAN;tr|J3KQL8|J3KQL8_HUMAN;tr|E9PM95|E9PM95_HUMAN	sp|Q9BQE5|APOL2_HUMAN;tr|J3KQL8|J3KQL8_HUMAN	sp|Q9BQE5|APOL2_HUMAN Apolipoprotein L2 OS=Homo sapiens OX=9606 GN=APOL2 PE=1 SV=1;tr|J3KQL8|J3KQL8_HUMAN Apolipoprotein L2 OS=Homo sapiens OX=9606 GN=APOL2 PE=1 SV=2	APOL2	Q9BQE5	3	6	6	6	4	5	4	4	5	4	4	5	4	17.8	17.8	17.8	37.092	337	337;449;128	0	16.729	By MS/MS	By MS/MS	By MS/MS	12.5	14.5	11.9	91217000	134690000	77005000	2	4	2	8	3812
sp|O95236|APOL3_HUMAN	sp|O95236|APOL3_HUMAN	sp|O95236|APOL3_HUMAN Apolipoprotein L3 OS=Homo sapiens OX=9606 GN=APOL3 PE=1 SV=3	APOL3	O95236	1	1	1	1	1	0	1	1	0	1	1	0	1	3.2	3.2	3.2	44.278	402	402	0.00070274	4.4431	By matching		By MS/MS	3.2	0	3.2	4169900	0	5404600	0	0	1	1	643
tr|A0A087WUX8|A0A087WUX8_HUMAN;tr|A0A087WYF7|A0A087WYF7_HUMAN;sp|Q6UXV4|MIC27_HUMAN	tr|A0A087WUX8|A0A087WUX8_HUMAN;tr|A0A087WYF7|A0A087WYF7_HUMAN;sp|Q6UXV4|MIC27_HUMAN	tr|A0A087WUX8|A0A087WUX8_HUMAN MICOS complex subunit OS=Homo sapiens OX=9606 GN=APOOL PE=1 SV=1;tr|A0A087WYF7|A0A087WYF7_HUMAN MICOS complex subunit OS=Homo sapiens OX=9606 GN=APOOL PE=1 SV=1;sp|Q6UXV4|MIC27_HUMAN MICOS complex subunit MIC27 OS=Homo sapien	APOOL	Q6UXV4	3	3	3	3	3	3	3	3	3	3	3	3	3	18.6	18.6	18.6	28.761	263	263;268;268	0	10.283	By MS/MS	By MS/MS	By MS/MS	18.6	18.6	18.6	44027000	32956000	54876000	1	1	1	3	2874
sp|P05067|A4_HUMAN;tr|A0A0A0MRG2|A0A0A0MRG2_HUMAN;tr|E9PG40|E9PG40_HUMAN;tr|H7C0V9|H7C0V9_HUMAN;tr|H7C2L2|H7C2L2_HUMAN	sp|P05067|A4_HUMAN;tr|A0A0A0MRG2|A0A0A0MRG2_HUMAN;tr|E9PG40|E9PG40_HUMAN;tr|H7C0V9|H7C0V9_HUMAN	sp|P05067|A4_HUMAN Amyloid-beta A4 protein OS=Homo sapiens OX=9606 GN=APP PE=1 SV=3;tr|A0A0A0MRG2|A0A0A0MRG2_HUMAN Amyloid-beta A4 protein OS=Homo sapiens OX=9606 GN=APP PE=1 SV=1;tr|E9PG40|E9PG40_HUMAN Amyloid-beta A4 protein OS=Homo sapiens OX=9606 GN=AP	APP	P05067	5	13	13	12	12	10	12	12	10	12	11	9	11	20.8	20.8	19.7	86.942	770	770;660;714;485;181	0	69.072	By MS/MS	By MS/MS	By MS/MS	19.6	15.8	19.4	277610000	171020000	326330000	11	9	13	33	787
sp|Q9UKG1|DP13A_HUMAN;tr|C9K0C4|C9K0C4_HUMAN;tr|C9JAB0|C9JAB0_HUMAN	sp|Q9UKG1|DP13A_HUMAN	sp|Q9UKG1|DP13A_HUMAN DCC-interacting protein 13-alpha OS=Homo sapiens OX=9606 GN=APPL1 PE=1 SV=1	APPL1	Q9UKG1	3	10	10	10	9	7	8	9	7	8	9	7	8	18.9	18.9	18.9	79.663	709	709;114;133	0	69.441	By MS/MS	By MS/MS	By MS/MS	16.9	14.2	16.4	120280000	76835000	131230000	6	5	7	18	4594
sp|Q8NEU8|DP13B_HUMAN;tr|F8VXB0|F8VXB0_HUMAN;tr|F8VWV2|F8VWV2_HUMAN;tr|F8W124|F8W124_HUMAN;tr|F8VS86|F8VS86_HUMAN;tr|H0YH86|H0YH86_HUMAN;tr|F8VR68|F8VR68_HUMAN	sp|Q8NEU8|DP13B_HUMAN;tr|F8VXB0|F8VXB0_HUMAN	sp|Q8NEU8|DP13B_HUMAN DCC-interacting protein 13-beta OS=Homo sapiens OX=9606 GN=APPL2 PE=1 SV=3;tr|F8VXB0|F8VXB0_HUMAN DCC-interacting protein 13-beta OS=Homo sapiens OX=9606 GN=APPL2 PE=1 SV=1	APPL2	Q8NEU8	7	13	13	13	12	8	7	12	8	7	12	8	7	26.7	26.7	26.7	74.493	664	664;235;144;61;107;188;39	0	61.441	By MS/MS	By MS/MS	By MS/MS	25.3	14.5	16	242360000	148940000	189730000	9	4	6	19	3241
sp|P07741|APT_HUMAN;tr|H3BQZ9|H3BQZ9_HUMAN;tr|H3BQB1|H3BQB1_HUMAN;tr|H3BQF1|H3BQF1_HUMAN;tr|H3BSW3|H3BSW3_HUMAN	sp|P07741|APT_HUMAN;tr|H3BQZ9|H3BQZ9_HUMAN;tr|H3BQB1|H3BQB1_HUMAN;tr|H3BQF1|H3BQF1_HUMAN	sp|P07741|APT_HUMAN Adenine phosphoribosyltransferase OS=Homo sapiens OX=9606 GN=APRT PE=1 SV=2;tr|H3BQZ9|H3BQZ9_HUMAN Adenine phosphoribosyltransferase OS=Homo sapiens OX=9606 GN=APRT PE=1 SV=1;tr|H3BQB1|H3BQB1_HUMAN Adenine phosphoribosyltransferase (Fra	APRT	P07741	5	7	7	7	7	7	7	7	7	7	7	7	7	45.6	45.6	45.6	19.608	180	180;153;162;148;63	0	62.5	By MS/MS	By MS/MS	By MS/MS	45.6	45.6	45.6	411080000	344790000	480050000	7	6	8	21	838
sp|O60306|AQR_HUMAN;tr|H0YH15|H0YH15_HUMAN	sp|O60306|AQR_HUMAN	sp|O60306|AQR_HUMAN RNA helicase aquarius OS=Homo sapiens OX=9606 GN=AQR PE=1 SV=4	AQR	O60306	2	8	8	8	6	6	7	6	6	7	6	6	7	7.8	7.8	7.8	171.29	1485	1485;646	0	31.779	By MS/MS	By MS/MS	By MS/MS	5.5	5.7	6.9	85375000	62438000	96581000	2	3	3	8	419
sp|P10398|ARAF_HUMAN;tr|Q96II5|Q96II5_HUMAN	sp|P10398|ARAF_HUMAN;tr|Q96II5|Q96II5_HUMAN	sp|P10398|ARAF_HUMAN Serine/threonine-protein kinase A-Raf OS=Homo sapiens OX=9606 GN=ARAF PE=1 SV=2;tr|Q96II5|Q96II5_HUMAN ARAF protein OS=Homo sapiens OX=9606 GN=ARAF PE=1 SV=1	ARAF	P10398	2	4	2	2	3	4	4	1	2	2	1	2	2	8.3	4.6	4.6	67.585	606	606;609	0.00048674	5.1849	By MS/MS	By MS/MS	By MS/MS	5.8	8.3	8.3	8900800	11710000	16113000	1	3	1	5	924
tr|E7EU13|E7EU13_HUMAN;sp|Q96P48|ARAP1_HUMAN;tr|A0A0A0MSJ2|A0A0A0MSJ2_HUMAN	tr|E7EU13|E7EU13_HUMAN;sp|Q96P48|ARAP1_HUMAN;tr|A0A0A0MSJ2|A0A0A0MSJ2_HUMAN	tr|E7EU13|E7EU13_HUMAN Arf-GAP with Rho-GAP domain, ANK repeat and PH domain-containing protein 1 OS=Homo sapiens OX=9606 GN=ARAP1 PE=1 SV=1;sp|Q96P48|ARAP1_HUMAN Arf-GAP with Rho-GAP domain, ANK repeat and PH domain-containing protein 1 OS=Homo sapiens OX	ARAP1	Q96P48	3	4	4	4	3	2	4	3	2	4	3	2	4	4.5	4.5	4.5	134.64	1194	1194;1450;679	0	20.787	By MS/MS	By MS/MS	By MS/MS	3.4	1.9	4.5	27221000	15335000	21811000	3	2	3	8	3674
sp|P48444|COPD_HUMAN;tr|B0YIW6|B0YIW6_HUMAN;tr|Q6P1Q5|Q6P1Q5_HUMAN;tr|E9PK34|E9PK34_HUMAN	sp|P48444|COPD_HUMAN;tr|B0YIW6|B0YIW6_HUMAN	sp|P48444|COPD_HUMAN Coatomer subunit delta OS=Homo sapiens OX=9606 GN=ARCN1 PE=1 SV=1;tr|B0YIW6|B0YIW6_HUMAN Archain 1, isoform CRA_a OS=Homo sapiens OX=9606 GN=ARCN1 PE=1 SV=1	ARCN1	P48444	4	26	26	26	26	25	22	26	25	22	26	25	22	52.1	52.1	52.1	57.21	511	511;552;189;83	0	135.92	By MS/MS	By MS/MS	By MS/MS	52.1	48.9	46.6	1689000000	1252900000	1535800000	31	27	26	84	1543
sp|P84077|ARF1_HUMAN;sp|P61204|ARF3_HUMAN;tr|F5H423|F5H423_HUMAN;tr|F5H0C7|F5H0C7_HUMAN;tr|H0YGG7|H0YGG7_HUMAN	sp|P84077|ARF1_HUMAN;sp|P61204|ARF3_HUMAN;tr|F5H423|F5H423_HUMAN	sp|P84077|ARF1_HUMAN ADP-ribosylation factor 1 OS=Homo sapiens OX=9606 GN=ARF1 PE=1 SV=2;sp|P61204|ARF3_HUMAN ADP-ribosylation factor 3 OS=Homo sapiens OX=9606 GN=ARF3 PE=1 SV=2;tr|F5H423|F5H423_HUMAN Uncharacterized protein OS=Homo sapiens OX=9606 PE=3 SV	ARF1	P84077	5	11	6	6	10	8	10	6	4	5	6	4	5	64.1	35.4	35.4	20.697	181	181;181;210;102;62	0	25.131	By MS/MS	By MS/MS	By MS/MS	64.1	54.7	60.2	1235000000	765990000	1001200000	12	13	11	36	1839
sp|P18085|ARF4_HUMAN;tr|C9JPM4|C9JPM4_HUMAN;tr|C9JAK5|C9JAK5_HUMAN;tr|U3KQF2|U3KQF2_HUMAN	sp|P18085|ARF4_HUMAN;tr|C9JPM4|C9JPM4_HUMAN;tr|C9JAK5|C9JAK5_HUMAN	sp|P18085|ARF4_HUMAN ADP-ribosylation factor 4 OS=Homo sapiens OX=9606 GN=ARF4 PE=1 SV=3;tr|C9JPM4|C9JPM4_HUMAN ADP-ribosylation factor 4 (Fragment) OS=Homo sapiens OX=9606 GN=ARF4 PE=1 SV=1;tr|C9JAK5|C9JAK5_HUMAN ADP-ribosylation factor 4 OS=Homo sapiens	ARF4	P18085	4	11	11	7	10	10	11	10	10	11	7	7	7	64.4	64.4	35.6	20.511	180	180;127;153;71	0	66.157	By MS/MS	By MS/MS	By MS/MS	64.4	64.4	64.4	3232800000	2572400000	3523100000	25	24	28	77	1090
sp|P84085|ARF5_HUMAN;tr|C9J1Z8|C9J1Z8_HUMAN;tr|F5H1V1|F5H1V1_HUMAN;tr|F5H6T5|F5H6T5_HUMAN;tr|F8WDB3|F8WDB3_HUMAN	sp|P84085|ARF5_HUMAN;tr|C9J1Z8|C9J1Z8_HUMAN	sp|P84085|ARF5_HUMAN ADP-ribosylation factor 5 OS=Homo sapiens OX=9606 GN=ARF5 PE=1 SV=2;tr|C9J1Z8|C9J1Z8_HUMAN ADP-ribosylation factor 5 (Fragment) OS=Homo sapiens OX=9606 GN=ARF5 PE=1 SV=1	ARF5	P84085	5	11	7	6	10	10	10	7	7	6	6	6	5	64.4	35.6	35.6	20.529	180	180;150;40;50;59	0	39.013	By MS/MS	By MS/MS	By MS/MS	64.4	64.4	64.4	372440000	319640000	360490000	10	9	9	28	2014
sp|P62330|ARF6_HUMAN	sp|P62330|ARF6_HUMAN	sp|P62330|ARF6_HUMAN ADP-ribosylation factor 6 OS=Homo sapiens OX=9606 GN=ARF6 PE=1 SV=2	ARF6	P62330	1	7	7	7	7	7	7	7	7	7	7	7	7	53.7	53.7	53.7	20.082	175	175	0	65.604	By MS/MS	By MS/MS	By MS/MS	53.7	53.7	53.7	569560000	412230000	488340000	10	8	7	25	1899
sp|Q8N6T3|ARFG1_HUMAN;tr|F8VWH9|F8VWH9_HUMAN;tr|F8W1U7|F8W1U7_HUMAN;tr|E5RHT6|E5RHT6_HUMAN;tr|E5RHH7|E5RHH7_HUMAN;tr|E5RHC5|E5RHC5_HUMAN;tr|H0YIQ0|H0YIQ0_HUMAN;tr|F8VWB3|F8VWB3_HUMAN	sp|Q8N6T3|ARFG1_HUMAN;tr|F8VWH9|F8VWH9_HUMAN;tr|F8W1U7|F8W1U7_HUMAN;tr|E5RHT6|E5RHT6_HUMAN;tr|E5RHH7|E5RHH7_HUMAN;tr|E5RHC5|E5RHC5_HUMAN	sp|Q8N6T3|ARFG1_HUMAN ADP-ribosylation factor GTPase-activating protein 1 OS=Homo sapiens OX=9606 GN=ARFGAP1 PE=1 SV=2;tr|F8VWH9|F8VWH9_HUMAN ADP-ribosylation factor GTPase-activating protein 1 OS=Homo sapiens OX=9606 GN=ARFGAP1 PE=1 SV=1;tr|F8W1U7|F8W1U7_	ARFGAP1	Q8N6T3	8	8	8	8	7	8	5	7	8	5	7	8	5	25.1	25.1	25.1	44.667	406	406;340;271;244;153;261;104;122	0	46.368	By MS/MS	By MS/MS	By MS/MS	21.7	25.1	15.8	205200000	144550000	80000000	6	5	4	15	3182
tr|G5E9L0|G5E9L0_HUMAN;sp|Q8N6H7|ARFG2_HUMAN;tr|A0A0D9SF70|A0A0D9SF70_HUMAN;tr|E9PMU9|E9PMU9_HUMAN;tr|H0YDN9|H0YDN9_HUMAN;tr|E9PQP3|E9PQP3_HUMAN;tr|E9PIY6|E9PIY6_HUMAN;tr|H0YDX1|H0YDX1_HUMAN;tr|E9PJT7|E9PJT7_HUMAN;tr|E9PK28|E9PK28_HUMAN;tr|E9PN48|E9PN48_HUMAN;tr|E9PMR9|E9PMR9_HUMAN;tr|E9PM63|E9PM63_HUMAN;tr|H0YF45|H0YF45_HUMAN;tr|B0QYV9|B0QYV9_HUMAN;tr|E9PNY8|E9PNY8_HUMAN	tr|G5E9L0|G5E9L0_HUMAN;sp|Q8N6H7|ARFG2_HUMAN;tr|A0A0D9SF70|A0A0D9SF70_HUMAN;tr|E9PMU9|E9PMU9_HUMAN;tr|H0YDN9|H0YDN9_HUMAN;tr|E9PQP3|E9PQP3_HUMAN	tr|G5E9L0|G5E9L0_HUMAN ADP-ribosylation factor GTPase-activating protein 2 OS=Homo sapiens OX=9606 GN=ARFGAP2 PE=1 SV=2;sp|Q8N6H7|ARFG2_HUMAN ADP-ribosylation factor GTPase-activating protein 2 OS=Homo sapiens OX=9606 GN=ARFGAP2 PE=1 SV=1;tr|A0A0D9SF70|A0A	ARFGAP2	Q8N6H7	16	11	11	10	9	7	10	9	7	10	8	7	9	26.2	26.2	24.1	53.476	493	493;521;385;156;237;274;327;133;173;238;252;89;94;119;92;110	0	50.811	By MS/MS	By MS/MS	By MS/MS	20.5	16.4	24.1	180220000	92563000	170000000	5	5	8	18	3177
sp|Q9NP61|ARFG3_HUMAN;tr|B0QYV8|B0QYV8_HUMAN	sp|Q9NP61|ARFG3_HUMAN	sp|Q9NP61|ARFG3_HUMAN ADP-ribosylation factor GTPase-activating protein 3 OS=Homo sapiens OX=9606 GN=ARFGAP3 PE=1 SV=1	ARFGAP3	Q9NP61	2	9	8	2	7	8	6	6	8	5	2	2	2	18.2	16.3	2.9	56.928	516	516;152	0	21.615	By MS/MS	By MS/MS	By MS/MS	14.9	16.3	10.1	109600000	87371000	91115000	4	3	4	11	4201
sp|Q9Y6D6|BIG1_HUMAN;tr|E5RIF2|E5RIF2_HUMAN;tr|E5RHL7|E5RHL7_HUMAN	sp|Q9Y6D6|BIG1_HUMAN;tr|E5RIF2|E5RIF2_HUMAN	sp|Q9Y6D6|BIG1_HUMAN Brefeldin A-inhibited guanine nucleotide-exchange protein 1 OS=Homo sapiens OX=9606 GN=ARFGEF1 PE=1 SV=2;tr|E5RIF2|E5RIF2_HUMAN Brefeldin A-inhibited guanine nucleotide-exchange protein 1 (Fragment) OS=Homo sapiens OX=9606 GN=ARFGEF1 P	ARFGEF1	Q9Y6D6	3	10	10	8	6	9	8	6	9	8	4	7	6	7.1	7.1	6.2	208.76	1849	1849;1279;825	0	28.885	By MS/MS	By MS/MS	By MS/MS	3.9	6.2	6.2	54992000	69866000	71667000	3	6	6	15	4892
sp|Q9Y6D5|BIG2_HUMAN	sp|Q9Y6D5|BIG2_HUMAN	sp|Q9Y6D5|BIG2_HUMAN Brefeldin A-inhibited guanine nucleotide-exchange protein 2 OS=Homo sapiens OX=9606 GN=ARFGEF2 PE=1 SV=3	ARFGEF2	Q9Y6D5	1	6	4	4	4	5	5	2	3	3	2	3	3	3.8	2.8	2.8	202.04	1785	1785	0	10.602	By MS/MS	By MS/MS	By MS/MS	2.5	3.2	3.1	22699000	22863000	40128000	1	1	2	4	4891
sp|P53367|ARFP1_HUMAN	sp|P53367|ARFP1_HUMAN	sp|P53367|ARFP1_HUMAN Arfaptin-1 OS=Homo sapiens OX=9606 GN=ARFIP1 PE=1 SV=2	ARFIP1	P53367	1	7	7	7	7	7	7	7	7	7	7	7	7	29	29	29	41.738	373	373	0	105.38	By MS/MS	By MS/MS	By MS/MS	29	29	29	322860000	216980000	298680000	7	7	8	22	1707
sp|P53365|ARFP2_HUMAN;tr|A0A087X1E4|A0A087X1E4_HUMAN;tr|E9PPY7|E9PPY7_HUMAN;tr|E9PRV8|E9PRV8_HUMAN	sp|P53365|ARFP2_HUMAN;tr|A0A087X1E4|A0A087X1E4_HUMAN;tr|E9PPY7|E9PPY7_HUMAN;tr|E9PRV8|E9PRV8_HUMAN	sp|P53365|ARFP2_HUMAN Arfaptin-2 OS=Homo sapiens OX=9606 GN=ARFIP2 PE=1 SV=1;tr|A0A087X1E4|A0A087X1E4_HUMAN Arfaptin-2 OS=Homo sapiens OX=9606 GN=ARFIP2 PE=1 SV=1;tr|E9PPY7|E9PPY7_HUMAN Arfaptin-2 OS=Homo sapiens OX=9606 GN=ARFIP2 PE=1 SV=1;tr|E9PRV8|E9PRV	ARFIP2	P53365	4	4	4	4	4	2	4	4	2	4	4	2	4	14.4	14.4	14.4	37.855	341	341;374;159;202	0	7.7022	By MS/MS	By MS/MS	By MS/MS	14.4	7	14.4	53871000	26615000	56585000	4	3	3	10	1706
sp|Q13795|ARFRP_HUMAN	sp|Q13795|ARFRP_HUMAN	sp|Q13795|ARFRP_HUMAN ADP-ribosylation factor-related protein 1 OS=Homo sapiens OX=9606 GN=ARFRP1 PE=1 SV=1	ARFRP1	Q13795	1	1	1	1	1	1	1	1	1	1	1	1	1	9	9	9	22.614	201	201	0.00089067	3.5581	By MS/MS	By matching	By matching	9	9	9	7433800	5083100	8479600	1	0	0	1	2335
sp|Q9NWB6|ARGL1_HUMAN	sp|Q9NWB6|ARGL1_HUMAN	sp|Q9NWB6|ARGL1_HUMAN Arginine and glutamate-rich protein 1 OS=Homo sapiens OX=9606 GN=ARGLU1 PE=1 SV=1	ARGLU1	Q9NWB6	1	5	5	5	3	4	4	3	4	4	3	4	4	13.9	13.9	13.9	33.216	273	273	0.00025056	5.755	By matching	By MS/MS	By MS/MS	8.1	11.4	11	34083000	56931000	41664000	0	4	0	4	4336
sp|Q07960|RHG01_HUMAN;tr|H0YE29|H0YE29_HUMAN;tr|E9PNR6|E9PNR6_HUMAN	sp|Q07960|RHG01_HUMAN;tr|H0YE29|H0YE29_HUMAN	sp|Q07960|RHG01_HUMAN Rho GTPase-activating protein 1 OS=Homo sapiens OX=9606 GN=ARHGAP1 PE=1 SV=1;tr|H0YE29|H0YE29_HUMAN Rho GTPase-activating protein 1 (Fragment) OS=Homo sapiens OX=9606 GN=ARHGAP1 PE=1 SV=1	ARHGAP1	Q07960	3	23	23	23	21	22	23	21	22	23	21	22	23	67.7	67.7	67.7	50.435	439	439;334;192	0	177.5	By MS/MS	By MS/MS	By MS/MS	65.8	67.7	67.7	3928300000	2662000000	3668000000	35	29	36	100	2146
sp|A1A4S6|RHG10_HUMAN	sp|A1A4S6|RHG10_HUMAN	sp|A1A4S6|RHG10_HUMAN Rho GTPase-activating protein 10 OS=Homo sapiens OX=9606 GN=ARHGAP10 PE=1 SV=1	ARHGAP10	A1A4S6	1	3	3	3	3	2	3	3	2	3	3	2	3	4.8	4.8	4.8	89.374	786	786	0.00069784	4.3425	By MS/MS	By MS/MS	By MS/MS	4.8	2	4.8	42604000	34292000	89100000	1	1	1	3	100
sp|Q8IWW6|RHG12_HUMAN;tr|Q1RLN5|Q1RLN5_HUMAN;tr|H0Y5D8|H0Y5D8_HUMAN	sp|Q8IWW6|RHG12_HUMAN;tr|Q1RLN5|Q1RLN5_HUMAN	sp|Q8IWW6|RHG12_HUMAN Rho GTPase-activating protein 12 OS=Homo sapiens OX=9606 GN=ARHGAP12 PE=1 SV=1;tr|Q1RLN5|Q1RLN5_HUMAN ARHGAP12 protein OS=Homo sapiens OX=9606 GN=ARHGAP12 PE=1 SV=1	ARHGAP12	Q8IWW6	3	9	9	9	7	8	7	7	8	7	7	8	7	13.6	13.6	13.6	96.253	846	846;799;196	0	25.477	By MS/MS	By MS/MS	By MS/MS	10	12.1	9.9	82532000	60691000	84427000	5	4	4	13	3079
sp|Q68EM7|RHG17_HUMAN;tr|C9IZD3|C9IZD3_HUMAN;tr|I3L4P6|I3L4P6_HUMAN;tr|I3L4P0|I3L4P0_HUMAN;tr|I3L1S9|I3L1S9_HUMAN	sp|Q68EM7|RHG17_HUMAN;tr|C9IZD3|C9IZD3_HUMAN	sp|Q68EM7|RHG17_HUMAN Rho GTPase-activating protein 17 OS=Homo sapiens OX=9606 GN=ARHGAP17 PE=1 SV=1;tr|C9IZD3|C9IZD3_HUMAN Rho GTPase-activating protein 17 (Fragment) OS=Homo sapiens OX=9606 GN=ARHGAP17 PE=1 SV=3	ARHGAP17	Q68EM7	5	11	11	11	10	10	11	10	10	11	10	10	11	16	16	16	95.436	881	881;211;76;71;124	0	52.528	By MS/MS	By MS/MS	By MS/MS	14.6	14.6	16	305450000	301420000	328430000	8	11	8	27	2780
sp|Q8N392|RHG18_HUMAN	sp|Q8N392|RHG18_HUMAN	sp|Q8N392|RHG18_HUMAN Rho GTPase-activating protein 18 OS=Homo sapiens OX=9606 GN=ARHGAP18 PE=1 SV=3	ARHGAP18	Q8N392	1	20	20	20	17	20	18	17	20	18	17	20	18	31.7	31.7	31.7	74.976	663	663	0	65.112	By MS/MS	By MS/MS	By MS/MS	26.8	31.7	29.1	492820000	369750000	471070000	14	16	12	42	3148
tr|A6NHM7|A6NHM7_HUMAN;sp|Q7Z5H3|RHG22_HUMAN;tr|D6RBJ8|D6RBJ8_HUMAN;tr|A6NJ38|A6NJ38_HUMAN;tr|D6R9V6|D6R9V6_HUMAN	tr|A6NHM7|A6NHM7_HUMAN;sp|Q7Z5H3|RHG22_HUMAN;tr|D6RBJ8|D6RBJ8_HUMAN;tr|A6NJ38|A6NJ38_HUMAN	tr|A6NHM7|A6NHM7_HUMAN Rho GTPase activating protein 22, isoform CRA_a OS=Homo sapiens OX=9606 GN=ARHGAP22 PE=1 SV=1;sp|Q7Z5H3|RHG22_HUMAN Rho GTPase-activating protein 22 OS=Homo sapiens OX=9606 GN=ARHGAP22 PE=1 SV=1;tr|D6RBJ8|D6RBJ8_HUMAN Rho GTPase-acti	ARHGAP22	Q7Z5H3	5	8	8	8	5	6	6	5	6	6	5	6	6	15.8	15.8	15.8	64.313	589	589;698;261;539;531	0	25.756	By MS/MS	By MS/MS	By MS/MS	9.3	11.5	12.4	30247000	37272000	54520000	3	5	2	10	2966
tr|F8VWZ8|F8VWZ8_HUMAN;sp|Q52LW3|RHG29_HUMAN	tr|F8VWZ8|F8VWZ8_HUMAN;sp|Q52LW3|RHG29_HUMAN	tr|F8VWZ8|F8VWZ8_HUMAN Rho GTPase-activating protein 29 OS=Homo sapiens OX=9606 GN=ARHGAP29 PE=1 SV=1;sp|Q52LW3|RHG29_HUMAN Rho GTPase-activating protein 29 OS=Homo sapiens OX=9606 GN=ARHGAP29 PE=1 SV=2	ARHGAP29	Q52LW3	2	4	4	4	2	3	4	2	3	4	2	3	4	4.3	4.3	4.3	117.42	1035	1035;1261	0	9.934	By MS/MS	By MS/MS	By MS/MS	2.7	3.6	4.3	17646000	12243000	39055000	1	1	4	6	2649
sp|Q9NRY4|RHG35_HUMAN	sp|Q9NRY4|RHG35_HUMAN	sp|Q9NRY4|RHG35_HUMAN Rho GTPase-activating protein 35 OS=Homo sapiens OX=9606 GN=ARHGAP35 PE=1 SV=3	ARHGAP35	Q9NRY4	1	22	22	22	19	17	17	19	17	17	19	17	17	17.9	17.9	17.9	170.51	1499	1499	0	62.357	By MS/MS	By MS/MS	By MS/MS	15.1	13.1	13.4	228030000	168950000	226590000	12	13	13	38	4269
tr|A0A0A0MSK6|A0A0A0MSK6_HUMAN;sp|Q13017|RHG05_HUMAN;tr|G3V360|G3V360_HUMAN	tr|A0A0A0MSK6|A0A0A0MSK6_HUMAN;sp|Q13017|RHG05_HUMAN	tr|A0A0A0MSK6|A0A0A0MSK6_HUMAN Rho GTPase-activating protein 5 OS=Homo sapiens OX=9606 GN=ARHGAP5 PE=1 SV=1;sp|Q13017|RHG05_HUMAN Rho GTPase-activating protein 5 OS=Homo sapiens OX=9606 GN=ARHGAP5 PE=1 SV=2	ARHGAP5	Q13017	3	3	3	3	3	3	2	3	3	2	3	3	2	2.7	2.7	2.7	171.68	1498	1498;1502;137	0.00048228	5.0236	By MS/MS	By matching	By MS/MS	2.7	2.7	2.1	14502000	11863000	16287000	2	0	2	4	2219
sp|P52565|GDIR1_HUMAN;tr|J3KTF8|J3KTF8_HUMAN;tr|J3QQX2|J3QQX2_HUMAN;tr|J3KRE2|J3KRE2_HUMAN;tr|J3KRY1|J3KRY1_HUMAN;tr|J3KS60|J3KS60_HUMAN	sp|P52565|GDIR1_HUMAN;tr|J3KTF8|J3KTF8_HUMAN;tr|J3QQX2|J3QQX2_HUMAN;tr|J3KRE2|J3KRE2_HUMAN;tr|J3KRY1|J3KRY1_HUMAN	sp|P52565|GDIR1_HUMAN Rho GDP-dissociation inhibitor 1 OS=Homo sapiens OX=9606 GN=ARHGDIA PE=1 SV=3;tr|J3KTF8|J3KTF8_HUMAN Rho GDP-dissociation inhibitor 1 (Fragment) OS=Homo sapiens OX=9606 GN=ARHGDIA PE=1 SV=8;tr|J3QQX2|J3QQX2_HUMAN Rho GDP-dissociation	ARHGDIA	P52565	6	11	11	11	10	11	11	10	11	11	10	11	11	70.1	70.1	70.1	23.207	204	204;193;235;129;249;92	0	107	By MS/MS	By MS/MS	By MS/MS	63.7	70.1	70.1	5501200000	3619800000	5181500000	18	15	18	51	1685
sp|P52566|GDIR2_HUMAN;tr|H0YGX7|H0YGX7_HUMAN;tr|F5H3P3|F5H3P3_HUMAN;tr|F5H2R5|F5H2R5_HUMAN;tr|F5H6Q0|F5H6Q0_HUMAN	sp|P52566|GDIR2_HUMAN;tr|H0YGX7|H0YGX7_HUMAN;tr|F5H3P3|F5H3P3_HUMAN;tr|F5H2R5|F5H2R5_HUMAN;tr|F5H6Q0|F5H6Q0_HUMAN	sp|P52566|GDIR2_HUMAN Rho GDP-dissociation inhibitor 2 OS=Homo sapiens OX=9606 GN=ARHGDIB PE=1 SV=3;tr|H0YGX7|H0YGX7_HUMAN Rho GDP-dissociation inhibitor 2 (Fragment) OS=Homo sapiens OX=9606 GN=ARHGDIB PE=1 SV=1;tr|F5H3P3|F5H3P3_HUMAN Rho GDP-dissociation	ARHGDIB	P52566	5	9	9	9	9	9	7	9	9	7	9	9	7	49.8	49.8	49.8	22.988	201	201;195;158;88;112	0	123.77	By MS/MS	By MS/MS	By MS/MS	49.8	49.8	42.3	1224000000	838270000	1062200000	13	13	9	35	1686
sp|Q92888|ARHG1_HUMAN;tr|M0QZR4|M0QZR4_HUMAN;tr|M0QYC1|M0QYC1_HUMAN;tr|M0QYS3|M0QYS3_HUMAN;tr|M0QZH8|M0QZH8_HUMAN;tr|M0R2C7|M0R2C7_HUMAN;tr|M0R3H5|M0R3H5_HUMAN	sp|Q92888|ARHG1_HUMAN;tr|M0QZR4|M0QZR4_HUMAN;tr|M0QYC1|M0QYC1_HUMAN	sp|Q92888|ARHG1_HUMAN Rho guanine nucleotide exchange factor 1 OS=Homo sapiens OX=9606 GN=ARHGEF1 PE=1 SV=2;tr|M0QZR4|M0QZR4_HUMAN Rho guanine nucleotide exchange factor 1 OS=Homo sapiens OX=9606 GN=ARHGEF1 PE=1 SV=1;tr|M0QYC1|M0QYC1_HUMAN Rho guanine nucl	ARHGEF1	Q92888	7	18	18	18	15	15	15	15	15	15	15	15	15	23.6	23.6	23.6	102.43	912	912;968;702;307;275;291;88	0	71.261	By MS/MS	By MS/MS	By MS/MS	18.6	19.2	20	342410000	301200000	347880000	9	11	11	31	3443
tr|H0YAN8|H0YAN8_HUMAN;sp|O15013|ARHGA_HUMAN;tr|E9PB39|E9PB39_HUMAN;tr|Q5VXI4|Q5VXI4_HUMAN;sp|Q9HCE6|ARGAL_HUMAN	tr|H0YAN8|H0YAN8_HUMAN;sp|O15013|ARHGA_HUMAN	tr|H0YAN8|H0YAN8_HUMAN Rho guanine nucleotide exchange factor 10 (Fragment) OS=Homo sapiens OX=9606 GN=ARHGEF10 PE=1 SV=1;sp|O15013|ARHGA_HUMAN Rho guanine nucleotide exchange factor 10 OS=Homo sapiens OX=9606 GN=ARHGEF10 PE=1 SV=4	ARHGEF10	O15013	5	16	16	16	14	14	13	14	14	13	14	14	13	22.6	22.6	22.6	109.65	988	988;1369;380;1052;1279	0	48.945	By MS/MS	By MS/MS	By MS/MS	20.3	21	19.2	169720000	117660000	183200000	7	9	7	23	258
sp|O15085|ARHGB_HUMAN	sp|O15085|ARHGB_HUMAN	sp|O15085|ARHGB_HUMAN Rho guanine nucleotide exchange factor 11 OS=Homo sapiens OX=9606 GN=ARHGEF11 PE=1 SV=1	ARHGEF11	O15085	1	4	4	4	3	4	3	3	4	3	3	4	3	2.5	2.5	2.5	167.7	1522	1522	0	7.5169	By MS/MS	By MS/MS	By MS/MS	1.8	2.5	1.7	9483700	10210000	10697000	3	2	1	6	269
tr|E9PMR6|E9PMR6_HUMAN;sp|Q9NZN5|ARHGC_HUMAN	tr|E9PMR6|E9PMR6_HUMAN;sp|Q9NZN5|ARHGC_HUMAN	tr|E9PMR6|E9PMR6_HUMAN Rho guanine nucleotide exchange factor 12 OS=Homo sapiens OX=9606 GN=ARHGEF12 PE=1 SV=1;sp|Q9NZN5|ARHGC_HUMAN Rho guanine nucleotide exchange factor 12 OS=Homo sapiens OX=9606 GN=ARHGEF12 PE=1 SV=1	ARHGEF12	Q9NZN5	2	17	17	17	14	15	11	14	15	11	14	15	11	13	13	13	161.91	1441	1441;1544	0	47.076	By MS/MS	By MS/MS	By MS/MS	10.8	11.8	8.7	127530000	105550000	110340000	8	10	8	26	4413
sp|Q96PE2|ARHGH_HUMAN;tr|A0A2R8Y4D7|A0A2R8Y4D7_HUMAN	sp|Q96PE2|ARHGH_HUMAN;tr|A0A2R8Y4D7|A0A2R8Y4D7_HUMAN	sp|Q96PE2|ARHGH_HUMAN Rho guanine nucleotide exchange factor 17 OS=Homo sapiens OX=9606 GN=ARHGEF17 PE=1 SV=1;tr|A0A2R8Y4D7|A0A2R8Y4D7_HUMAN Rho guanine nucleotide exchange factor 17 OS=Homo sapiens OX=9606 GN=ARHGEF17 PE=1 SV=1	ARHGEF17	Q96PE2	2	4	4	4	3	1	3	3	1	3	3	1	3	2.7	2.7	2.7	221.67	2063	2063;1044	0	9.28	By MS/MS	By MS/MS	By MS/MS	2.1	0.6	2	22921000	9281400	36113000	2	0	1	3	3677
tr|M0QZS0|M0QZS0_HUMAN;tr|A0A087WZG4|A0A087WZG4_HUMAN;tr|A0A3B3IPE9|A0A3B3IPE9_HUMAN;sp|Q6ZSZ5|ARHGI_HUMAN	tr|M0QZS0|M0QZS0_HUMAN;tr|A0A087WZG4|A0A087WZG4_HUMAN;tr|A0A3B3IPE9|A0A3B3IPE9_HUMAN;sp|Q6ZSZ5|ARHGI_HUMAN	tr|M0QZS0|M0QZS0_HUMAN Rho guanine nucleotide exchange factor 18 (Fragment) OS=Homo sapiens OX=9606 GN=ARHGEF18 PE=1 SV=1;tr|A0A087WZG4|A0A087WZG4_HUMAN Rho guanine nucleotide exchange factor 18 (Fragment) OS=Homo sapiens OX=9606 GN=ARHGEF18 PE=4 SV=2;tr|A	ARHGEF18	M0QZS0	4	2	2	2	1	2	1	1	2	1	1	2	1	2	2	2	91.296	812	812;1122;1173;1361	0.0023379	2.8025	By MS/MS	By MS/MS	By MS/MS	0.9	2	0.9	105450000	101480000	90360000	1	2	1	4	2890
sp|Q92974|ARHG2_HUMAN;tr|V9GYM8|V9GYM8_HUMAN;tr|Q5VY93|Q5VY93_HUMAN;tr|V9GZ14|V9GZ14_HUMAN;tr|V9GYF0|V9GYF0_HUMAN;tr|V9GYF5|V9GYF5_HUMAN;tr|V9GYG5|V9GYG5_HUMAN;tr|V9GZ58|V9GZ58_HUMAN	sp|Q92974|ARHG2_HUMAN;tr|V9GYM8|V9GYM8_HUMAN	sp|Q92974|ARHG2_HUMAN Rho guanine nucleotide exchange factor 2 OS=Homo sapiens OX=9606 GN=ARHGEF2 PE=1 SV=4;tr|V9GYM8|V9GYM8_HUMAN Rho guanine nucleotide exchange factor 2 OS=Homo sapiens OX=9606 GN=ARHGEF2 PE=1 SV=1	ARHGEF2	Q92974	8	24	24	24	18	19	20	18	19	20	18	19	20	26.1	26.1	26.1	111.54	986	986;1031;264;229;263;178;214;59	0	94.806	By MS/MS	By MS/MS	By MS/MS	21.2	21.8	22	428090000	342690000	419060000	11	16	13	40	3457
sp|Q8N1W1|ARG28_HUMAN;tr|D6RGZ3|D6RGZ3_HUMAN	sp|Q8N1W1|ARG28_HUMAN	sp|Q8N1W1|ARG28_HUMAN Rho guanine nucleotide exchange factor 28 OS=Homo sapiens OX=9606 GN=ARHGEF28 PE=1 SV=3	ARHGEF28	Q8N1W1	2	8	8	8	8	7	7	8	7	7	8	7	7	7	7	7	191.89	1705	1705;651	0	34.529	By MS/MS	By MS/MS	By MS/MS	7	6.5	6.2	96769000	61874000	85957000	5	6	3	14	3138
sp|Q8TER5|ARH40_HUMAN	sp|Q8TER5|ARH40_HUMAN	sp|Q8TER5|ARH40_HUMAN Rho guanine nucleotide exchange factor 40 OS=Homo sapiens OX=9606 GN=ARHGEF40 PE=1 SV=3	ARHGEF40	Q8TER5	1	3	3	3	3	3	3	3	3	3	3	3	3	2.1	2.1	2.1	164.66	1519	1519	0.00047427	4.7102	By MS/MS	By MS/MS	By MS/MS	2.1	2.1	2.1	14423000	15557000	16345000	0	1	1	2	3322
tr|H0Y895|H0Y895_HUMAN;tr|A0A2R8YFR7|A0A2R8YFR7_HUMAN;tr|A0A2R8YF49|A0A2R8YF49_HUMAN;sp|Q12774|ARHG5_HUMAN	tr|H0Y895|H0Y895_HUMAN;tr|A0A2R8YFR7|A0A2R8YFR7_HUMAN;tr|A0A2R8YF49|A0A2R8YF49_HUMAN;sp|Q12774|ARHG5_HUMAN	tr|H0Y895|H0Y895_HUMAN Rho guanine nucleotide exchange factor 5 (Fragment) OS=Homo sapiens OX=9606 GN=ARHGEF5 PE=1 SV=1;tr|A0A2R8YFR7|A0A2R8YFR7_HUMAN Uncharacterized protein OS=Homo sapiens OX=9606 PE=4 SV=1;tr|A0A2R8YF49|A0A2R8YF49_HUMAN Rho guanine nucl	ARHGEF5	H0Y895	4	1	1	1	1	1	1	1	1	1	1	1	1	1	1	1	89.123	797	797;1487;1597;1597	0.0071692	2.3039	By MS/MS	By MS/MS	By MS/MS	1	1	1	9594900	7649200	7386500	1	0	1	2	2185
sp|Q15052|ARHG6_HUMAN	sp|Q15052|ARHG6_HUMAN	sp|Q15052|ARHG6_HUMAN Rho guanine nucleotide exchange factor 6 OS=Homo sapiens OX=9606 GN=ARHGEF6 PE=1 SV=2	ARHGEF6	Q15052	1	7	5	5	5	6	5	3	4	4	3	4	4	9.3	6.3	6.3	87.498	776	776	0	11.211	By MS/MS	By MS/MS	By MS/MS	7.1	8.2	6.6	16636000	28707000	34296000	1	2	2	5	2461
tr|B1ALK7|B1ALK7_HUMAN;tr|A0A2R8YG42|A0A2R8YG42_HUMAN;sp|Q14155|ARHG7_HUMAN;tr|E9PDQ5|E9PDQ5_HUMAN;tr|E7EUY6|E7EUY6_HUMAN;tr|F6SJA5|F6SJA5_HUMAN;tr|C9JAD7|C9JAD7_HUMAN;tr|C9JDI6|C9JDI6_HUMAN;tr|B1ANY6|B1ANY6_HUMAN;tr|E7ENL8|E7ENL8_HUMAN;tr|E7EU80|E7EU80_HUMAN	tr|B1ALK7|B1ALK7_HUMAN;tr|A0A2R8YG42|A0A2R8YG42_HUMAN;sp|Q14155|ARHG7_HUMAN;tr|E9PDQ5|E9PDQ5_HUMAN;tr|E7EUY6|E7EUY6_HUMAN	tr|B1ALK7|B1ALK7_HUMAN Rho guanine nucleotide exchange factor 7 OS=Homo sapiens OX=9606 GN=ARHGEF7 PE=1 SV=1;tr|A0A2R8YG42|A0A2R8YG42_HUMAN Rho guanine nucleotide exchange factor 7 OS=Homo sapiens OX=9606 GN=ARHGEF7 PE=1 SV=1;sp|Q14155|ARHG7_HUMAN Rho guan	ARHGEF7	Q14155	11	16	16	14	16	14	8	16	14	8	14	12	7	25.2	25.2	22	79.831	705	705;862;803;547;447;130;39;61;66;143;151	0	51.411	By MS/MS	By MS/MS	By MS/MS	25.2	22.8	14.5	291830000	228820000	161780000	10	14	5	29	4960
sp|O14497|ARI1A_HUMAN;tr|H0Y488|H0Y488_HUMAN;tr|A0A1B0GTU5|A0A1B0GTU5_HUMAN	sp|O14497|ARI1A_HUMAN;tr|H0Y488|H0Y488_HUMAN;tr|A0A1B0GTU5|A0A1B0GTU5_HUMAN	sp|O14497|ARI1A_HUMAN AT-rich interactive domain-containing protein 1A OS=Homo sapiens OX=9606 GN=ARID1A PE=1 SV=3;tr|H0Y488|H0Y488_HUMAN AT-rich interactive domain-containing protein 1A OS=Homo sapiens OX=9606 GN=ARID1A PE=1 SV=2;tr|A0A1B0GTU5|A0A1B0GTU5_	ARID1A	O14497	3	3	3	3	2	3	2	2	3	2	2	3	2	1.8	1.8	1.8	242.04	2285	2285;1901;1903	0.00047495	4.7311	By MS/MS	By MS/MS	By MS/MS	1	1.8	1	15461000	18827000	17954000	2	1	0	3	199
tr|A0A1B0GTI6|A0A1B0GTI6_HUMAN;tr|A0A1B0GV63|A0A1B0GV63_HUMAN;tr|A0A1B0GWJ2|A0A1B0GWJ2_HUMAN;tr|A0A1B0GTJ8|A0A1B0GTJ8_HUMAN;tr|A0A1B0GVK1|A0A1B0GVK1_HUMAN;tr|H0Y7H8|H0Y7H8_HUMAN;sp|Q8NFD5|ARI1B_HUMAN	tr|A0A1B0GTI6|A0A1B0GTI6_HUMAN;tr|A0A1B0GV63|A0A1B0GV63_HUMAN;tr|A0A1B0GWJ2|A0A1B0GWJ2_HUMAN;tr|A0A1B0GTJ8|A0A1B0GTJ8_HUMAN;tr|A0A1B0GVK1|A0A1B0GVK1_HUMAN;tr|H0Y7H8|H0Y7H8_HUMAN;sp|Q8NFD5|ARI1B_HUMAN	tr|A0A1B0GTI6|A0A1B0GTI6_HUMAN AT-rich interactive domain-containing protein 1B (Fragment) OS=Homo sapiens OX=9606 GN=ARID1B PE=1 SV=1;tr|A0A1B0GV63|A0A1B0GV63_HUMAN AT-rich interactive domain-containing protein 1B (Fragment) OS=Homo sapiens OX=9606 GN=ARI	ARID1B	A0A1B0GTI6	7	2	2	2	1	1	2	1	1	2	1	1	2	5.8	5.8	5.8	35.218	312	312;1349;1479;1495;1539;1758;2236	0.0039816	2.5795	By MS/MS	By MS/MS	By MS/MS	2.2	2.2	5.8	3878400	5204400	12815000	1	1	0	2	3250
sp|Q9Y4X5|ARI1_HUMAN;tr|H3BNB9|H3BNB9_HUMAN;tr|A0A087WT96|A0A087WT96_HUMAN;tr|H3BSK4|H3BSK4_HUMAN	sp|Q9Y4X5|ARI1_HUMAN	sp|Q9Y4X5|ARI1_HUMAN E3 ubiquitin-protein ligase ARIH1 OS=Homo sapiens OX=9606 GN=ARIH1 PE=1 SV=2	ARIH1	Q9Y4X5	4	10	10	10	10	9	9	10	9	9	10	9	9	20.1	20.1	20.1	64.117	557	557;204;114;167	0	40.33	By MS/MS	By MS/MS	By MS/MS	20.1	17.1	18.9	220850000	121610000	135530000	9	6	2	17	4827
sp|O95376|ARI2_HUMAN	sp|O95376|ARI2_HUMAN	sp|O95376|ARI2_HUMAN E3 ubiquitin-protein ligase ARIH2 OS=Homo sapiens OX=9606 GN=ARIH2 PE=1 SV=1	ARIH2	O95376	1	2	2	2	2	2	1	2	2	1	2	2	1	7.1	7.1	7.1	57.818	493	493	0.00025471	6.2003	By MS/MS	By MS/MS	By MS/MS	7.1	7.1	3.9	19290000	12683000	10286000	1	1	1	3	660
sp|P40616|ARL1_HUMAN;tr|F8VYN9|F8VYN9_HUMAN;tr|B4DZG7|B4DZG7_HUMAN;tr|F8VP99|F8VP99_HUMAN;tr|F8VP63|F8VP63_HUMAN	sp|P40616|ARL1_HUMAN;tr|F8VYN9|F8VYN9_HUMAN;tr|B4DZG7|B4DZG7_HUMAN	sp|P40616|ARL1_HUMAN ADP-ribosylation factor-like protein 1 OS=Homo sapiens OX=9606 GN=ARL1 PE=1 SV=1;tr|F8VYN9|F8VYN9_HUMAN ADP-ribosylation factor-like protein 1 OS=Homo sapiens OX=9606 GN=ARL1 PE=1 SV=1;tr|B4DZG7|B4DZG7_HUMAN cDNA FLJ50309, highly simil	ARL1	P40616	5	3	3	3	3	3	3	3	3	3	3	3	3	18.8	18.8	18.8	20.417	181	181;194;135;17;64	0	13.576	By MS/MS	By MS/MS	By MS/MS	18.8	18.8	18.8	171290000	203410000	236070000	4	3	7	14	1439
tr|A0A087WUW9|A0A087WUW9_HUMAN;sp|Q9NXU5|ARL15_HUMAN;tr|A0A0B4J222|A0A0B4J222_HUMAN;tr|R4GN67|R4GN67_HUMAN	tr|A0A087WUW9|A0A087WUW9_HUMAN;sp|Q9NXU5|ARL15_HUMAN;tr|A0A0B4J222|A0A0B4J222_HUMAN	tr|A0A087WUW9|A0A087WUW9_HUMAN ADP-ribosylation factor-like protein 15 OS=Homo sapiens OX=9606 GN=ARL15 PE=1 SV=1;sp|Q9NXU5|ARL15_HUMAN ADP-ribosylation factor-like protein 15 OS=Homo sapiens OX=9606 GN=ARL15 PE=1 SV=1;tr|A0A0B4J222|A0A0B4J222_HUMAN ADP-ri	ARL15	Q9NXU5	4	5	5	5	5	4	5	5	4	5	5	4	5	38.2	38.2	38.2	22.876	204	204;204;158;25	0	13.24	By MS/MS	By MS/MS	By MS/MS	38.2	25.5	38.2	95301000	125370000	203050000	2	2	4	8	4373
sp|P36404|ARL2_HUMAN;tr|V9GYD0|V9GYD0_HUMAN	sp|P36404|ARL2_HUMAN;tr|V9GYD0|V9GYD0_HUMAN	sp|P36404|ARL2_HUMAN ADP-ribosylation factor-like protein 2 OS=Homo sapiens OX=9606 GN=ARL2 PE=1 SV=4;tr|V9GYD0|V9GYD0_HUMAN ARL2-SNX15 readthrough (NMD candidate) OS=Homo sapiens OX=9606 GN=ARL2-SNX15 PE=3 SV=1	ARL2	P36404	2	4	4	4	3	4	4	3	4	4	3	4	4	21.7	21.7	21.7	20.878	184	184;113	0	15.241	By MS/MS	By MS/MS	By MS/MS	16.3	21.7	21.7	85825000	65256000	109280000	2	4	2	8	1390
sp|Q9Y2Y0|AR2BP_HUMAN;tr|H3BU49|H3BU49_HUMAN;tr|H3BM52|H3BM52_HUMAN	sp|Q9Y2Y0|AR2BP_HUMAN;tr|H3BU49|H3BU49_HUMAN;tr|H3BM52|H3BM52_HUMAN	sp|Q9Y2Y0|AR2BP_HUMAN ADP-ribosylation factor-like protein 2-binding protein OS=Homo sapiens OX=9606 GN=ARL2BP PE=1 SV=1;tr|H3BU49|H3BU49_HUMAN ADP-ribosylation factor-like protein 2-binding protein OS=Homo sapiens OX=9606 GN=ARL2BP PE=1 SV=1;tr|H3BM52|H3B	ARL2BP	Q9Y2Y0	3	4	4	4	4	2	3	4	2	3	4	2	3	31.9	31.9	31.9	18.822	163	163;123;171	0	11.867	By MS/MS	By MS/MS	By MS/MS	31.9	20.2	24.5	54289000	27632000	54821000	5	2	4	11	4745
sp|P36405|ARL3_HUMAN	sp|P36405|ARL3_HUMAN	sp|P36405|ARL3_HUMAN ADP-ribosylation factor-like protein 3 OS=Homo sapiens OX=9606 GN=ARL3 PE=1 SV=2	ARL3	P36405	1	10	10	10	9	10	7	9	10	7	9	10	7	62.6	62.6	62.6	20.455	182	182	0	140.49	By MS/MS	By MS/MS	By MS/MS	58.2	62.6	50	637670000	554690000	581120000	13	11	8	32	1391
sp|O75915|PRAF3_HUMAN;tr|F8WF90|F8WF90_HUMAN;tr|C9JQU6|C9JQU6_HUMAN;tr|F8WF33|F8WF33_HUMAN	sp|O75915|PRAF3_HUMAN	sp|O75915|PRAF3_HUMAN PRA1 family protein 3 OS=Homo sapiens OX=9606 GN=ARL6IP5 PE=1 SV=1	ARL6IP5	O75915	4	6	6	6	6	6	6	6	6	6	6	6	6	28.7	28.7	28.7	21.614	188	188;59;88;93	0	68.693	By MS/MS	By MS/MS	By MS/MS	28.7	28.7	28.7	611250000	545940000	657080000	7	9	9	25	573
sp|Q8N6S5|AR6P6_HUMAN	sp|Q8N6S5|AR6P6_HUMAN	sp|Q8N6S5|AR6P6_HUMAN ADP-ribosylation factor-like protein 6-interacting protein 6 OS=Homo sapiens OX=9606 GN=ARL6IP6 PE=1 SV=1	ARL6IP6	Q8N6S5	1	1	1	1	1	1	1	1	1	1	1	1	1	5.3	5.3	5.3	24.676	226	226	0.0057959	2.4494	By MS/MS	By MS/MS	By MS/MS	5.3	5.3	5.3	13044000	11213000	15720000	1	0	1	2	3181
sp|Q96BM9|ARL8A_HUMAN;tr|A0A087X2J2|A0A087X2J2_HUMAN	sp|Q96BM9|ARL8A_HUMAN	sp|Q96BM9|ARL8A_HUMAN ADP-ribosylation factor-like protein 8A OS=Homo sapiens OX=9606 GN=ARL8A PE=1 SV=1	ARL8A	Q96BM9	2	8	2	2	8	7	8	2	1	2	2	1	2	40.3	9.7	9.7	21.416	186	186;147	0.00069654	4.3182	By MS/MS	By matching	By MS/MS	40.3	35.5	40.3	65853000	15398000	63891000	2	0	3	5	3512
sp|Q9NVJ2|ARL8B_HUMAN	sp|Q9NVJ2|ARL8B_HUMAN	sp|Q9NVJ2|ARL8B_HUMAN ADP-ribosylation factor-like protein 8B OS=Homo sapiens OX=9606 GN=ARL8B PE=1 SV=1	ARL8B	Q9NVJ2	1	9	9	3	9	9	8	9	9	8	3	3	2	44.1	44.1	13.4	21.539	186	186	0	47.15	By MS/MS	By MS/MS	By MS/MS	44.1	44.1	44.1	309020000	340540000	281700000	9	8	5	22	4322
sp|Q9NVT9|ARMC1_HUMAN;tr|E9PR92|E9PR92_HUMAN;tr|E5RHK3|E5RHK3_HUMAN;tr|E5RJ86|E5RJ86_HUMAN	sp|Q9NVT9|ARMC1_HUMAN;tr|E9PR92|E9PR92_HUMAN;tr|E5RHK3|E5RHK3_HUMAN;tr|E5RJ86|E5RJ86_HUMAN	sp|Q9NVT9|ARMC1_HUMAN Armadillo repeat-containing protein 1 OS=Homo sapiens OX=9606 GN=ARMC1 PE=1 SV=1;tr|E9PR92|E9PR92_HUMAN Armadillo repeat-containing protein 1 OS=Homo sapiens OX=9606 GN=ARMC1 PE=1 SV=1;tr|E5RHK3|E5RHK3_HUMAN Armadillo repeat-containin	ARMC1	Q9NVT9	4	2	2	2	1	2	1	1	2	1	1	2	1	15.6	15.6	15.6	31.28	282	282;102;123;190	0.00068431	3.9419	By MS/MS	By MS/MS	By MS/MS	11.3	15.6	11.3	35623000	35094000	29655000	1	0	1	2	4327
tr|A0A0J9YWR7|A0A0J9YWR7_HUMAN;tr|A0A0J9YXE4|A0A0J9YXE4_HUMAN;sp|Q8N2F6|ARM10_HUMAN;tr|H7C2M7|H7C2M7_HUMAN;tr|A0A0J9YXV5|A0A0J9YXV5_HUMAN;tr|C9J5N7|C9J5N7_HUMAN;tr|A0A0J9YY38|A0A0J9YY38_HUMAN;tr|H7BXQ8|H7BXQ8_HUMAN	tr|A0A0J9YWR7|A0A0J9YWR7_HUMAN;tr|A0A0J9YXE4|A0A0J9YXE4_HUMAN;sp|Q8N2F6|ARM10_HUMAN;tr|H7C2M7|H7C2M7_HUMAN	tr|A0A0J9YWR7|A0A0J9YWR7_HUMAN Armadillo repeat-containing protein 10 (Fragment) OS=Homo sapiens OX=9606 GN=ARMC10 PE=1 SV=1;tr|A0A0J9YXE4|A0A0J9YXE4_HUMAN Armadillo repeat-containing protein 10 (Fragment) OS=Homo sapiens OX=9606 GN=ARMC10 PE=1 SV=1;sp|Q8N	ARMC10	Q8N	8	7	7	7	7	5	6	7	5	6	7	5	6	56.9	56.9	56.9	17.035	153	153;212;343;185;91;233;62;193	0	32.897	By MS/MS	By MS/MS	By MS/MS	56.9	39.9	51	102500000	81894000	75854000	4	3	2	9	3141
tr|B4E1N1|B4E1N1_HUMAN;sp|Q6NXE6|ARMC6_HUMAN;tr|H0YH65|H0YH65_HUMAN;tr|F5H6J3|F5H6J3_HUMAN;tr|F5GWV0|F5GWV0_HUMAN;tr|F5H4P3|F5H4P3_HUMAN;tr|H0YGL0|H0YGL0_HUMAN;tr|F5H2X2|F5H2X2_HUMAN;tr|F5H2K4|F5H2K4_HUMAN	tr|B4E1N1|B4E1N1_HUMAN;sp|Q6NXE6|ARMC6_HUMAN;tr|H0YH65|H0YH65_HUMAN;tr|F5H6J3|F5H6J3_HUMAN;tr|F5GWV0|F5GWV0_HUMAN;tr|F5H4P3|F5H4P3_HUMAN	tr|B4E1N1|B4E1N1_HUMAN cDNA FLJ50945, highly similar to Armadillo repeat-containing protein 6 OS=Homo sapiens OX=9606 GN=ARMC6 PE=1 SV=1;sp|Q6NXE6|ARMC6_HUMAN Armadillo repeat-containing protein 6 OS=Homo sapiens OX=9606 GN=ARMC6 PE=1 SV=2;tr|H0YH65|H0YH65	ARMC6	Q6NXE6	9	4	4	4	3	1	4	3	1	4	3	1	4	12.7	12.7	12.7	44.118	408	408;501;145;156;256;259;81;161;163	0	9.8253	By MS/MS	By matching	By MS/MS	10.5	2.5	12.7	34249000	5766700	48925000	1	0	2	3	2820
tr|A0A2Q3DP09|A0A2Q3DP09_HUMAN;sp|Q7Z3E5|ARMC9_HUMAN;tr|C9JW07|C9JW07_HUMAN	tr|A0A2Q3DP09|A0A2Q3DP09_HUMAN;sp|Q7Z3E5|ARMC9_HUMAN;tr|C9JW07|C9JW07_HUMAN	tr|A0A2Q3DP09|A0A2Q3DP09_HUMAN LisH domain-containing protein ARMC9 OS=Homo sapiens OX=9606 GN=ARMC9 PE=1 SV=1;sp|Q7Z3E5|ARMC9_HUMAN LisH domain-containing protein ARMC9 OS=Homo sapiens OX=9606 GN=ARMC9 PE=1 SV=3;tr|C9JW07|C9JW07_HUMAN LisH domain-containi	ARMC9	Q7Z3E5	3	2	2	2	2	2	2	2	2	2	2	2	2	3.3	3.3	3.3	75.578	665	665;818;166	0	12.577	By MS/MS	By MS/MS	By MS/MS	3.3	3.3	3.3	19540000	15704000	22596000	1	2	2	5	2947
sp|Q9P291|ARMX1_HUMAN	sp|Q9P291|ARMX1_HUMAN	sp|Q9P291|ARMX1_HUMAN Armadillo repeat-containing X-linked protein 1 OS=Homo sapiens OX=9606 GN=ARMCX1 PE=1 SV=1	ARMCX1	Q9P291	1	3	3	3	3	2	3	3	2	3	3	2	3	6.2	6.2	6.2	49.18	453	453	0	10.775	By MS/MS	By MS/MS	By MS/MS	6.2	4.6	6.2	33008000	20403000	35516000	3	1	2	6	4452
sp|Q9UH62|ARMX3_HUMAN;tr|H3BV87|H3BV87_HUMAN;tr|H3BM63|H3BM63_HUMAN	sp|Q9UH62|ARMX3_HUMAN	sp|Q9UH62|ARMX3_HUMAN Armadillo repeat-containing X-linked protein 3 OS=Homo sapiens OX=9606 GN=ARMCX3 PE=1 SV=1	ARMCX3	Q9UH62	3	10	10	10	9	9	8	9	9	8	9	9	8	36.1	36.1	36.1	42.5	379	379;94;63	0	51.792	By MS/MS	By MS/MS	By MS/MS	29.8	31.7	26.6	206030000	119190000	221830000	8	9	7	24	4533
sp|Q5T2E6|ARMD3_HUMAN	sp|Q5T2E6|ARMD3_HUMAN	sp|Q5T2E6|ARMD3_HUMAN Armadillo-like helical domain-containing protein 3 OS=Homo sapiens OX=9606 GN=ARMH3 PE=1 SV=1	ARMH3	Q5T2E6	1	1	1	1	1	1	1	1	1	1	1	1	1	2	2	2	78.71	689	689	0.00067966	3.8174	By MS/MS	By MS/MS	By matching	2	2	2	20186000	12959000	22156000	1	1	0	2	2722
sp|Q9H993|ARMT1_HUMAN;tr|F5GZY1|F5GZY1_HUMAN	sp|Q9H993|ARMT1_HUMAN;tr|F5GZY1|F5GZY1_HUMAN	sp|Q9H993|ARMT1_HUMAN Protein-glutamate O-methyltransferase OS=Homo sapiens OX=9606 GN=ARMT1 PE=1 SV=1;tr|F5GZY1|F5GZY1_HUMAN Protein-glutamate O-methyltransferase OS=Homo sapiens OX=9606 GN=ARMT1 PE=1 SV=1	ARMT1	Q9H993	2	8	8	8	8	7	8	8	7	8	8	7	8	18.1	18.1	18.1	51.172	441	441;322	0	31.825	By MS/MS	By MS/MS	By MS/MS	18.1	16.6	18.1	218600000	143630000	162610000	6	4	7	17	4142
sp|Q92747|ARC1A_HUMAN	sp|Q92747|ARC1A_HUMAN	sp|Q92747|ARC1A_HUMAN Actin-related protein 2/3 complex subunit 1A OS=Homo sapiens OX=9606 GN=ARPC1A PE=2 SV=2	ARPC1A	Q92747	1	17	3	3	17	15	15	3	2	3	3	2	3	52.2	13	13	41.569	370	370	0	54.114	By MS/MS	By MS/MS	By MS/MS	52.2	43	49.5	174890000	71316000	190720000	3	3	3	9	3428
sp|O15143|ARC1B_HUMAN;tr|C9JEY1|C9JEY1_HUMAN;tr|C9K057|C9K057_HUMAN;tr|C9J4Z7|C9J4Z7_HUMAN;tr|F8VXW2|F8VXW2_HUMAN;tr|C9JQM8|C9JQM8_HUMAN;tr|C9JFG9|C9JFG9_HUMAN;tr|C9J6C8|C9J6C8_HUMAN;tr|C9JBJ7|C9JBJ7_HUMAN;tr|C9JTT6|C9JTT6_HUMAN;tr|C9JM51|C9JM51_HUMAN;tr|F8WEB3|F8WEB3_HUMAN	sp|O15143|ARC1B_HUMAN;tr|C9JEY1|C9JEY1_HUMAN;tr|C9K057|C9K057_HUMAN	sp|O15143|ARC1B_HUMAN Actin-related protein 2/3 complex subunit 1B OS=Homo sapiens OX=9606 GN=ARPC1B PE=1 SV=3;tr|C9JEY1|C9JEY1_HUMAN Actin-related protein 2/3 complex subunit 1B (Fragment) OS=Homo sapiens OX=9606 GN=ARPC1B PE=1 SV=2;tr|C9K057|C9K057_HUMAN	ARPC1B	O15143	12	21	4	4	18	18	20	4	4	3	4	4	3	59.7	15.1	15.1	40.949	372	372;334;352;128;130;132;132;132;102;82;30;32	0	98.493	By MS/MS	By MS/MS	By MS/MS	57	54.8	57.8	1929400000	1336200000	1905700000	6	5	6	17	277
sp|O15144|ARPC2_HUMAN;tr|H7C3F9|H7C3F9_HUMAN;tr|C9JTV5|C9JTV5_HUMAN;tr|G5E9J0|G5E9J0_HUMAN;tr|G5E9S7|G5E9S7_HUMAN	sp|O15144|ARPC2_HUMAN	sp|O15144|ARPC2_HUMAN Actin-related protein 2/3 complex subunit 2 OS=Homo sapiens OX=9606 GN=ARPC2 PE=1 SV=1	ARPC2	O15144	5	20	20	20	19	18	17	19	18	17	19	18	17	69.3	69.3	69.3	34.333	300	300;165;89;91;38	0	89.522	By MS/MS	By MS/MS	By MS/MS	66.7	54.3	64.7	3162600000	1982400000	2674500000	25	22	24	71	278
sp|O15145|ARPC3_HUMAN;tr|C9JZD1|C9JZD1_HUMAN;tr|F8VR50|F8VR50_HUMAN	sp|O15145|ARPC3_HUMAN	sp|O15145|ARPC3_HUMAN Actin-related protein 2/3 complex subunit 3 OS=Homo sapiens OX=9606 GN=ARPC3 PE=1 SV=3	ARPC3	O15145	3	10	10	10	8	8	8	8	8	8	8	8	8	53.4	53.4	53.4	20.546	178	178;99;84	0	50.549	By MS/MS	By MS/MS	By MS/MS	47.8	38.8	51.7	1030500000	1120900000	1489500000	10	10	11	31	279
sp|P59998|ARPC4_HUMAN;tr|F8WCF6|F8WCF6_HUMAN;tr|F8WDD7|F8WDD7_HUMAN;tr|H7C0A3|H7C0A3_HUMAN;tr|A0A0A6YYG9|A0A0A6YYG9_HUMAN;tr|R4GN08|R4GN08_HUMAN;tr|F8WE39|F8WE39_HUMAN	sp|P59998|ARPC4_HUMAN;tr|F8WCF6|F8WCF6_HUMAN;tr|F8WDD7|F8WDD7_HUMAN;tr|H7C0A3|H7C0A3_HUMAN;tr|A0A0A6YYG9|A0A0A6YYG9_HUMAN	sp|P59998|ARPC4_HUMAN Actin-related protein 2/3 complex subunit 4 OS=Homo sapiens OX=9606 GN=ARPC4 PE=1 SV=3;tr|F8WCF6|F8WCF6_HUMAN Actin-related protein 2/3 complex subunit 4 OS=Homo sapiens OX=9606 GN=ARPC4-TTLL3 PE=3 SV=1;tr|F8WDD7|F8WDD7_HUMAN Actin-re	ARPC4	P59998	7	9	9	9	8	9	7	8	9	7	8	9	7	55.4	55.4	55.4	19.667	168	168;181;113;167;625;77;47	0	37.272	By MS/MS	By MS/MS	By MS/MS	51.2	55.4	49.4	1332700000	1016700000	1414100000	7	12	8	27	1803
sp|O15511|ARPC5_HUMAN;tr|B1ALC0|B1ALC0_HUMAN	sp|O15511|ARPC5_HUMAN;tr|B1ALC0|B1ALC0_HUMAN	sp|O15511|ARPC5_HUMAN Actin-related protein 2/3 complex subunit 5 OS=Homo sapiens OX=9606 GN=ARPC5 PE=1 SV=3;tr|B1ALC0|B1ALC0_HUMAN Actin-related protein 2/3 complex subunit 5 OS=Homo sapiens OX=9606 GN=ARPC5 PE=1 SV=1	ARPC5	O15511	2	9	9	8	9	8	8	9	8	8	8	7	7	66.9	66.9	61.6	16.32	151	151;135	0	162.36	By MS/MS	By MS/MS	By MS/MS	66.9	62.3	62.3	1729000000	1239100000	1711700000	13	12	14	39	317
sp|Q9BPX5|ARP5L_HUMAN	sp|Q9BPX5|ARP5L_HUMAN	sp|Q9BPX5|ARP5L_HUMAN Actin-related protein 2/3 complex subunit 5-like protein OS=Homo sapiens OX=9606 GN=ARPC5L PE=1 SV=1	ARPC5L	Q9BPX5	1	6	5	5	4	6	4	3	5	3	3	5	3	32.7	27.5	27.5	16.941	153	153	0	17.436	By MS/MS	By MS/MS	By MS/MS	24.8	32.7	24.8	122150000	87270000	120610000	2	4	2	8	3796
sp|Q7Z6K5|ARPIN_HUMAN;tr|A0A0A6YYH1|A0A0A6YYH1_HUMAN;tr|H0YMP5|H0YMP5_HUMAN;tr|H0YL85|H0YL85_HUMAN;tr|H0YL03|H0YL03_HUMAN;tr|H0YMK0|H0YMK0_HUMAN	sp|Q7Z6K5|ARPIN_HUMAN;tr|A0A0A6YYH1|A0A0A6YYH1_HUMAN;tr|H0YMP5|H0YMP5_HUMAN;tr|H0YL85|H0YL85_HUMAN;tr|H0YL03|H0YL03_HUMAN;tr|H0YMK0|H0YMK0_HUMAN	sp|Q7Z6K5|ARPIN_HUMAN Arpin OS=Homo sapiens OX=9606 GN=ARPIN PE=1 SV=1;tr|A0A0A6YYH1|A0A0A6YYH1_HUMAN Protein C15orf38-AP3S2 OS=Homo sapiens OX=9606 GN=C15orf38-AP3S2 PE=4 SV=1;tr|H0YMP5|H0YMP5_HUMAN Arpin OS=Homo sapiens OX=9606 GN=ARPIN PE=1 SV=1;tr|H0YL	ARPIN	Q7Z6K5	6	4	4	4	3	1	3	3	1	3	3	1	3	17.7	17.7	17.7	24.943	226	226;394;130;185;136;184	0	7.0668	By MS/MS	By MS/MS	By MS/MS	14.2	3.5	12.4	45532000	3904800	30330000	2	0	1	3	2971
sp|P56211|ARP19_HUMAN;tr|H3BMD8|H3BMD8_HUMAN;tr|H3BQ52|H3BQ52_HUMAN;tr|H3BTD3|H3BTD3_HUMAN	sp|P56211|ARP19_HUMAN;tr|H3BMD8|H3BMD8_HUMAN;tr|H3BQ52|H3BQ52_HUMAN;tr|H3BTD3|H3BTD3_HUMAN	sp|P56211|ARP19_HUMAN cAMP-regulated phosphoprotein 19 OS=Homo sapiens OX=9606 GN=ARPP19 PE=1 SV=2;tr|H3BMD8|H3BMD8_HUMAN cAMP-regulated phosphoprotein 19 OS=Homo sapiens OX=9606 GN=ARPP19 PE=1 SV=1;tr|H3BQ52|H3BQ52_HUMAN cAMP-regulated phosphoprotein 19 O	ARPP19	P56211	4	4	3	3	4	4	4	3	3	3	3	3	3	40.2	30.4	30.4	12.323	112	112;131;71;72	0	8.3576	By MS/MS	By MS/MS	By MS/MS	40.2	40.2	40.2	120000000	95262000	116270000	4	2	4	10	1778
sp|P49407|ARRB1_HUMAN;tr|E9PM35|E9PM35_HUMAN;tr|H0YET9|H0YET9_HUMAN	sp|P49407|ARRB1_HUMAN;tr|E9PM35|E9PM35_HUMAN;tr|H0YET9|H0YET9_HUMAN	sp|P49407|ARRB1_HUMAN Beta-arrestin-1 OS=Homo sapiens OX=9606 GN=ARRB1 PE=1 SV=2;tr|E9PM35|E9PM35_HUMAN Beta-arrestin-1 (Fragment) OS=Homo sapiens OX=9606 GN=ARRB1 PE=1 SV=8;tr|H0YET9|H0YET9_HUMAN Beta-arrestin-1 (Fragment) OS=Homo sapiens OX=9606 GN=ARRB1	ARRB1	P49407	3	4	4	4	2	2	4	2	2	4	2	2	4	16.3	16.3	16.3	47.065	418	418;257;195	0	18.498	By MS/MS	By MS/MS	By MS/MS	8.9	5.5	16.3	22347000	15355000	33080000	1	2	3	6	1574
sp|P15848|ARSB_HUMAN;tr|A0A2U3U034|A0A2U3U034_HUMAN	sp|P15848|ARSB_HUMAN;tr|A0A2U3U034|A0A2U3U034_HUMAN	sp|P15848|ARSB_HUMAN Arylsulfatase B OS=Homo sapiens OX=9606 GN=ARSB PE=1 SV=1;tr|A0A2U3U034|A0A2U3U034_HUMAN Arylsulfatase B OS=Homo sapiens OX=9606 GN=ARSB PE=1 SV=1	ARSB	P15848	2	6	6	6	6	6	6	6	6	6	6	6	6	14.4	14.4	14.4	59.687	533	533;398	0	17.798	By MS/MS	By MS/MS	By MS/MS	14.4	14.4	14.4	78175000	56703000	79134000	5	4	2	11	1036
tr|A0A1B0GUE3|A0A1B0GUE3_HUMAN;tr|A0A1B0GUW4|A0A1B0GUW4_HUMAN;tr|E7EMM4|E7EMM4_HUMAN;tr|A0A1B0GW68|A0A1B0GW68_HUMAN;tr|A0A1B0GUA4|A0A1B0GUA4_HUMAN;tr|A0A1B0GTM3|A0A1B0GTM3_HUMAN;tr|A0A1B0GTZ5|A0A1B0GTZ5_HUMAN;sp|Q13510|ASAH1_HUMAN;tr|A0A1B0GTP7|A0A1B0GTP7_HUMAN;tr|A0A1B0GUH5|A0A1B0GUH5_HUMAN;tr|A0A1B0GUJ3|A0A1B0GUJ3_HUMAN;tr|A0A1B0GU62|A0A1B0GU62_HUMAN;tr|A0A1B0GVG2|A0A1B0GVG2_HUMAN;tr|A0A1B0GUG1…	tr|A0A1B0GUE3|A0A1B0GUE3_HUMAN;tr|A0A1B0GUW4|A0A1B0GUW4_HUMAN;tr|E7EMM4|E7EMM4_HUMAN;tr|A0A1B0GW68|A0A1B0GW68_HUMAN;tr|A0A1B0GUA4|A0A1B0GUA4_HUMAN;tr|A0A1B0GTM3|A0A1B0GTM3_HUMAN;tr|A0A1B0GTZ5|A0A1B0GTZ5_HUMAN;sp|Q13510|ASAH1_HUMAN;tr|A0A1B0GTP7|A0A1B0GTP7_HUMAN;tr|A0A1B0GUH5|A0A1B0GUH5_HUMAN;tr|A0A1B0GUJ3|A0A1B0GUJ3_HUMAN;tr|A0A1B0GU62|A0A1B0GU62_HUMAN;tr|A0A1B0GVG2|A0A1B0GVG2_HUMAN;tr|A0A1B0GUG1…	tr|A0A1B0GUE3|A0A1B0GUE3_HUMAN Acid ceramidase OS=Homo sapiens OX=9606 GN=ASAH1 PE=1 SV=1;tr|A0A1B0GUW4|A0A1B0GUW4_HUMAN Acid ceramidase (Fragment) OS=Homo sapiens OX=9606 GN=ASAH1 PE=1 SV=1;tr|E7EMM4|E7EMM4_HUMAN Acid ceramidase OS=Homo sapiens OX=9606 GN	ASAH1	A0A1B0GUE3	23	9	9	9	4	7	7	4	7	7	4	7	7	28.5	28.5	28.5	37.467	330	330;368;370;374;375;376;386;395;288;393;151;185;341;366;110;125;173;175;184;191;200;246;140	0	27.495	By MS/MS	By MS/MS	By MS/MS	15.2	23.3	23.6	99356000	83938000	193130000	4	5	6	15	2294
tr|A0A0A0MRE5|A0A0A0MRE5_HUMAN;sp|Q9ULH1|ASAP1_HUMAN;tr|H0YBF7|H0YBF7_HUMAN;tr|H0YBM4|H0YBM4_HUMAN;tr|E5RHD7|E5RHD7_HUMAN	tr|A0A0A0MRE5|A0A0A0MRE5_HUMAN;sp|Q9ULH1|ASAP1_HUMAN;tr|H0YBF7|H0YBF7_HUMAN	tr|A0A0A0MRE5|A0A0A0MRE5_HUMAN Arf-GAP with SH3 domain, ANK repeat and PH domain-containing protein 1 OS=Homo sapiens OX=9606 GN=ASAP1 PE=1 SV=1;sp|Q9ULH1|ASAP1_HUMAN Arf-GAP with SH3 domain, ANK repeat and PH domain-containing protein 1 OS=Homo sapiens OX	ASAP1	Q9ULH1	5	12	10	10	7	11	8	6	9	7	6	9	7	11.5	9.8	9.8	124.77	1122	1122;1129;950;483;98	0	32.444	By MS/MS	By MS/MS	By MS/MS	6.8	10.6	7.8	75328000	82741000	66615000	6	9	6	21	4623
sp|O43150|ASAP2_HUMAN;tr|A0A286YFG8|A0A286YFG8_HUMAN	sp|O43150|ASAP2_HUMAN;tr|A0A286YFG8|A0A286YFG8_HUMAN	sp|O43150|ASAP2_HUMAN Arf-GAP with SH3 domain, ANK repeat and PH domain-containing protein 2 OS=Homo sapiens OX=9606 GN=ASAP2 PE=1 SV=3;tr|A0A286YFG8|A0A286YFG8_HUMAN Arf-GAP with SH3 domain, ANK repeat and PH domain-containing protein 2 (Fragment) OS=Homo	ASAP2	O43150	2	15	15	13	11	11	11	11	11	11	10	9	10	19.2	19.2	17.3	111.65	1006	1006;317	0	69.744	By MS/MS	By MS/MS	By MS/MS	14.2	13.8	14.7	160920000	128950000	138960000	9	8	5	22	325
sp|Q9H1I8|ASCC2_HUMAN;tr|B1AH59|B1AH59_HUMAN;tr|F2Z2W4|F2Z2W4_HUMAN;tr|F8WAQ6|F8WAQ6_HUMAN	sp|Q9H1I8|ASCC2_HUMAN	sp|Q9H1I8|ASCC2_HUMAN Activating signal cointegrator 1 complex subunit 2 OS=Homo sapiens OX=9606 GN=ASCC2 PE=1 SV=3	ASCC2	Q9H1I8	4	5	5	5	4	5	4	4	5	4	4	5	4	7.4	7.4	7.4	86.359	757	757;240;37;78	0	15.164	By MS/MS	By MS/MS	By MS/MS	6.5	7.4	6.5	51154000	110590000	52983000	4	4	3	11	4048
sp|Q8N3C0|ASCC3_HUMAN;tr|E5RFZ0|E5RFZ0_HUMAN;tr|J3KNJ4|J3KNJ4_HUMAN	sp|Q8N3C0|ASCC3_HUMAN	sp|Q8N3C0|ASCC3_HUMAN Activating signal cointegrator 1 complex subunit 3 OS=Homo sapiens OX=9606 GN=ASCC3 PE=1 SV=3	ASCC3	Q8N3C0	3	20	20	20	18	12	17	18	12	17	18	12	17	10.9	10.9	10.9	251.46	2202	2202;176;48	0	45.765	By MS/MS	By MS/MS	By MS/MS	10.5	7.3	10.2	175040000	93989000	173760000	7	5	9	21	3149
sp|Q9Y294|ASF1A_HUMAN;tr|K7ES22|K7ES22_HUMAN;sp|Q9NVP2|ASF1B_HUMAN	sp|Q9Y294|ASF1A_HUMAN	sp|Q9Y294|ASF1A_HUMAN Histone chaperone ASF1A OS=Homo sapiens OX=9606 GN=ASF1A PE=1 SV=1	ASF1A	Q9Y294	3	4	4	4	3	2	2	3	2	2	3	2	2	22.1	22.1	22.1	22.968	204	204;143;202	0	16.196	By MS/MS	By MS/MS	By MS/MS	16.7	12.7	9.3	58898000	9640700	53208000	3	2	1	6	4706
tr|F5H8F7|F5H8F7_HUMAN;sp|Q9UBL3|ASH2L_HUMAN;tr|H0YBF6|H0YBF6_HUMAN;tr|H0YAQ0|H0YAQ0_HUMAN	tr|F5H8F7|F5H8F7_HUMAN;sp|Q9UBL3|ASH2L_HUMAN	tr|F5H8F7|F5H8F7_HUMAN Set1/Ash2 histone methyltransferase complex subunit ASH2 OS=Homo sapiens OX=9606 GN=ASH2L PE=1 SV=1;sp|Q9UBL3|ASH2L_HUMAN Set1/Ash2 histone methyltransferase complex subunit ASH2 OS=Homo sapiens OX=9606 GN=ASH2L PE=1 SV=1	ASH2L	Q9UBL3	4	7	7	7	4	6	6	4	6	6	4	6	6	16.4	16.4	16.4	55.324	489	489;628;192;90	0	20.098	By MS/MS	By MS/MS	By MS/MS	9.2	14.7	14.9	28286000	28169000	46522000	3	4	4	11	4486
sp|P04424|ARLY_HUMAN	sp|P04424|ARLY_HUMAN	sp|P04424|ARLY_HUMAN Argininosuccinate lyase OS=Homo sapiens OX=9606 GN=ASL PE=1 SV=4	ASL	P04424	1	1	1	1	1	1	1	1	1	1	1	1	1	2.6	2.6	2.6	51.657	464	464	0.0012864	2.9335	By MS/MS	By matching	By MS/MS	2.6	2.6	2.6	9405800	6785400	10496000	1	0	1	2	776
sp|O95671|ASML_HUMAN	sp|O95671|ASML_HUMAN	sp|O95671|ASML_HUMAN N-acetylserotonin O-methyltransferase-like protein OS=Homo sapiens OX=9606 GN=ASMTL PE=1 SV=3	ASMTL	O95671	1	7	7	7	4	5	2	4	5	2	4	5	2	11.8	11.8	11.8	68.856	621	621	0	19.858	By MS/MS	By MS/MS	By MS/MS	6.8	7.9	2.6	30750000	12231000	9765400	2	4	1	7	684
tr|A0A087WXS7|A0A087WXS7_HUMAN;sp|O43681|ASNA_HUMAN;tr|K7ERW9|K7ERW9_HUMAN	tr|A0A087WXS7|A0A087WXS7_HUMAN;sp|O43681|ASNA_HUMAN;tr|K7ERW9|K7ERW9_HUMAN	tr|A0A087WXS7|A0A087WXS7_HUMAN ATPase ASNA1 OS=Homo sapiens OX=9606 GN=ASNA1 PE=1 SV=1;sp|O43681|ASNA_HUMAN ATPase ASNA1 OS=Homo sapiens OX=9606 GN=ASNA1 PE=1 SV=2;tr|K7ERW9|K7ERW9_HUMAN Arsenical pump-driving ATPase (Fragment) OS=Homo sapiens OX=9606 GN=A	ASNA1	O43681	3	11	11	11	11	10	9	11	10	9	11	10	9	39.6	39.6	39.6	37.119	331	331;348;200	0	42.194	By MS/MS	By MS/MS	By MS/MS	39.6	34.1	33.5	468100000	298140000	482170000	8	7	10	25	378
sp|P08243|ASNS_HUMAN;tr|C9J057|C9J057_HUMAN;tr|F8WEJ5|F8WEJ5_HUMAN;tr|C9JLN6|C9JLN6_HUMAN;tr|C9JM09|C9JM09_HUMAN;tr|C9JT45|C9JT45_HUMAN	sp|P08243|ASNS_HUMAN	sp|P08243|ASNS_HUMAN Asparagine synthetase [glutamine-hydrolyzing] OS=Homo sapiens OX=9606 GN=ASNS PE=1 SV=4	ASNS	P08243	6	9	9	9	9	8	6	9	8	6	9	8	6	17.3	17.3	17.3	64.369	561	561;214;401;63;118;162	0	22.764	By MS/MS	By MS/MS	By MS/MS	17.3	15.9	13.2	123510000	89039000	119690000	7	6	5	18	860
tr|U3KQP6|U3KQP6_HUMAN;tr|U3KQ49|U3KQ49_HUMAN;sp|L0R819|ASURF_HUMAN;tr|U3KQP1|U3KQP1_HUMAN;tr|U3KQE3|U3KQE3_HUMAN	tr|U3KQP6|U3KQP6_HUMAN;tr|U3KQ49|U3KQ49_HUMAN;sp|L0R819|ASURF_HUMAN;tr|U3KQP1|U3KQP1_HUMAN;tr|U3KQE3|U3KQE3_HUMAN	tr|U3KQP6|U3KQP6_HUMAN Asparagine synthetase domain-containing protein 1 OS=Homo sapiens OX=9606 GN=ASNSD1 PE=4 SV=1;tr|U3KQ49|U3KQ49_HUMAN Asparagine synthetase domain-containing protein 1 OS=Homo sapiens OX=9606 GN=ASNSD1 PE=4 SV=1;sp|L0R819|ASURF_HUMAN	ASNSD1	L0R819	5	2	2	2	2	2	2	2	2	2	2	2	2	52.6	52.6	52.6	6.4343	57	57;63;96;246;45	0.0004787	4.8855	By matching	By MS/MS	By MS/MS	52.6	52.6	52.6	25658000	21020000	23922000	0	2	1	3	128
sp|Q12797|ASPH_HUMAN;tr|E5RHK2|E5RHK2_HUMAN;tr|A0A087WW51|A0A087WW51_HUMAN;tr|E5RG56|E5RG56_HUMAN;tr|E5RHJ2|E5RHJ2_HUMAN;tr|A0A087WUJ2|A0A087WUJ2_HUMAN;tr|E5RG29|E5RG29_HUMAN;tr|E5RJL3|E5RJL3_HUMAN;tr|G3XAN5|G3XAN5_HUMAN	sp|Q12797|ASPH_HUMAN	sp|Q12797|ASPH_HUMAN Aspartyl/asparaginyl beta-hydroxylase OS=Homo sapiens OX=9606 GN=ASPH PE=1 SV=3	ASPH	Q12797	9	24	24	24	22	20	20	22	20	20	22	20	20	40.2	40.2	40.2	85.862	758	758;136;195;327;113;186;198;163;174	0	114.7	By MS/MS	By MS/MS	By MS/MS	38	37.1	34.4	1084900000	722250000	1143400000	22	25	22	69	2189
sp|Q9BZE9|ASPC1_HUMAN;tr|C9JAL9|C9JAL9_HUMAN;tr|J3QR50|J3QR50_HUMAN;tr|J3QRW3|J3QRW3_HUMAN;tr|J3KRG1|J3KRG1_HUMAN;tr|J3QL04|J3QL04_HUMAN;tr|J3KRY8|J3KRY8_HUMAN;tr|J3QR12|J3QR12_HUMAN	sp|Q9BZE9|ASPC1_HUMAN;tr|C9JAL9|C9JAL9_HUMAN;tr|J3QR50|J3QR50_HUMAN;tr|J3QRW3|J3QRW3_HUMAN;tr|J3KRG1|J3KRG1_HUMAN;tr|J3QL04|J3QL04_HUMAN;tr|J3KRY8|J3KRY8_HUMAN;tr|J3QR12|J3QR12_HUMAN	sp|Q9BZE9|ASPC1_HUMAN Tether containing UBX domain for GLUT4 OS=Homo sapiens OX=9606 GN=ASPSCR1 PE=1 SV=1;tr|C9JAL9|C9JAL9_HUMAN Tether-containing UBX domain for GLUT4 OS=Homo sapiens OX=9606 GN=ASPSCR1 PE=1 SV=2;tr|J3QR50|J3QR50_HUMAN Tether-containing UB	ASPSCR1	Q9BZE9	8	2	2	2	1	1	1	1	1	1	1	1	1	6.9	6.9	6.9	60.182	553	553;58;160;182;188;307;353;470	0	8.3407	By MS/MS	By MS/MS	By MS/MS	4	2.9	2.9	0	0	0	1	1	1	3	3963
sp|Q8NBU5|ATAD1_HUMAN	sp|Q8NBU5|ATAD1_HUMAN	sp|Q8NBU5|ATAD1_HUMAN ATPase family AAA domain-containing protein 1 OS=Homo sapiens OX=9606 GN=ATAD1 PE=1 SV=1	ATAD1	Q8NBU5	1	8	8	8	8	6	7	8	6	7	8	6	7	31.3	31.3	31.3	40.744	361	361	0	32.344	By MS/MS	By MS/MS	By MS/MS	31.3	24.9	27.4	109570000	73506000	132960000	6	4	3	13	3216
sp|Q9NVI7|ATD3A_HUMAN;tr|H0Y2W2|H0Y2W2_HUMAN;tr|Q5SV16|Q5SV16_HUMAN	sp|Q9NVI7|ATD3A_HUMAN;tr|H0Y2W2|H0Y2W2_HUMAN	sp|Q9NVI7|ATD3A_HUMAN ATPase family AAA domain-containing protein 3A OS=Homo sapiens OX=9606 GN=ATAD3A PE=1 SV=2;tr|H0Y2W2|H0Y2W2_HUMAN ATPase family AAA domain-containing protein 3A (Fragment) OS=Homo sapiens OX=9606 GN=ATAD3A PE=1 SV=1	ATAD3A	Q9NVI7	3	17	17	5	13	14	10	13	14	10	3	4	4	26	26	10.6	71.368	634	634;572;201	0	56.11	By MS/MS	By MS/MS	By MS/MS	20.7	23	17.2	408810000	425470000	441730000	10	13	12	35	4321
sp|Q5T9A4|ATD3B_HUMAN	sp|Q5T9A4|ATD3B_HUMAN	sp|Q5T9A4|ATD3B_HUMAN ATPase family AAA domain-containing protein 3B OS=Homo sapiens OX=9606 GN=ATAD3B PE=1 SV=1	ATAD3B	Q5T9A4	1	13	2	1	10	11	8	1	2	2	0	1	1	18.2	4.5	1.2	72.572	648	648	0.0065776	2.3444	By matching	By MS/MS	By matching	15.3	17	12.8	6331000	7763200	15054000	0	1	0	1	2732
tr|F8VVA0|F8VVA0_HUMAN;tr|F8VQD9|F8VQD9_HUMAN;sp|Q9BSB4|ATGA1_HUMAN	tr|F8VVA0|F8VVA0_HUMAN;tr|F8VQD9|F8VQD9_HUMAN;sp|Q9BSB4|ATGA1_HUMAN	tr|F8VVA0|F8VVA0_HUMAN Autophagy-related protein 101 (Fragment) OS=Homo sapiens OX=9606 GN=ATG101 PE=1 SV=1;tr|F8VQD9|F8VQD9_HUMAN Autophagy-related protein 101 (Fragment) OS=Homo sapiens OX=9606 GN=ATG101 PE=1 SV=1;sp|Q9BSB4|ATGA1_HUMAN Autophagy-related	ATG101	Q9BSB4	3	1	1	1	1	1	0	1	1	0	1	1	0	8.5	8.5	8.5	16.161	141	141;190;218	0.0071707	2.3049	By MS/MS	By matching		8.5	8.5	0	9239000	4206900	0	1	0	0	1	3837
sp|O94817|ATG12_HUMAN	sp|O94817|ATG12_HUMAN	sp|O94817|ATG12_HUMAN Ubiquitin-like protein ATG12 OS=Homo sapiens OX=9606 GN=ATG12 PE=1 SV=1	ATG12	O94817	1	2	2	2	2	2	1	2	2	1	2	2	1	12.1	12.1	12.1	15.113	140	140	0.00089405	3.6124	By MS/MS	By MS/MS	By matching	12.1	12.1	7.1	55532000	59712000	2770500	1	2	0	3	599
sp|Q676U5|A16L1_HUMAN;tr|E7EVC7|E7EVC7_HUMAN;tr|C9J1B2|C9J1B2_HUMAN;tr|C9J8C6|C9J8C6_HUMAN;tr|C9JAY7|C9JAY7_HUMAN;tr|C9JK97|C9JK97_HUMAN	sp|Q676U5|A16L1_HUMAN;tr|E7EVC7|E7EVC7_HUMAN	sp|Q676U5|A16L1_HUMAN Autophagy-related protein 16-1 OS=Homo sapiens OX=9606 GN=ATG16L1 PE=1 SV=2;tr|E7EVC7|E7EVC7_HUMAN Autophagy-related protein 16-1 OS=Homo sapiens OX=9606 GN=ATG16L1 PE=1 SV=1	ATG16L1	Q676U5	6	7	7	7	2	4	6	2	4	6	2	4	6	10.4	10.4	10.4	68.264	607	607;624;187;55;164;177	0	14.343	By MS/MS	By MS/MS	By MS/MS	3.1	5.9	9.2	26543000	15767000	27693000	1	3	4	8	2774
sp|Q9NT62|ATG3_HUMAN;tr|F8WDI0|F8WDI0_HUMAN	sp|Q9NT62|ATG3_HUMAN	sp|Q9NT62|ATG3_HUMAN Ubiquitin-like-conjugating enzyme ATG3 OS=Homo sapiens OX=9606 GN=ATG3 PE=1 SV=1	ATG3	Q9NT62	2	6	6	6	4	6	3	4	6	3	4	6	3	31.8	31.8	31.8	35.864	314	314;74	0	30.001	By MS/MS	By MS/MS	By MS/MS	24.5	31.8	13.4	123880000	119260000	11135000	1	6	3	10	4281
tr|C9JIK8|C9JIK8_HUMAN;sp|Q9Y4P1|ATG4B_HUMAN;tr|H0Y2Y0|H0Y2Y0_HUMAN;tr|F2Z2K8|F2Z2K8_HUMAN;tr|C9JQ72|C9JQ72_HUMAN;tr|H7C2A6|H7C2A6_HUMAN	tr|C9JIK8|C9JIK8_HUMAN;sp|Q9Y4P1|ATG4B_HUMAN;tr|H0Y2Y0|H0Y2Y0_HUMAN;tr|F2Z2K8|F2Z2K8_HUMAN;tr|C9JQ72|C9JQ72_HUMAN	tr|C9JIK8|C9JIK8_HUMAN Cysteine protease (Fragment) OS=Homo sapiens OX=9606 GN=ATG4B PE=1 SV=1;sp|Q9Y4P1|ATG4B_HUMAN Cysteine protease ATG4B OS=Homo sapiens OX=9606 GN=ATG4B PE=1 SV=2;tr|H0Y2Y0|H0Y2Y0_HUMAN Cysteine protease ATG4B (Fragment) OS=Homo sapien	ATG4B	Q9Y4P1	6	3	3	3	3	2	3	3	2	3	3	2	3	20.1	20.1	20.1	24.833	219	219;393;76;88;266;193	0	9.7633	By MS/MS	By matching	By MS/MS	20.1	15.5	20.1	47496000	25428000	41455000	2	0	3	5	4821
sp|Q9H1Y0|ATG5_HUMAN;tr|A0A2R8Y718|A0A2R8Y718_HUMAN;tr|L7UQJ2|L7UQJ2_HUMAN;tr|L7UMD8|L7UMD8_HUMAN;tr|Q7Z3H3|Q7Z3H3_HUMAN;tr|A0A1B0GV54|A0A1B0GV54_HUMAN;tr|A0A1B0GUS1|A0A1B0GUS1_HUMAN	sp|Q9H1Y0|ATG5_HUMAN;tr|A0A2R8Y718|A0A2R8Y718_HUMAN;tr|L7UQJ2|L7UQJ2_HUMAN	sp|Q9H1Y0|ATG5_HUMAN Autophagy protein 5 OS=Homo sapiens OX=9606 GN=ATG5 PE=1 SV=2;tr|A0A2R8Y718|A0A2R8Y718_HUMAN Autophagy protein 5 OS=Homo sapiens OX=9606 GN=ATG5 PE=1 SV=1;tr|L7UQJ2|L7UQJ2_HUMAN Autophagy protein 5 OS=Homo sapiens OX=9606 GN=ATG5 PE=1	ATG5	Q9H1Y0	7	4	4	4	4	3	4	4	3	4	4	3	4	18.5	18.5	18.5	32.447	275	275;233;162;44;91;153;159	0	11.135	By MS/MS	By matching	By MS/MS	18.5	13.1	18.5	38615000	14761000	47671000	2	0	0	2	4052
sp|O95352|ATG7_HUMAN;tr|C9JE55|C9JE55_HUMAN;tr|C9J415|C9J415_HUMAN;tr|C9JFF4|C9JFF4_HUMAN;tr|C9JGL2|C9JGL2_HUMAN;tr|F8WDY9|F8WDY9_HUMAN;tr|C9JNU2|C9JNU2_HUMAN;tr|C9JKA3|C9JKA3_HUMAN;tr|H7C059|H7C059_HUMAN	sp|O95352|ATG7_HUMAN	sp|O95352|ATG7_HUMAN Ubiquitin-like modifier-activating enzyme ATG7 OS=Homo sapiens OX=9606 GN=ATG7 PE=1 SV=1	ATG7	O95352	9	9	9	9	8	8	8	8	8	8	8	8	8	21.2	21.2	21.2	77.959	703	703;126;152;176;66;76;89;93;105	0	44.065	By MS/MS	By MS/MS	By MS/MS	19.6	19.5	19.5	117560000	107460000	145040000	3	6	5	14	655
tr|H7C1G6|H7C1G6_HUMAN;sp|Q7Z3C6|ATG9A_HUMAN	tr|H7C1G6|H7C1G6_HUMAN;sp|Q7Z3C6|ATG9A_HUMAN	tr|H7C1G6|H7C1G6_HUMAN Autophagy-related protein 9 (Fragment) OS=Homo sapiens OX=9606 GN=ATG9A PE=1 SV=1;sp|Q7Z3C6|ATG9A_HUMAN Autophagy-related protein 9A OS=Homo sapiens OX=9606 GN=ATG9A PE=1 SV=3	ATG9A	Q7Z3C6	2	2	2	2	2	1	2	2	1	2	2	1	2	7.8	7.8	7.8	26.759	244	244;839	0.00025157	5.8841	By MS/MS	By matching	By MS/MS	7.8	4.1	7.8	18251000	6396400	15376000	2	0	2	4	2944
sp|P31939|PUR9_HUMAN;tr|H7C1S2|H7C1S2_HUMAN;tr|C9JLK0|C9JLK0_HUMAN;tr|F8WEF0|F8WEF0_HUMAN	sp|P31939|PUR9_HUMAN	sp|P31939|PUR9_HUMAN Bifunctional purine biosynthesis protein PURH OS=Homo sapiens OX=9606 GN=ATIC PE=1 SV=3	ATIC	P31939	4	31	31	31	30	28	29	30	28	29	30	28	29	67.1	67.1	67.1	64.615	592	592;231;170;84	0	180.19	By MS/MS	By MS/MS	By MS/MS	65.2	61.7	62.7	2248400000	1531900000	2186100000	35	34	32	101	1327
sp|Q8NHH9|ATLA2_HUMAN;tr|C9JC25|C9JC25_HUMAN;tr|H7C3A2|H7C3A2_HUMAN;tr|B5MCN0|B5MCN0_HUMAN	sp|Q8NHH9|ATLA2_HUMAN	sp|Q8NHH9|ATLA2_HUMAN Atlastin-2 OS=Homo sapiens OX=9606 GN=ATL2 PE=1 SV=2	ATL2	Q8NHH9	4	3	3	3	3	3	3	3	3	3	3	3	3	6.9	6.9	6.9	66.228	583	583;185;258;413	0	17.933	By MS/MS	By MS/MS	By MS/MS	6.9	6.9	6.9	44999000	27967000	32980000	2	2	2	6	3262
sp|Q6DD88|ATLA3_HUMAN;tr|F5H6I7|F5H6I7_HUMAN;tr|F5GWF8|F5GWF8_HUMAN	sp|Q6DD88|ATLA3_HUMAN;tr|F5H6I7|F5H6I7_HUMAN	sp|Q6DD88|ATLA3_HUMAN Atlastin-3 OS=Homo sapiens OX=9606 GN=ATL3 PE=1 SV=1;tr|F5H6I7|F5H6I7_HUMAN Atlastin-3 OS=Homo sapiens OX=9606 GN=ATL3 PE=1 SV=1	ATL3	Q6DD88	3	25	25	25	23	23	24	23	23	24	23	23	24	56.2	56.2	56.2	60.541	541	541;523;169	0	171.82	By MS/MS	By MS/MS	By MS/MS	53.4	50.6	53.4	2539800000	2290600000	2386000000	28	27	27	82	2786
sp|Q13315|ATM_HUMAN;tr|E9PIN0|E9PIN0_HUMAN;tr|H0YDU7|H0YDU7_HUMAN	sp|Q13315|ATM_HUMAN;tr|E9PIN0|E9PIN0_HUMAN	sp|Q13315|ATM_HUMAN Serine-protein kinase ATM OS=Homo sapiens OX=9606 GN=ATM PE=1 SV=4;tr|E9PIN0|E9PIN0_HUMAN Serine-protein kinase ATM (Fragment) OS=Homo sapiens OX=9606 GN=ATM PE=1 SV=1	ATM	Q13315	3	8	8	8	8	5	6	8	5	6	8	5	6	2.5	2.5	2.5	350.68	3056	3056;1369;155	0	14.697	By MS/MS	By MS/MS	By MS/MS	2.5	1.4	1.8	40463000	24191000	38212000	6	2	4	12	2256
tr|E5RGN3|E5RGN3_HUMAN;sp|O00244|ATOX1_HUMAN;tr|E5RIM7|E5RIM7_HUMAN	tr|E5RGN3|E5RGN3_HUMAN;sp|O00244|ATOX1_HUMAN;tr|E5RIM7|E5RIM7_HUMAN	tr|E5RGN3|E5RGN3_HUMAN Copper transport protein ATOX1 OS=Homo sapiens OX=9606 GN=ATOX1 PE=1 SV=1;sp|O00244|ATOX1_HUMAN Copper transport protein ATOX1 OS=Homo sapiens OX=9606 GN=ATOX1 PE=1 SV=1;tr|E5RIM7|E5RIM7_HUMAN Copper transport protein ATOX1 OS=Homo s	ATOX1	O00244	3	5	5	5	5	5	4	5	5	4	5	5	4	59.3	59.3	59.3	6.3304	59	59;68;73	0	47.187	By MS/MS	By MS/MS	By MS/MS	59.3	59.3	45.8	573160000	518360000	585520000	7	5	5	17	151
tr|H0Y547|H0Y547_HUMAN;sp|P98196|AT11A_HUMAN;tr|E9PEJ6|E9PEJ6_HUMAN;tr|H0Y8F0|H0Y8F0_HUMAN	tr|H0Y547|H0Y547_HUMAN;sp|P98196|AT11A_HUMAN;tr|E9PEJ6|E9PEJ6_HUMAN;tr|H0Y8F0|H0Y8F0_HUMAN	tr|H0Y547|H0Y547_HUMAN Phospholipid-transporting ATPase (Fragment) OS=Homo sapiens OX=9606 GN=ATP11A PE=1 SV=1;sp|P98196|AT11A_HUMAN Probable phospholipid-transporting ATPase IH OS=Homo sapiens OX=9606 GN=ATP11A PE=1 SV=3;tr|E9PEJ6|E9PEJ6_HUMAN Phospholipi	ATP11A	P98196	4	2	2	2	2	2	2	2	2	2	2	2	2	3.1	3.1	3.1	106.51	935	935;1134;1191;352	0	6.699	By MS/MS	By MS/MS	By MS/MS	3.1	3.1	3.1	11540000	15684000	19227000	1	2	1	4	2031
tr|A0A067XG54|A0A067XG54_HUMAN;sp|Q8NB49|AT11C_HUMAN	tr|A0A067XG54|A0A067XG54_HUMAN;sp|Q8NB49|AT11C_HUMAN	tr|A0A067XG54|A0A067XG54_HUMAN Phospholipid-transporting ATPase OS=Homo sapiens OX=9606 GN=ATP11C PE=1 SV=1;sp|Q8NB49|AT11C_HUMAN Phospholipid-transporting ATPase IG OS=Homo sapiens OX=9606 GN=ATP11C PE=1 SV=3	ATP11C	Q8NB49	2	2	2	2	2	1	2	2	1	2	2	1	2	1.5	1.5	1.5	127.68	1113	1113;1132	0.0047867	2.4893	By MS/MS	By MS/MS	By matching	1.5	0.9	1.5	11470000	3114700	13402000	1	1	0	2	3200
sp|Q9HD20|AT131_HUMAN;tr|H7C3H2|H7C3H2_HUMAN	sp|Q9HD20|AT131_HUMAN	sp|Q9HD20|AT131_HUMAN Manganese-transporting ATPase 13A1 OS=Homo sapiens OX=9606 GN=ATP13A1 PE=1 SV=2	ATP13A1	Q9HD20	2	23	23	23	21	17	19	21	17	19	21	17	19	22.5	22.5	22.5	132.95	1204	1204;185	0	66.609	By MS/MS	By MS/MS	By MS/MS	20.8	15.6	19.3	400610000	281990000	300600000	15	10	13	38	4190
sp|P05023|AT1A1_HUMAN;tr|M0R116|M0R116_HUMAN;tr|A0A2R8YEY8|A0A2R8YEY8_HUMAN;sp|P13637|AT1A3_HUMAN;tr|A0A0A0MT26|A0A0A0MT26_HUMAN;tr|B1AKY9|B1AKY9_HUMAN;sp|P50993|AT1A2_HUMAN;tr|H0Y7C1|H0Y7C1_HUMAN;sp|Q13733|AT1A4_HUMAN;tr|Q5TC01|Q5TC01_HUMAN;tr|Q5TC02|Q5TC02_HUMAN;sp|P20648|ATP4A_HUMAN;sp|P54707|AT12A_HUMAN;tr|E9PRA5|E9PRA5_HUMAN;tr|M0QXF2|M0QXF2_HUMAN;tr|Q5TC05|Q5TC05_HUMAN	sp|P05023|AT1A1_HUMAN	sp|P05023|AT1A1_HUMAN Sodium/potassium-transporting ATPase subunit alpha-1 OS=Homo sapiens OX=9606 GN=ATP1A1 PE=1 SV=1	ATP1A1	P05023	16	39	39	39	37	36	33	37	36	33	37	36	33	41.6	41.6	41.6	112.89	1023	1023;983;1010;1013;1226;1009;1020;714;1029;144;106;1035;1039;517;251;157	0	237	By MS/MS	By MS/MS	By MS/MS	40.8	36.3	38.4	3201100000	2164900000	2776900000	37	41	34	112	785
sp|P05026|AT1B1_HUMAN;tr|V9GYR2|V9GYR2_HUMAN	sp|P05026|AT1B1_HUMAN;tr|V9GYR2|V9GYR2_HUMAN	sp|P05026|AT1B1_HUMAN Sodium/potassium-transporting ATPase subunit beta-1 OS=Homo sapiens OX=9606 GN=ATP1B1 PE=1 SV=1;tr|V9GYR2|V9GYR2_HUMAN Sodium/potassium-transporting ATPase subunit beta (Fragment) OS=Homo sapiens OX=9606 GN=ATP1B1 PE=1 SV=1	ATP1B1	P05026	2	4	4	4	3	3	4	3	3	4	3	3	4	16.2	16.2	16.2	35.061	303	303;130	0	9.5709	By MS/MS	By MS/MS	By MS/MS	12.5	12.5	16.2	34302000	25937000	43998000	2	1	3	6	786
sp|P54709|AT1B3_HUMAN;tr|C9JA36|C9JA36_HUMAN;tr|C9JXZ1|C9JXZ1_HUMAN;tr|H7C547|H7C547_HUMAN;tr|F8WBY4|F8WBY4_HUMAN;tr|C9J6S2|C9J6S2_HUMAN;tr|H7C4L9|H7C4L9_HUMAN	sp|P54709|AT1B3_HUMAN;tr|C9JA36|C9JA36_HUMAN	sp|P54709|AT1B3_HUMAN Sodium/potassium-transporting ATPase subunit beta-3 OS=Homo sapiens OX=9606 GN=ATP1B3 PE=1 SV=1;tr|C9JA36|C9JA36_HUMAN Sodium/potassium-transporting ATPase subunit beta-3 (Fragment) OS=Homo sapiens OX=9606 GN=ATP1B3 PE=1 SV=1	ATP1B3	P54709	7	12	12	12	10	11	10	10	11	10	10	11	10	44.1	44.1	44.1	31.512	279	279;133;119;43;44;89;27	0	56.018	By MS/MS	By MS/MS	By MS/MS	41.2	40.1	41.2	830730000	617660000	799810000	13	11	9	33	1735
sp|P16615|AT2A2_HUMAN;tr|H7C5W9|H7C5W9_HUMAN;sp|O14983|AT2A1_HUMAN;sp|Q93084|AT2A3_HUMAN;tr|H3BVB2|H3BVB2_HUMAN;tr|A0A0C4DH86|A0A0C4DH86_HUMAN;tr|J3QSY6|J3QSY6_HUMAN;tr|H3BTW4|H3BTW4_HUMAN	sp|P16615|AT2A2_HUMAN;tr|H7C5W9|H7C5W9_HUMAN	sp|P16615|AT2A2_HUMAN Sarcoplasmic/endoplasmic reticulum calcium ATPase 2 OS=Homo sapiens OX=9606 GN=ATP2A2 PE=1 SV=1;tr|H7C5W9|H7C5W9_HUMAN Sarcoplasmic/endoplasmic reticulum calcium ATPase 2 (Fragment) OS=Homo sapiens OX=9606 GN=ATP2A2 PE=1 SV=1	ATP2A2	P16615	8	36	36	36	31	31	29	31	31	29	31	31	29	40	40	40	114.76	1042	1042;933;1001;1043;113;46;50;128	0	180.52	By MS/MS	By MS/MS	By MS/MS	35.1	34	32.1	1704500000	1192900000	1979700000	35	34	28	97	1054
sp|P20020|AT2B1_HUMAN;tr|E7ERY9|E7ERY9_HUMAN;tr|A0A0U1RQU3|A0A0U1RQU3_HUMAN;tr|H0YHH6|H0YHH6_HUMAN;tr|F8W1V5|F8W1V5_HUMAN	sp|P20020|AT2B1_HUMAN;tr|E7ERY9|E7ERY9_HUMAN	sp|P20020|AT2B1_HUMAN Plasma membrane calcium-transporting ATPase 1 OS=Homo sapiens OX=9606 GN=ATP2B1 PE=1 SV=4;tr|E7ERY9|E7ERY9_HUMAN Calcium-transporting ATPase OS=Homo sapiens OX=9606 GN=ATP2B1 PE=1 SV=2	ATP2B1	P20020	5	17	4	4	16	13	15	3	2	3	3	2	3	17.1	4.7	4.7	134.68	1220	1220;963;300;162;101	0	8.5576	By MS/MS	By MS/MS	By MS/MS	16.1	13.8	15.5	40598000	18658000	34343000	1	1	3	5	1118
sp|P23634|AT2B4_HUMAN;sp|Q16720|AT2B3_HUMAN;tr|A0A2R8Y4R4|A0A2R8Y4R4_HUMAN;tr|H0Y7S3|H0Y7S3_HUMAN;tr|A0A2U3U055|A0A2U3U055_HUMAN;tr|A0A2U3TZI3|A0A2U3TZI3_HUMAN;sp|Q01814|AT2B2_HUMAN;tr|H7BZS8|H7BZS8_HUMAN;tr|H7BY13|H7BY13_HUMAN;tr|A0A2R8Y535|A0A2R8Y535_HUMAN;tr|H0YDG5|H0YDG5_HUMAN	sp|P23634|AT2B4_HUMAN	sp|P23634|AT2B4_HUMAN Plasma membrane calcium-transporting ATPase 4 OS=Homo sapiens OX=9606 GN=ATP2B4 PE=1 SV=2	ATP2B4	P23634	11	32	32	19	27	27	27	27	27	27	14	16	15	30.9	30.9	18.6	137.92	1241	1241;1220;996;1099;1160;1188;1243;117;129;387;102	0	190.99	By MS/MS	By MS/MS	By MS/MS	26.8	28	27.8	779270000	675830000	922880000	23	22	24	69	1185
sp|P98194|AT2C1_HUMAN;tr|B4E2Q0|B4E2Q0_HUMAN;tr|H0Y9V7|H0Y9V7_HUMAN;tr|H0Y9S7|H0Y9S7_HUMAN;tr|H0Y8X9|H0Y8X9_HUMAN;tr|D6RGE9|D6RGE9_HUMAN;tr|D6REJ1|D6REJ1_HUMAN;tr|D6RHV9|D6RHV9_HUMAN	sp|P98194|AT2C1_HUMAN;tr|B4E2Q0|B4E2Q0_HUMAN;tr|H0Y9V7|H0Y9V7_HUMAN	sp|P98194|AT2C1_HUMAN Calcium-transporting ATPase type 2C member 1 OS=Homo sapiens OX=9606 GN=ATP2C1 PE=1 SV=3;tr|B4E2Q0|B4E2Q0_HUMAN Calcium-transporting ATPase OS=Homo sapiens OX=9606 GN=ATP2C1 PE=1 SV=1;tr|H0Y9V7|H0Y9V7_HUMAN Calcium-transporting ATPase	ATP2C1	P98194	8	18	18	18	13	14	15	13	14	15	13	14	15	25.9	25.9	25.9	100.58	919	919;953;903;314;215;82;102;120	0	55.379	By MS/MS	By MS/MS	By MS/MS	20	19.8	23.1	262590000	226130000	222430000	11	7	9	27	2030
sp|Q5VTU8|AT5EL_HUMAN;sp|P56381|ATP5E_HUMAN	sp|Q5VTU8|AT5EL_HUMAN;sp|P56381|ATP5E_HUMAN	sp|Q5VTU8|AT5EL_HUMAN ATP synthase subunit epsilon-like protein, mitochondrial OS=Homo sapiens OX=9606 GN=ATP5EP2 PE=3 SV=1;sp|P56381|ATP5E_HUMAN ATP synthase subunit epsilon, mitochondrial OS=Homo sapiens OX=9606 GN=ATP5F1E PE=1 SV=2	ATP5EP2	Q5VTU8	2	2	2	2	2	1	2	2	1	2	2	1	2	29.4	29.4	29.4	5.8068	51	51;51	0.0011004	3.3839	By MS/MS	By matching	By MS/MS	29.4	13.7	29.4	137550000	61725000	131340000	2	0	2	4	1781
sp|P25705|ATPA_HUMAN;tr|K7EK77|K7EK77_HUMAN;tr|K7ENJ4|K7ENJ4_HUMAN;tr|K7ERX7|K7ERX7_HUMAN;tr|K7EJP1|K7EJP1_HUMAN;tr|K7EQH4|K7EQH4_HUMAN;tr|K7ESA0|K7ESA0_HUMAN	sp|P25705|ATPA_HUMAN;tr|K7EK77|K7EK77_HUMAN	sp|P25705|ATPA_HUMAN ATP synthase subunit alpha, mitochondrial OS=Homo sapiens OX=9606 GN=ATP5F1A PE=1 SV=1;tr|K7EK77|K7EK77_HUMAN ATP synthase subunit alpha, mitochondrial (Fragment) OS=Homo sapiens OX=9606 GN=ATP5F1A PE=1 SV=1	ATP5F1A	P25705	7	30	30	30	29	27	28	29	27	28	29	27	28	55.2	55.2	55.2	59.75	553	553;207;199;205;144;111;77	0	221.39	By MS/MS	By MS/MS	By MS/MS	53.7	53.5	55	10426000000	7007700000	11203000000	45	51	47	143	1210
sp|P06576|ATPB_HUMAN;tr|H0YH81|H0YH81_HUMAN;tr|F8W079|F8W079_HUMAN;tr|F8W0P7|F8W0P7_HUMAN;tr|H0YI37|H0YI37_HUMAN	sp|P06576|ATPB_HUMAN;tr|H0YH81|H0YH81_HUMAN;tr|F8W079|F8W079_HUMAN	sp|P06576|ATPB_HUMAN ATP synthase subunit beta, mitochondrial OS=Homo sapiens OX=9606 GN=ATP5F1B PE=1 SV=3;tr|H0YH81|H0YH81_HUMAN ATP synthase subunit beta (Fragment) OS=Homo sapiens OX=9606 GN=ATP5F1B PE=1 SV=1;tr|F8W079|F8W079_HUMAN ATP synthase subunit	ATP5F1B	P06576	5	26	26	26	26	26	25	26	26	25	26	26	25	69.2	69.2	69.2	56.559	529	529;362;284;270;133	0	313.76	By MS/MS	By MS/MS	By MS/MS	69.2	69.2	67.9	12760000000	9192700000	12677000000	69	73	68	210	812
sp|P36542|ATPG_HUMAN	sp|P36542|ATPG_HUMAN	sp|P36542|ATPG_HUMAN ATP synthase subunit gamma, mitochondrial OS=Homo sapiens OX=9606 GN=ATP5F1C PE=1 SV=1	ATP5F1C	P36542	1	9	9	9	9	9	9	9	9	9	9	9	9	30.2	30.2	30.2	32.996	298	298	0	37.544	By MS/MS	By MS/MS	By MS/MS	30.2	30.2	30.2	1074300000	641200000	893160000	13	12	15	40	1394
sp|P30049|ATPD_HUMAN	sp|P30049|ATPD_HUMAN	sp|P30049|ATPD_HUMAN ATP synthase subunit delta, mitochondrial OS=Homo sapiens OX=9606 GN=ATP5F1D PE=1 SV=2	ATP5F1D	P30049	1	3	3	3	3	3	3	3	3	3	3	3	3	37.5	37.5	37.5	17.49	168	168	0	13.627	By MS/MS	By MS/MS	By MS/MS	37.5	37.5	37.5	427180000	270410000	389850000	4	3	4	11	1288
sp|Q9UII2|ATIF1_HUMAN;tr|A0A0B4J230|A0A0B4J230_HUMAN	sp|Q9UII2|ATIF1_HUMAN	sp|Q9UII2|ATIF1_HUMAN ATPase inhibitor, mitochondrial OS=Homo sapiens OX=9606 GN=ATP5IF1 PE=1 SV=1	ATP5IF1	Q9UII2	2	5	5	5	4	4	4	4	4	4	4	4	4	25.5	25.5	25.5	12.249	106	106;75	0	18.783	By MS/MS	By MS/MS	By MS/MS	17.9	24.5	17.9	570990000	457580000	276290000	5	6	5	16	4565
sp|Q96IX5|USMG5_HUMAN	sp|Q96IX5|USMG5_HUMAN	sp|Q96IX5|USMG5_HUMAN Up-regulated during skeletal muscle growth protein 5 OS=Homo sapiens OX=9606 GN=ATP5MD PE=1 SV=1	ATP5MD	Q96IX5	1	3	3	3	2	1	3	2	1	3	2	1	3	44.8	44.8	44.8	6.4575	58	58	0	46.024	By MS/MS	By MS/MS	By MS/MS	43.1	25.9	44.8	151270000	100060000	153670000	3	1	3	7	3620
sp|P56385|ATP5I_HUMAN	sp|P56385|ATP5I_HUMAN	sp|P56385|ATP5I_HUMAN ATP synthase subunit e, mitochondrial OS=Homo sapiens OX=9606 GN=ATP5ME PE=1 SV=2	ATP5ME	P56385	1	2	2	2	2	2	2	2	2	2	2	2	2	17.4	17.4	17.4	7.9331	69	69	0.00069816	4.3498	By MS/MS	By MS/MS	By MS/MS	17.4	17.4	17.4	86731000	54638000	77909000	1	1	2	4	1782
tr|G3V325|G3V325_HUMAN;tr|C9JJT5|C9JJT5_HUMAN;sp|P56134|ATPK_HUMAN;tr|C9JU26|C9JU26_HUMAN;tr|C9JWL7|C9JWL7_HUMAN;tr|C9JQN9|C9JQN9_HUMAN;tr|C9JGL8|C9JGL8_HUMAN;sp|O75127|PTCD1_HUMAN	tr|G3V325|G3V325_HUMAN;tr|C9JJT5|C9JJT5_HUMAN;sp|P56134|ATPK_HUMAN;tr|C9JU26|C9JU26_HUMAN	tr|G3V325|G3V325_HUMAN ATP5MF-PTCD1 readthrough OS=Homo sapiens OX=9606 GN=ATP5MF-PTCD1 PE=4 SV=1;tr|C9JJT5|C9JJT5_HUMAN ATP5MF-PTCD1 readthrough OS=Homo sapiens OX=9606 GN=ATP5MF-PTCD1 PE=4 SV=2;sp|P56134|ATPK_HUMAN ATP synthase subunit f, mitochondrial O	ATP5MF-PTCD1	P56134	8	3	3	3	2	2	3	2	2	3	2	2	3	5.1	5.1	5.1	84.109	749	749;54;94;98;106;144;164;700	0	10.333	By MS/MS	By MS/MS	By MS/MS	3.2	3.2	5.1	404320000	290820000	560270000	2	2	3	7	5026
sp|O75964|ATP5L_HUMAN;tr|E9PN17|E9PN17_HUMAN;tr|A0A3B3ITX4|A0A3B3ITX4_HUMAN;tr|A0A3B3IRW3|A0A3B3IRW3_HUMAN	sp|O75964|ATP5L_HUMAN;tr|E9PN17|E9PN17_HUMAN;tr|A0A3B3ITX4|A0A3B3ITX4_HUMAN	sp|O75964|ATP5L_HUMAN ATP synthase subunit g, mitochondrial OS=Homo sapiens OX=9606 GN=ATP5MG PE=1 SV=3;tr|E9PN17|E9PN17_HUMAN ATP synthase subunit g, mitochondrial OS=Homo sapiens OX=9606 GN=ATP5MG PE=1 SV=1;tr|A0A3B3ITX4|A0A3B3ITX4_HUMAN Uncharacterized	ATP5MG	O75964	4	5	5	5	5	4	5	5	4	5	5	4	5	52.4	52.4	52.4	11.428	103	103;76;91;34	0	19.792	By MS/MS	By MS/MS	By MS/MS	52.4	44.7	52.4	535820000	379280000	521520000	4	5	6	15	581
sp|P24539|AT5F1_HUMAN;tr|Q5QNZ2|Q5QNZ2_HUMAN	sp|P24539|AT5F1_HUMAN;tr|Q5QNZ2|Q5QNZ2_HUMAN	sp|P24539|AT5F1_HUMAN ATP synthase F(0) complex subunit B1, mitochondrial OS=Homo sapiens OX=9606 GN=ATP5PB PE=1 SV=2;tr|Q5QNZ2|Q5QNZ2_HUMAN ATP synthase F(0) complex subunit B1, mitochondrial OS=Homo sapiens OX=9606 GN=ATP5PB PE=1 SV=1	ATP5PB	P24539	2	8	8	8	7	8	7	7	8	7	7	8	7	35.9	35.9	35.9	28.908	256	256;195	0	161.76	By MS/MS	By MS/MS	By MS/MS	32.8	35.9	30.1	1000100000	789220000	1189000000	11	13	10	34	1192
sp|O75947|ATP5H_HUMAN;tr|F5H608|F5H608_HUMAN	sp|O75947|ATP5H_HUMAN	sp|O75947|ATP5H_HUMAN ATP synthase subunit d, mitochondrial OS=Homo sapiens OX=9606 GN=ATP5PD PE=1 SV=3	ATP5PD	O75947	2	9	9	9	9	9	9	9	9	9	9	9	9	64	64	64	18.491	161	161;81	0	32.899	By MS/MS	By MS/MS	By MS/MS	64	64	64	888790000	732310000	900690000	11	9	12	32	578
sp|P18859|ATP5J_HUMAN;tr|A8MUH2|A8MUH2_HUMAN	sp|P18859|ATP5J_HUMAN;tr|A8MUH2|A8MUH2_HUMAN	sp|P18859|ATP5J_HUMAN ATP synthase-coupling factor 6, mitochondrial OS=Homo sapiens OX=9606 GN=ATP5PF PE=1 SV=1;tr|A8MUH2|A8MUH2_HUMAN ATP synthase-coupling factor 6, mitochondrial OS=Homo sapiens OX=9606 GN=ATP5PF PE=1 SV=1	ATP5PF	P18859	2	5	5	5	4	5	4	4	5	4	4	5	4	49.1	49.1	49.1	12.587	108	108;119	0	56.52	By MS/MS	By MS/MS	By MS/MS	38.9	49.1	38.9	435490000	381270000	434390000	7	9	5	21	1102
sp|P48047|ATPO_HUMAN;tr|H7C0C1|H7C0C1_HUMAN;tr|H7C068|H7C068_HUMAN;tr|H7C086|H7C086_HUMAN	sp|P48047|ATPO_HUMAN;tr|H7C0C1|H7C0C1_HUMAN	sp|P48047|ATPO_HUMAN ATP synthase subunit O, mitochondrial OS=Homo sapiens OX=9606 GN=ATP5PO PE=1 SV=1;tr|H7C0C1|H7C0C1_HUMAN Uncharacterized protein (Fragment) OS=Homo sapiens OX=9606 PE=4 SV=2	ATP5PO	P48047	4	9	9	9	8	7	7	8	7	7	8	7	7	51.2	51.2	51.2	23.277	213	213;242;86;74	0	47.999	By MS/MS	By MS/MS	By MS/MS	40.8	41.8	46.5	1072700000	502710000	1000500000	7	6	10	23	1538
sp|Q15904|VAS1_HUMAN;tr|A0A0C4DGX8|A0A0C4DGX8_HUMAN;tr|A6NLC6|A6NLC6_HUMAN;tr|A6QRJ1|A6QRJ1_HUMAN;tr|H7C2Y8|H7C2Y8_HUMAN;tr|H7C0T7|H7C0T7_HUMAN;tr|F2Z3L8|F2Z3L8_HUMAN	sp|Q15904|VAS1_HUMAN;tr|A0A0C4DGX8|A0A0C4DGX8_HUMAN	sp|Q15904|VAS1_HUMAN V-type proton ATPase subunit S1 OS=Homo sapiens OX=9606 GN=ATP6AP1 PE=1 SV=2;tr|A0A0C4DGX8|A0A0C4DGX8_HUMAN ATPase, H+ transporting, lysosomal accessory protein 1, isoform CRA_c OS=Homo sapiens OX=9606 GN=ATP6AP1 PE=1 SV=1	ATP6AP1	Q15904	7	7	7	7	6	7	6	6	7	6	6	7	6	14.3	14.3	14.3	52.025	470	470;281;273;230;128;133;134	0	17.138	By MS/MS	By MS/MS	By MS/MS	11.9	14.3	11.9	111590000	79193000	74172000	4	6	4	14	2551
tr|A0A1B0GWD6|A0A1B0GWD6_HUMAN;tr|A0A1B0GVI9|A0A1B0GVI9_HUMAN;tr|A0A1B0GVC7|A0A1B0GVC7_HUMAN;tr|B7Z1I9|B7Z1I9_HUMAN;tr|B7Z413|B7Z413_HUMAN;tr|A0A1B0GTB0|A0A1B0GTB0_HUMAN;tr|A0A1B0GTU8|A0A1B0GTU8_HUMAN;tr|A0A1B0GUT7|A0A1B0GUT7_HUMAN;tr|A0A1B0GVW0|A0A1B0GVW0_HUMAN;sp|O75787|RENR_HUMAN;tr|A0A1B0GWJ8|A0A1B0GWJ8_HUMAN;tr|H7C3E1|H7C3E1_HUMAN;tr|A0A1B0GU12|A0A1B0GU12_HUMAN;tr|A0A1B0GVB9|A0A1B0GVB9_HUMAN…	tr|A0A1B0GWD6|A0A1B0GWD6_HUMAN;tr|A0A1B0GVI9|A0A1B0GVI9_HUMAN;tr|A0A1B0GVC7|A0A1B0GVC7_HUMAN;tr|B7Z1I9|B7Z1I9_HUMAN;tr|B7Z413|B7Z413_HUMAN;tr|A0A1B0GTB0|A0A1B0GTB0_HUMAN;tr|A0A1B0GTU8|A0A1B0GTU8_HUMAN;tr|A0A1B0GUT7|A0A1B0GUT7_HUMAN;tr|A0A1B0GVW0|A0A1B0GVW0_HUMAN;sp|O75787|RENR_HUMAN;tr|A0A1B0GWJ8|A0A1B0GWJ8_HUMAN;tr|H7C3E1|H7C3E1_HUMAN;tr|A0A1B0GU12|A0A1B0GU12_HUMAN;tr|A0A1B0GVB9|A0A1B0GVB9_HUMAN…	tr|A0A1B0GWD6|A0A1B0GWD6_HUMAN Renin receptor (Fragment) OS=Homo sapiens OX=9606 GN=ATP6AP2 PE=1 SV=1;tr|A0A1B0GVI9|A0A1B0GVI9_HUMAN Renin receptor OS=Homo sapiens OX=9606 GN=ATP6AP2 PE=1 SV=1;tr|A0A1B0GVC7|A0A1B0GVC7_HUMAN Renin receptor OS=Homo sapiens O	ATP6AP2	A0A1B0GWD6	15	3	3	3	3	2	2	3	2	2	3	2	2	15.1	15.1	15.1	21.204	186	186;196;242;272;274;294;301;331;345;350;258;262;273;317;349	0	8.1223	By MS/MS	By MS/MS	By MS/MS	15.1	10.2	9.1	91256000	90220000	12629000	3	2	1	6	557
sp|Q93050|VPP1_HUMAN;tr|B7Z641|B7Z641_HUMAN;tr|B7Z2A9|B7Z2A9_HUMAN;tr|K7EM24|K7EM24_HUMAN;tr|K7EN36|K7EN36_HUMAN;tr|K7EPG4|K7EPG4_HUMAN;tr|F5H1T6|F5H1T6_HUMAN;tr|K7ELZ6|K7ELZ6_HUMAN	sp|Q93050|VPP1_HUMAN;tr|B7Z641|B7Z641_HUMAN;tr|B7Z2A9|B7Z2A9_HUMAN	sp|Q93050|VPP1_HUMAN V-type proton ATPase 116 kDa subunit a isoform 1 OS=Homo sapiens OX=9606 GN=ATP6V0A1 PE=1 SV=3;tr|B7Z641|B7Z641_HUMAN V-type proton ATPase subunit a OS=Homo sapiens OX=9606 GN=ATP6V0A1 PE=1 SV=1;tr|B7Z2A9|B7Z2A9_HUMAN V-type proton ATP	ATP6V0A1	Q93050	8	7	7	6	6	6	5	6	6	5	6	5	5	9.9	9.9	9	96.412	837	837;788;794;130;195;198;483;93	0	29.182	By MS/MS	By MS/MS	By MS/MS	9	8.8	7.9	79944000	64194000	83735000	4	5	3	12	3465
sp|P61421|VA0D1_HUMAN;tr|F5GYQ1|F5GYQ1_HUMAN;tr|R4GN72|R4GN72_HUMAN;tr|J3QL14|J3QL14_HUMAN;tr|H3BQJ1|H3BQJ1_HUMAN;tr|H3BQB4|H3BQB4_HUMAN;tr|H3BSG7|H3BSG7_HUMAN	sp|P61421|VA0D1_HUMAN;tr|F5GYQ1|F5GYQ1_HUMAN;tr|R4GN72|R4GN72_HUMAN;tr|J3QL14|J3QL14_HUMAN	sp|P61421|VA0D1_HUMAN V-type proton ATPase subunit d 1 OS=Homo sapiens OX=9606 GN=ATP6V0D1 PE=1 SV=1;tr|F5GYQ1|F5GYQ1_HUMAN V-type proton ATPase subunit OS=Homo sapiens OX=9606 GN=ATP6V0D1 PE=1 SV=1;tr|R4GN72|R4GN72_HUMAN V-type proton ATPase subunit d 1 O	ATP6V0D1	P61421	7	8	8	8	8	6	8	8	6	8	8	6	8	30.8	30.8	30.8	40.329	351	351;392;274;232;227;113;115	0	33.896	By MS/MS	By MS/MS	By MS/MS	30.8	26.5	30.8	349790000	186540000	355060000	3	4	6	13	1850
sp|P38606|VATA_HUMAN;tr|C9JVW8|C9JVW8_HUMAN;tr|C9JA17|C9JA17_HUMAN	sp|P38606|VATA_HUMAN	sp|P38606|VATA_HUMAN V-type proton ATPase catalytic subunit A OS=Homo sapiens OX=9606 GN=ATP6V1A PE=1 SV=2	ATP6V1A	P38606	3	19	19	19	16	15	19	16	15	19	16	15	19	37.6	37.6	37.6	68.303	617	617;221;184	0	106.97	By MS/MS	By MS/MS	By MS/MS	31.1	30.8	37.6	940980000	576250000	1134900000	14	16	19	49	1419
sp|P21281|VATB2_HUMAN;tr|H0YC04|H0YC04_HUMAN;tr|C9JL73|C9JL73_HUMAN;sp|P15313|VATB1_HUMAN;tr|E5RGH6|E5RGH6_HUMAN;tr|H0YAT8|H0YAT8_HUMAN;tr|C9JNS9|C9JNS9_HUMAN;tr|C9JZ02|C9JZ02_HUMAN	sp|P21281|VATB2_HUMAN;tr|H0YC04|H0YC04_HUMAN	sp|P21281|VATB2_HUMAN V-type proton ATPase subunit B, brain isoform OS=Homo sapiens OX=9606 GN=ATP6V1B2 PE=1 SV=3;tr|H0YC04|H0YC04_HUMAN V-type proton ATPase subunit B, brain isoform (Fragment) OS=Homo sapiens OX=9606 GN=ATP6V1B2 PE=1 SV=1	ATP6V1B2	P21281	8	17	17	17	16	17	16	16	17	16	16	17	16	45.8	45.8	45.8	56.5	511	511;199;496;513;66;56;310;157	0	106.78	By MS/MS	By MS/MS	By MS/MS	43.8	45.8	43.8	790650000	585590000	818650000	13	19	11	43	1140
sp|P21283|VATC1_HUMAN;tr|E7EV59|E7EV59_HUMAN	sp|P21283|VATC1_HUMAN;tr|E7EV59|E7EV59_HUMAN	sp|P21283|VATC1_HUMAN V-type proton ATPase subunit C 1 OS=Homo sapiens OX=9606 GN=ATP6V1C1 PE=1 SV=4;tr|E7EV59|E7EV59_HUMAN V-type proton ATPase subunit C OS=Homo sapiens OX=9606 GN=ATP6V1C1 PE=1 SV=1	ATP6V1C1	P21283	2	14	14	14	11	13	11	11	13	11	11	13	11	36.6	36.6	36.6	43.941	382	382;307	0	39.723	By MS/MS	By MS/MS	By MS/MS	29.1	34.6	29.6	263870000	208160000	246170000	7	9	9	25	1141
tr|G3V2S6|G3V2S6_HUMAN;sp|Q9Y5K8|VATD_HUMAN;tr|H0YJ55|H0YJ55_HUMAN;tr|G3V5S7|G3V5S7_HUMAN;tr|G3V3T8|G3V3T8_HUMAN;tr|H0YJS0|H0YJS0_HUMAN;tr|G3V2V6|G3V2V6_HUMAN;tr|H0YJH8|H0YJH8_HUMAN;tr|G3V559|G3V559_HUMAN	tr|G3V2S6|G3V2S6_HUMAN;sp|Q9Y5K8|VATD_HUMAN;tr|H0YJ55|H0YJ55_HUMAN;tr|G3V5S7|G3V5S7_HUMAN;tr|G3V3T8|G3V3T8_HUMAN;tr|H0YJS0|H0YJS0_HUMAN;tr|G3V2V6|G3V2V6_HUMAN;tr|H0YJH8|H0YJH8_HUMAN;tr|G3V559|G3V559_HUMAN	tr|G3V2S6|G3V2S6_HUMAN V-type proton ATPase subunit D OS=Homo sapiens OX=9606 GN=ATP6V1D PE=1 SV=1;sp|Q9Y5K8|VATD_HUMAN V-type proton ATPase subunit D OS=Homo sapiens OX=9606 GN=ATP6V1D PE=1 SV=1;tr|H0YJ55|H0YJ55_HUMAN V-type proton ATPase subunit D (Fragm	ATP6V1D	Q9Y5K8	9	2	2	2	2	2	2	2	2	2	2	2	2	13.5	13.5	13.5	21.921	192	192;247;44;59;86;119;148;153;179	0.00047939	4.9159	By MS/MS	By MS/MS	By MS/MS	13.5	13.5	13.5	39466000	35029000	46695000	2	0	1	3	4848
sp|P36543|VATE1_HUMAN;sp|Q96A05|VATE2_HUMAN;tr|C9J8H1|C9J8H1_HUMAN	sp|P36543|VATE1_HUMAN;sp|Q96A05|VATE2_HUMAN	sp|P36543|VATE1_HUMAN V-type proton ATPase subunit E 1 OS=Homo sapiens OX=9606 GN=ATP6V1E1 PE=1 SV=1;sp|Q96A05|VATE2_HUMAN V-type proton ATPase subunit E 2 OS=Homo sapiens OX=9606 GN=ATP6V1E2 PE=1 SV=1	ATP6V1E1	P36543	3	8	8	8	8	6	6	8	6	6	8	6	6	35.8	35.8	35.8	26.145	226	226;226;203	0	24.323	By MS/MS	By MS/MS	By MS/MS	35.8	28.3	29.6	157870000	198040000	147610000	5	8	4	17	1395
sp|Q16864|VATF_HUMAN	sp|Q16864|VATF_HUMAN	sp|Q16864|VATF_HUMAN V-type proton ATPase subunit F OS=Homo sapiens OX=9606 GN=ATP6V1F PE=1 SV=2	ATP6V1F	Q16864	1	4	4	4	4	4	4	4	4	4	4	4	4	40.3	40.3	40.3	13.37	119	119	0	20.307	By MS/MS	By MS/MS	By MS/MS	40.3	40.3	40.3	92414000	83333000	92624000	3	3	4	10	2599
sp|O75348|VATG1_HUMAN	sp|O75348|VATG1_HUMAN	sp|O75348|VATG1_HUMAN V-type proton ATPase subunit G 1 OS=Homo sapiens OX=9606 GN=ATP6V1G1 PE=1 SV=3	ATP6V1G1	O75348	1	3	3	3	3	3	3	3	3	3	3	3	3	39	39	39	13.757	118	118	0	37.768	By MS/MS	By MS/MS	By MS/MS	39	39	39	169040000	95184000	167430000	4	3	4	11	505
sp|Q9UI12|VATH_HUMAN;tr|G3V126|G3V126_HUMAN;tr|E5RK31|E5RK31_HUMAN;tr|E5RJG1|E5RJG1_HUMAN;tr|E5RG49|E5RG49_HUMAN;tr|E5RHH0|E5RHH0_HUMAN	sp|Q9UI12|VATH_HUMAN;tr|G3V126|G3V126_HUMAN	sp|Q9UI12|VATH_HUMAN V-type proton ATPase subunit H OS=Homo sapiens OX=9606 GN=ATP6V1H PE=1 SV=1;tr|G3V126|G3V126_HUMAN V-type proton ATPase subunit H OS=Homo sapiens OX=9606 GN=ATP6V1H PE=1 SV=1	ATP6V1H	Q9UI12	6	12	12	12	11	9	10	11	9	10	11	9	10	31.1	31.1	31.1	55.882	483	483;443;36;48;101;102	0	48.013	By MS/MS	By MS/MS	By MS/MS	29.4	22.6	27.5	302750000	194540000	296710000	9	6	6	21	4557
sp|O75110|ATP9A_HUMAN;tr|K7EQQ5|K7EQQ5_HUMAN;tr|A0A0A0MR22|A0A0A0MR22_HUMAN;sp|O43861|ATP9B_HUMAN	sp|O75110|ATP9A_HUMAN;tr|K7EQQ5|K7EQQ5_HUMAN;tr|A0A0A0MR22|A0A0A0MR22_HUMAN;sp|O43861|ATP9B_HUMAN	sp|O75110|ATP9A_HUMAN Probable phospholipid-transporting ATPase IIA OS=Homo sapiens OX=9606 GN=ATP9A PE=1 SV=3;tr|K7EQQ5|K7EQQ5_HUMAN Probable phospholipid-transporting ATPase IIB (Fragment) OS=Homo sapiens OX=9606 GN=ATP9B PE=1 SV=1;tr|A0A0A0MR22|A0A0A0MR	ATP9A	O75110	4	2	2	2	1	0	1	1	0	1	1	0	1	2.7	2.7	2.7	118.58	1047	1047;200;911;1147	0.00069573	4.3033	By MS/MS		By MS/MS	0.7	0	2	4778600	0	0	0	0	1	1	483
tr|H0YEW4|H0YEW4_HUMAN;tr|H0YD21|H0YD21_HUMAN;tr|A8MRA7|A8MRA7_HUMAN;sp|Q5TC12|ATPF1_HUMAN;tr|I3L448|I3L448_HUMAN	tr|H0YEW4|H0YEW4_HUMAN;tr|H0YD21|H0YD21_HUMAN;tr|A8MRA7|A8MRA7_HUMAN;sp|Q5TC12|ATPF1_HUMAN;tr|I3L448|I3L448_HUMAN	tr|H0YEW4|H0YEW4_HUMAN ATP synthase mitochondrial F1 complex assembly factor 1 (Fragment) OS=Homo sapiens OX=9606 GN=ATPAF1 PE=1 SV=1;tr|H0YD21|H0YD21_HUMAN ATP synthase mitochondrial F1 complex assembly factor 1 (Fragment) OS=Homo sapiens OX=9606 GN=ATPAF	ATPAF1	H0YEW4	5	1	1	1	1	1	1	1	1	1	1	1	1	4	4	4	19.91	174	174;183;283;328;351	0.0073544	2.2664	By MS/MS	By MS/MS	By MS/MS	4	4	4	9481300	6843600	9812200	1	1	1	3	2735
sp|Q6UW56|ARAID_HUMAN	sp|Q6UW56|ARAID_HUMAN	sp|Q6UW56|ARAID_HUMAN All-trans retinoic acid-induced differentiation factor OS=Homo sapiens OX=9606 GN=ATRAID PE=1 SV=2	ATRAID	Q6UW56	1	1	1	1	1	1	1	1	1	1	1	1	1	3.1	3.1	3.1	24.746	229	229	0.0093231	2.1549	By MS/MS	By matching	By matching	3.1	3.1	3.1	15266000	12368000	8108000	1	0	0	1	2865
sp|O75882|ATRN_HUMAN	sp|O75882|ATRN_HUMAN	sp|O75882|ATRN_HUMAN Attractin OS=Homo sapiens OX=9606 GN=ATRN PE=1 SV=2	ATRN	O75882	1	2	2	2	2	2	2	2	2	2	2	2	2	1.8	1.8	1.8	158.54	1429	1429	0.00025214	5.974	By MS/MS	By MS/MS	By MS/MS	1.8	1.8	1.8	9944200	9828700	13117000	1	1	1	3	568
sp|P46100|ATRX_HUMAN;tr|A0A096LNW1|A0A096LNW1_HUMAN;tr|A0A096LNL9|A0A096LNL9_HUMAN;tr|A0A096LNN3|A0A096LNN3_HUMAN;tr|A0A087WWG0|A0A087WWG0_HUMAN;tr|A0A096LNX6|A0A096LNX6_HUMAN;tr|A0A096LNL6|A0A096LNL6_HUMAN;tr|H0Y3T0|H0Y3T0_HUMAN	sp|P46100|ATRX_HUMAN;tr|A0A096LNW1|A0A096LNW1_HUMAN	sp|P46100|ATRX_HUMAN Transcriptional regulator ATRX OS=Homo sapiens OX=9606 GN=ATRX PE=1 SV=5;tr|A0A096LNW1|A0A096LNW1_HUMAN Transcriptional regulator ATRX (Fragment) OS=Homo sapiens OX=9606 GN=ATRX PE=1 SV=1	ATRX	P46100	8	16	16	16	11	9	11	11	9	11	11	9	11	7.3	7.3	7.3	282.58	2492	2492;954;1351;528;164;175;198;198	0	43.485	By MS/MS	By MS/MS	By MS/MS	5.1	3.9	5.3	92086000	61486000	116930000	7	3	7	17	1507
sp|Q9UBB4|ATX10_HUMAN;tr|A0A1W2PQD2|A0A1W2PQD2_HUMAN;tr|B1AHE4|B1AHE4_HUMAN;tr|B1AHE3|B1AHE3_HUMAN	sp|Q9UBB4|ATX10_HUMAN;tr|A0A1W2PQD2|A0A1W2PQD2_HUMAN;tr|B1AHE4|B1AHE4_HUMAN	sp|Q9UBB4|ATX10_HUMAN Ataxin-10 OS=Homo sapiens OX=9606 GN=ATXN10 PE=1 SV=1;tr|A0A1W2PQD2|A0A1W2PQD2_HUMAN Ataxin-10 OS=Homo sapiens OX=9606 GN=ATXN10 PE=1 SV=1;tr|B1AHE4|B1AHE4_HUMAN Ataxin-10 (Fragment) OS=Homo sapiens OX=9606 GN=ATXN10 PE=1 SV=1	ATXN10	Q9UBB4	4	8	8	8	6	6	6	6	6	6	6	6	6	20.4	20.4	20.4	53.488	475	475;395;197;126	0	35.29	By MS/MS	By MS/MS	By MS/MS	14.7	14.1	13.9	93630000	72014000	175440000	6	5	6	17	4474
tr|H0YH87|H0YH87_HUMAN;tr|A0A2R8Y7P6|A0A2R8Y7P6_HUMAN;tr|A0A2R8YDM9|A0A2R8YDM9_HUMAN;tr|F8VQP2|F8VQP2_HUMAN;tr|F8WB06|F8WB06_HUMAN;tr|V9GY86|V9GY86_HUMAN;tr|A0A2R8Y5A6|A0A2R8Y5A6_HUMAN;sp|Q99700|ATX2_HUMAN;tr|F8VRK6|F8VRK6_HUMAN;tr|F8VVY6|F8VVY6_HUMAN;tr|F8W0B5|F8W0B5_HUMAN	tr|H0YH87|H0YH87_HUMAN;tr|A0A2R8Y7P6|A0A2R8Y7P6_HUMAN;tr|A0A2R8YDM9|A0A2R8YDM9_HUMAN;tr|F8VQP2|F8VQP2_HUMAN;tr|F8WB06|F8WB06_HUMAN;tr|V9GY86|V9GY86_HUMAN;tr|A0A2R8Y5A6|A0A2R8Y5A6_HUMAN;sp|Q99700|ATX2_HUMAN;tr|F8VRK6|F8VRK6_HUMAN	tr|H0YH87|H0YH87_HUMAN Ataxin-2 OS=Homo sapiens OX=9606 GN=ATXN2 PE=1 SV=2;tr|A0A2R8Y7P6|A0A2R8Y7P6_HUMAN Ataxin-2 OS=Homo sapiens OX=9606 GN=ATXN2 PE=1 SV=1;tr|A0A2R8YDM9|A0A2R8YDM9_HUMAN Ataxin-2 OS=Homo sapiens OX=9606 GN=ATXN2 PE=1 SV=1;tr|F8VQP2|F8VQP	ATXN2	H0YH87	11	8	7	7	5	6	5	4	6	5	4	6	5	10.1	9.1	9.1	90.166	835	835;957;968;1073;1085;1153;1166;1313;235;184;296	0	28.794	By MS/MS	By MS/MS	By MS/MS	6.9	7.8	6.9	43636000	40809000	57069000	4	2	4	10	3770
tr|H3BUF6|H3BUF6_HUMAN;sp|Q8WWM7|ATX2L_HUMAN;tr|H3BSK9|H3BSK9_HUMAN;tr|H3BUE3|H3BUE3_HUMAN;tr|H3BSQ5|H3BSQ5_HUMAN;tr|S4R3J6|S4R3J6_HUMAN;tr|F8WB05|F8WB05_HUMAN;tr|A0A2R8Y7E6|A0A2R8Y7E6_HUMAN	tr|H3BUF6|H3BUF6_HUMAN;sp|Q8WWM7|ATX2L_HUMAN;tr|H3BSK9|H3BSK9_HUMAN	tr|H3BUF6|H3BUF6_HUMAN Ataxin-2-like protein OS=Homo sapiens OX=9606 GN=ATXN2L PE=1 SV=1;sp|Q8WWM7|ATX2L_HUMAN Ataxin-2-like protein OS=Homo sapiens OX=9606 GN=ATXN2L PE=1 SV=2;tr|H3BSK9|H3BSK9_HUMAN Ataxin-2-like protein (Fragment) OS=Homo sapiens OX=9606	ATXN2L	Q8WWM7	8	21	21	20	19	18	16	19	18	16	18	18	16	21.7	21.7	21	112.71	1068	1068;1075;336;217;91;107;424;431	0	91.52	By MS/MS	By MS/MS	By MS/MS	20.8	19.5	17.4	368090000	260830000	290370000	14	12	13	39	3368
tr|G3V526|G3V526_HUMAN;tr|E9PJN5|E9PJN5_HUMAN;tr|G3V2G1|G3V2G1_HUMAN;tr|G3V328|G3V328_HUMAN;tr|G3V4U9|G3V4U9_HUMAN;tr|A0A087WXY4|A0A087WXY4_HUMAN;tr|C9JQV6|C9JQV6_HUMAN;tr|D3VVH9|D3VVH9_HUMAN;tr|A0A0A0MS38|A0A0A0MS38_HUMAN;tr|A0A087X1A8|A0A087X1A8_HUMAN;tr|G3V3R7|G3V3R7_HUMAN;tr|A0A2R8Y3X7|A0A2R8Y3X7_HUMAN;sp|P54252|ATX3_HUMAN;tr|F5H211|F5H211_HUMAN;tr|A0A2R8Y888|A0A2R8Y888_HUMAN;tr|G3V3T6|G3V3T6…	tr|G3V526|G3V526_HUMAN;tr|E9PJN5|E9PJN5_HUMAN;tr|G3V2G1|G3V2G1_HUMAN;tr|G3V328|G3V328_HUMAN;tr|G3V4U9|G3V4U9_HUMAN;tr|A0A087WXY4|A0A087WXY4_HUMAN;tr|C9JQV6|C9JQV6_HUMAN;tr|D3VVH9|D3VVH9_HUMAN;tr|A0A0A0MS38|A0A0A0MS38_HUMAN;tr|A0A087X1A8|A0A087X1A8_HUMAN;tr|G3V3R7|G3V3R7_HUMAN;tr|A0A2R8Y3X7|A0A2R8Y3X7_HUMAN;sp|P54252|ATX3_HUMAN;tr|F5H211|F5H211_HUMAN;tr|A0A2R8Y888|A0A2R8Y888_HUMAN;tr|G3V3T6|G3V3T6…	tr|G3V526|G3V526_HUMAN Ataxin-3 OS=Homo sapiens OX=9606 GN=ATXN3 PE=1 SV=1;tr|E9PJN5|E9PJN5_HUMAN Ataxin-3 (Fragment) OS=Homo sapiens OX=9606 GN=ATXN3 PE=1 SV=1;tr|G3V2G1|G3V2G1_HUMAN Ataxin-3 (Fragment) OS=Homo sapiens OX=9606 GN=ATXN3 PE=1 SV=1;tr|G3V328	ATXN3	G3V526	17	2	2	2	1	1	0	1	1	0	1	1	0	15	15	15	23.047	200	200;205;223;260;278;288;291;301;310;324;329;351;361;370;87;126;150	0.00025329	6.0717	By MS/MS	By MS/MS		7	8	0	0	4510000	0	1	1	0	2	1729
sp|Q9Y679|AUP1_HUMAN	sp|Q9Y679|AUP1_HUMAN	sp|Q9Y679|AUP1_HUMAN Ancient ubiquitous protein 1 OS=Homo sapiens OX=9606 GN=AUP1 PE=1 SV=2	AUP1	Q9Y679	1	3	3	3	3	3	3	3	3	3	3	3	3	9.3	9.3	9.3	45.786	410	410	0	8.3519	By MS/MS	By matching	By MS/MS	9.3	9.3	9.3	57559000	51336000	58298000	2	0	2	4	4883
sp|Q9NQS1|AVEN_HUMAN;tr|H0YKR0|H0YKR0_HUMAN	sp|Q9NQS1|AVEN_HUMAN	sp|Q9NQS1|AVEN_HUMAN Cell death regulator Aven OS=Homo sapiens OX=9606 GN=AVEN PE=1 SV=1	AVEN	Q9NQS1	2	7	7	7	5	5	6	5	5	6	5	5	6	22.7	22.7	22.7	38.506	362	362;59	0	22.443	By MS/MS	By MS/MS	By MS/MS	16.6	17.7	18.5	69981000	62652000	71786000	4	4	3	11	4232
sp|P30530|UFO_HUMAN;tr|M0R0W6|M0R0W6_HUMAN;tr|H7C3L9|H7C3L9_HUMAN;tr|A0A087WZQ5|A0A087WZQ5_HUMAN;tr|E9PHX8|E9PHX8_HUMAN;sp|Q12866|MERTK_HUMAN	sp|P30530|UFO_HUMAN;tr|M0R0W6|M0R0W6_HUMAN	sp|P30530|UFO_HUMAN Tyrosine-protein kinase receptor UFO OS=Homo sapiens OX=9606 GN=AXL PE=1 SV=4;tr|M0R0W6|M0R0W6_HUMAN Tyrosine-protein kinase receptor UFO OS=Homo sapiens OX=9606 GN=AXL PE=1 SV=1	AXL	P30530	6	13	13	13	12	11	12	12	11	12	12	11	12	18.5	18.5	18.5	98.336	894	894;626;257;588;823;999	0	47.334	By MS/MS	By MS/MS	By MS/MS	17.7	16.7	16.9	241990000	145660000	222600000	8	5	7	20	1305
sp|P61769|B2MG_HUMAN;tr|H0YLF3|H0YLF3_HUMAN;tr|F5H6I0|F5H6I0_HUMAN	sp|P61769|B2MG_HUMAN;tr|H0YLF3|H0YLF3_HUMAN;tr|F5H6I0|F5H6I0_HUMAN	sp|P61769|B2MG_HUMAN Beta-2-microglobulin OS=Homo sapiens OX=9606 GN=B2M PE=1 SV=1;tr|H0YLF3|H0YLF3_HUMAN Beta-2-microglobulin (Fragment) OS=Homo sapiens OX=9606 GN=B2M PE=1 SV=1;tr|F5H6I0|F5H6I0_HUMAN Beta-2-microglobulin OS=Homo sapiens OX=9606 GN=B2M PE	B2M	P61769	3	5	5	5	5	5	5	5	5	5	5	5	5	46.2	46.2	46.2	13.714	119	119;71;101	0	87.582	By MS/MS	By MS/MS	By MS/MS	46.2	46.2	46.2	6349500000	4286700000	6710800000	8	9	6	23	1860
sp|Q96L58|B3GT6_HUMAN	sp|Q96L58|B3GT6_HUMAN	sp|Q96L58|B3GT6_HUMAN Beta-1,3-galactosyltransferase 6 OS=Homo sapiens OX=9606 GN=B3GALT6 PE=1 SV=2	B3GALT6	Q96L58	1	1	1	1	1	1	1	1	1	1	1	1	1	3.3	3.3	3.3	37.137	329	329	0.0071751	2.3114	By MS/MS	By matching	By matching	3.3	3.3	3.3	6222500	5312300	6498600	0	0	0	0	3649
sp|O94766|B3GA3_HUMAN;tr|G3V150|G3V150_HUMAN;tr|E9PNA1|E9PNA1_HUMAN	sp|O94766|B3GA3_HUMAN;tr|G3V150|G3V150_HUMAN	sp|O94766|B3GA3_HUMAN Galactosylgalactosylxylosylprotein 3-beta-glucuronosyltransferase 3 OS=Homo sapiens OX=9606 GN=B3GAT3 PE=1 SV=2;tr|G3V150|G3V150_HUMAN Galactosylgalactosylxylosylprotein 3-beta-glucuronosyltransferase OS=Homo sapiens OX=9606 GN=B3GAT3	B3GAT3	O94766	3	4	4	4	3	2	1	3	2	1	3	2	1	11.3	11.3	11.3	37.121	335	335;319;223	0	10.323	By MS/MS	By MS/MS	By matching	6.9	6.6	2.1	12851000	10046000	5089600	1	1	0	2	595
sp|Q6Y288|B3GLT_HUMAN	sp|Q6Y288|B3GLT_HUMAN	sp|Q6Y288|B3GLT_HUMAN Beta-1,3-glucosyltransferase OS=Homo sapiens OX=9606 GN=B3GLCT PE=1 SV=2	B3GLCT	Q6Y288	1	7	7	7	7	6	6	7	6	6	7	6	6	20.3	20.3	20.3	56.563	498	498	0	18.39	By MS/MS	By MS/MS	By MS/MS	20.3	15.7	15.7	186980000	103510000	165540000	4	5	3	12	2881
sp|P15291|B4GT1_HUMAN	sp|P15291|B4GT1_HUMAN	sp|P15291|B4GT1_HUMAN Beta-1,4-galactosyltransferase 1 OS=Homo sapiens OX=9606 GN=B4GALT1 PE=1 SV=5	B4GALT1	P15291	1	1	1	1	1	1	1	1	1	1	1	1	1	2.8	2.8	2.8	43.92	398	398	0.00068213	3.8772	By MS/MS	By MS/MS	By MS/MS	2.8	2.8	2.8	15565000	12617000	12381000	1	1	1	3	1027
sp|O43286|B4GT5_HUMAN	sp|O43286|B4GT5_HUMAN	sp|O43286|B4GT5_HUMAN Beta-1,4-galactosyltransferase 5 OS=Homo sapiens OX=9606 GN=B4GALT5 PE=2 SV=1	B4GALT5	O43286	1	1	1	1	1	1	1	1	1	1	1	1	1	2.1	2.1	2.1	45.118	388	388	0.004591	2.5214	By MS/MS	By MS/MS	By MS/MS	2.1	2.1	2.1	18934000	14240000	18536000	1	1	1	3	339
tr|M0R3F4|M0R3F4_HUMAN;tr|M0R2A4|M0R2A4_HUMAN;tr|M0R2K3|M0R2K3_HUMAN;tr|M0R193|M0R193_HUMAN;tr|M0R0I0|M0R0I0_HUMAN;sp|Q9NWV8|BABA1_HUMAN;tr|M0QXG9|M0QXG9_HUMAN;tr|M0R2I2|M0R2I2_HUMAN;tr|J3KQS6|J3KQS6_HUMAN;tr|M0R3H9|M0R3H9_HUMAN;tr|M0QYV1|M0QYV1_HUMAN	tr|M0R3F4|M0R3F4_HUMAN;tr|M0R2A4|M0R2A4_HUMAN;tr|M0R2K3|M0R2K3_HUMAN;tr|M0R193|M0R193_HUMAN;tr|M0R0I0|M0R0I0_HUMAN;sp|Q9NWV8|BABA1_HUMAN;tr|M0QXG9|M0QXG9_HUMAN;tr|M0R2I2|M0R2I2_HUMAN;tr|J3KQS6|J3KQS6_HUMAN	tr|M0R3F4|M0R3F4_HUMAN BRISC and BRCA1-A complex member 1 (Fragment) OS=Homo sapiens OX=9606 GN=BABAM1 PE=1 SV=1;tr|M0R2A4|M0R2A4_HUMAN BRISC and BRCA1-A complex member 1 (Fragment) OS=Homo sapiens OX=9606 GN=BABAM1 PE=1 SV=1;tr|M0R2K3|M0R2K3_HUMAN BRISC a	BABAM1	M0R3F4	11	3	3	3	3	2	3	3	2	3	3	2	3	30.9	30.9	30.9	19.636	181	181;193;200;218;225;329;108;237;254;60;97	0	21.586	By MS/MS	By MS/MS	By MS/MS	30.9	27.1	30.9	29319000	16177000	30264000	3	2	2	7	4348
sp|Q9NXR7|BABA2_HUMAN;tr|F8W733|F8W733_HUMAN;tr|C9J2G0|C9J2G0_HUMAN;tr|A0A075B7D2|A0A075B7D2_HUMAN	sp|Q9NXR7|BABA2_HUMAN;tr|F8W733|F8W733_HUMAN;tr|C9J2G0|C9J2G0_HUMAN;tr|A0A075B7D2|A0A075B7D2_HUMAN	sp|Q9NXR7|BABA2_HUMAN BRISC and BRCA1-A complex member 2 OS=Homo sapiens OX=9606 GN=BABAM2 PE=1 SV=2;tr|F8W733|F8W733_HUMAN BRISC and BRCA1-A complex member 2 (Fragment) OS=Homo sapiens OX=9606 GN=BABAM2 PE=1 SV=1;tr|C9J2G0|C9J2G0_HUMAN BRISC and BRCA1-A c	BABAM2	Q9NXR7	4	5	5	5	5	5	3	5	5	3	5	5	3	15.9	15.9	15.9	43.551	383	383;284;153;166	0	19.14	By MS/MS	By MS/MS	By MS/MS	15.9	15.9	8.9	78818000	60371000	58935000	4	3	2	9	4372
sp|O14867|BACH1_HUMAN;tr|C9IYH8|C9IYH8_HUMAN;tr|C9JMP6|C9JMP6_HUMAN;tr|C9IYR0|C9IYR0_HUMAN	sp|O14867|BACH1_HUMAN;tr|C9IYH8|C9IYH8_HUMAN;tr|C9JMP6|C9JMP6_HUMAN;tr|C9IYR0|C9IYR0_HUMAN	sp|O14867|BACH1_HUMAN Transcription regulator protein BACH1 OS=Homo sapiens OX=9606 GN=BACH1 PE=1 SV=2;tr|C9IYH8|C9IYH8_HUMAN Transcription regulator protein BACH1 (Fragment) OS=Homo sapiens OX=9606 GN=BACH1 PE=1 SV=1;tr|C9JMP6|C9JMP6_HUMAN Transcription r	BACH1	O14867	4	3	3	3	3	3	2	3	3	2	3	3	2	4.6	4.6	4.6	81.957	736	736;170;220;224	0	7.578	By MS/MS	By MS/MS	By MS/MS	4.6	4.6	2.9	19918000	12610000	15432000	1	2	1	4	237
sp|Q92934|BAD_HUMAN;tr|F5GYS3|F5GYS3_HUMAN;tr|A8MXU7|A8MXU7_HUMAN	sp|Q92934|BAD_HUMAN	sp|Q92934|BAD_HUMAN Bcl2-associated agonist of cell death OS=Homo sapiens OX=9606 GN=BAD PE=1 SV=3	BAD	Q92934	3	3	3	3	2	2	1	2	2	1	2	2	1	32.7	32.7	32.7	18.392	168	168;157;163	0	15.225	By matching	By MS/MS	By MS/MS	28	14.3	18.5	27647000	12305000	11800000	0	1	1	2	3453
sp|O95816|BAG2_HUMAN	sp|O95816|BAG2_HUMAN	sp|O95816|BAG2_HUMAN BAG family molecular chaperone regulator 2 OS=Homo sapiens OX=9606 GN=BAG2 PE=1 SV=1	BAG2	O95816	1	10	10	10	9	9	7	9	9	7	9	9	7	55.5	55.5	55.5	23.772	211	211	0	51.619	By MS/MS	By MS/MS	By MS/MS	52.1	52.1	42.7	371350000	259090000	325940000	9	7	8	24	700
sp|O95817|BAG3_HUMAN;tr|C9JFK9|C9JFK9_HUMAN	sp|O95817|BAG3_HUMAN;tr|C9JFK9|C9JFK9_HUMAN	sp|O95817|BAG3_HUMAN BAG family molecular chaperone regulator 3 OS=Homo sapiens OX=9606 GN=BAG3 PE=1 SV=3;tr|C9JFK9|C9JFK9_HUMAN BAG family molecular chaperone regulator 3 (Fragment) OS=Homo sapiens OX=9606 GN=BAG3 PE=1 SV=1	BAG3	O95817	2	20	20	20	17	14	18	17	14	18	17	14	18	48.3	48.3	48.3	61.594	575	575;325	0	64.554	By MS/MS	By MS/MS	By MS/MS	44.7	36.3	44.7	388990000	330530000	364290000	13	16	15	44	701
sp|Q9UL15|BAG5_HUMAN;tr|G3V274|G3V274_HUMAN	sp|Q9UL15|BAG5_HUMAN;tr|G3V274|G3V274_HUMAN	sp|Q9UL15|BAG5_HUMAN BAG family molecular chaperone regulator 5 OS=Homo sapiens OX=9606 GN=BAG5 PE=1 SV=1;tr|G3V274|G3V274_HUMAN BAG family molecular chaperone regulator 5 (Fragment) OS=Homo sapiens OX=9606 GN=BAG5 PE=1 SV=1	BAG5	Q9UL15	2	4	4	4	3	4	2	3	4	2	3	4	2	11	11	11	51.199	447	447;211	0	18.985	By MS/MS	By MS/MS	By MS/MS	7.6	11	6	40135000	37308000	33801000	2	5	2	9	4611
tr|A0A024RCR6|A0A024RCR6_HUMAN;tr|A0A0G2JK23|A0A0G2JK23_HUMAN;sp|P46379|BAG6_HUMAN;tr|A0A0G2JL47|A0A0G2JL47_HUMAN;tr|F6S6P2|F6S6P2_HUMAN;tr|X6REW1|X6REW1_HUMAN;tr|A0A0G2JJM1|A0A0G2JJM1_HUMAN;tr|F6UR09|F6UR09_HUMAN;tr|F6U1F2|F6U1F2_HUMAN;tr|F6XTU0|F6XTU0_HUMAN;tr|A0A0G2JJR8|A0A0G2JJR8_HUMAN;tr|A0A1B0GX79|A0A1B0GX79_HUMAN;tr|F6WML8|F6WML8_HUMAN;tr|F6VEM6|F6VEM6_HUMAN;tr|F6X9W3|F6X9W3_HUMAN;tr|F6U34…	tr|A0A024RCR6|A0A024RCR6_HUMAN;tr|A0A0G2JK23|A0A0G2JK23_HUMAN;sp|P46379|BAG6_HUMAN;tr|A0A0G2JL47|A0A0G2JL47_HUMAN;tr|F6S6P2|F6S6P2_HUMAN;tr|X6REW1|X6REW1_HUMAN;tr|A0A0G2JJM1|A0A0G2JJM1_HUMAN	tr|A0A024RCR6|A0A024RCR6_HUMAN HLA-B associated transcript 3, isoform CRA_a OS=Homo sapiens OX=9606 GN=BAG6 PE=1 SV=1;tr|A0A0G2JK23|A0A0G2JK23_HUMAN Large proline-rich protein BAG6 OS=Homo sapiens OX=9606 GN=BAG6 PE=1 SV=1;sp|P46379|BAG6_HUMAN Large prolin	BAG6	P46379	19	18	18	18	15	13	18	15	13	18	15	13	18	21.3	21.3	21.3	118.7	1126	1126;1132;1132;1077;515;742;742;197;206;215;232;243;244;258;259;262;158;226;136	0	96.751	By MS/MS	By MS/MS	By MS/MS	18.9	16.9	21.3	331390000	192630000	378550000	12	12	17	41	1510
sp|Q9UHR4|BI2L1_HUMAN	sp|Q9UHR4|BI2L1_HUMAN	sp|Q9UHR4|BI2L1_HUMAN Brain-specific angiogenesis inhibitor 1-associated protein 2-like protein 1 OS=Homo sapiens OX=9606 GN=BAIAP2L1 PE=1 SV=2	BAIAP2L1	Q9UHR4	1	2	2	2	1	1	2	1	1	2	1	1	2	7	7	7	56.882	511	511	0	8.9435	By MS/MS	By matching	By MS/MS	5.1	5.1	7	17745000	9794000	27858000	1	0	1	2	4550
tr|A0A0A0MRG8|A0A0A0MRG8_HUMAN;sp|Q16611|BAK_HUMAN	tr|A0A0A0MRG8|A0A0A0MRG8_HUMAN;sp|Q16611|BAK_HUMAN	tr|A0A0A0MRG8|A0A0A0MRG8_HUMAN Bcl-2 homologous antagonist/killer OS=Homo sapiens OX=9606 GN=BAK1 PE=1 SV=1;sp|Q16611|BAK_HUMAN Bcl-2 homologous antagonist/killer OS=Homo sapiens OX=9606 GN=BAK1 PE=1 SV=1	BAK1	Q16611	2	2	2	2	2	1	1	2	1	1	2	1	1	18.8	18.8	18.8	21.359	191	191;211	0	12.517	By MS/MS	By MS/MS	By matching	18.8	13.1	13.1	26478000	14949000	19545000	1	1	0	2	2575
sp|O75531|BAF_HUMAN;tr|E9PJJ8|E9PJJ8_HUMAN	sp|O75531|BAF_HUMAN	sp|O75531|BAF_HUMAN Barrier-to-autointegration factor OS=Homo sapiens OX=9606 GN=BANF1 PE=1 SV=1	BANF1	O75531	2	10	10	10	10	10	10	10	10	10	10	10	10	71.9	71.9	71.9	10.058	89	89;28	0	49.555	By MS/MS	By MS/MS	By MS/MS	71.9	71.9	71.9	2254200000	1491500000	2407500000	17	13	14	44	536
sp|P80723|BASP1_HUMAN;tr|U3KQP0|U3KQP0_HUMAN	sp|P80723|BASP1_HUMAN	sp|P80723|BASP1_HUMAN Brain acid soluble protein 1 OS=Homo sapiens OX=9606 GN=BASP1 PE=1 SV=2	BASP1	P80723	2	18	18	18	17	18	17	17	18	17	17	18	17	75.3	75.3	75.3	22.693	227	227;45	0	210.88	By MS/MS	By MS/MS	By MS/MS	75.3	75.3	75.3	2668300000	2470900000	2306800000	26	27	22	75	1993
sp|Q07812|BAX_HUMAN;tr|K4JQN1|K4JQN1_HUMAN;tr|I6LPK7|I6LPK7_HUMAN;tr|H0YA56|H0YA56_HUMAN	sp|Q07812|BAX_HUMAN;tr|K4JQN1|K4JQN1_HUMAN	sp|Q07812|BAX_HUMAN Apoptosis regulator BAX OS=Homo sapiens OX=9606 GN=BAX PE=1 SV=1;tr|K4JQN1|K4JQN1_HUMAN Apoptosis regulator BAX OS=Homo sapiens OX=9606 GN=BAX PE=1 SV=1	BAX	Q07812	4	7	7	7	6	7	7	6	7	7	6	7	7	49.5	49.5	49.5	21.184	192	192;175;140;126	0	33.94	By MS/MS	By MS/MS	By MS/MS	41.7	49.5	49.5	641090000	420630000	550460000	8	8	7	23	2140
sp|Q9NRL2|BAZ1A_HUMAN	sp|Q9NRL2|BAZ1A_HUMAN	sp|Q9NRL2|BAZ1A_HUMAN Bromodomain adjacent to zinc finger domain protein 1A OS=Homo sapiens OX=9606 GN=BAZ1A PE=1 SV=2	BAZ1A	Q9NRL2	1	2	2	2	1	2	1	1	2	1	1	2	1	1.3	1.3	1.3	178.7	1556	1556	0.0041832	2.5546	By matching	By MS/MS	By MS/MS	0.5	1.3	0.5	7431500	20569000	12109000	0	1	1	2	4254
sp|Q9UIG0|BAZ1B_HUMAN	sp|Q9UIG0|BAZ1B_HUMAN	sp|Q9UIG0|BAZ1B_HUMAN Tyrosine-protein kinase BAZ1B OS=Homo sapiens OX=9606 GN=BAZ1B PE=1 SV=2	BAZ1B	Q9UIG0	1	13	13	13	10	8	8	10	8	8	10	8	8	10.2	10.2	10.2	170.9	1483	1483	0	31.799	By MS/MS	By MS/MS	By MS/MS	8.1	6.7	6.7	120630000	105180000	183580000	6	5	5	16	4564
tr|A0A087WXM8|A0A087WXM8_HUMAN;sp|P50895|BCAM_HUMAN;tr|K7ENU8|K7ENU8_HUMAN	tr|A0A087WXM8|A0A087WXM8_HUMAN;sp|P50895|BCAM_HUMAN;tr|K7ENU8|K7ENU8_HUMAN	tr|A0A087WXM8|A0A087WXM8_HUMAN Basal cell adhesion molecule OS=Homo sapiens OX=9606 GN=BCAM PE=1 SV=1;sp|P50895|BCAM_HUMAN Basal cell adhesion molecule OS=Homo sapiens OX=9606 GN=BCAM PE=1 SV=2;tr|K7ENU8|K7ENU8_HUMAN Basal cell adhesion molecule (Fragment)	BCAM	P50895	3	5	5	5	5	4	3	5	4	3	5	4	3	10.2	10.2	10.2	63.693	588	588;628;286	0	16.393	By MS/MS	By MS/MS	By MS/MS	10.2	8.2	6.5	51605000	33861000	56395000	4	2	2	8	1632
sp|Q9UHQ4|BAP29_HUMAN;tr|C9JTE9|C9JTE9_HUMAN;tr|C9IYK6|C9IYK6_HUMAN;tr|H7C5E2|H7C5E2_HUMAN;tr|B7Z2L0|B7Z2L0_HUMAN;tr|F8WB99|F8WB99_HUMAN;tr|C9JGJ9|C9JGJ9_HUMAN;tr|H0Y7N8|H0Y7N8_HUMAN;tr|C9JP06|C9JP06_HUMAN;tr|F8WDG1|F8WDG1_HUMAN	sp|Q9UHQ4|BAP29_HUMAN;tr|C9JTE9|C9JTE9_HUMAN;tr|C9IYK6|C9IYK6_HUMAN;tr|H7C5E2|H7C5E2_HUMAN;tr|B7Z2L0|B7Z2L0_HUMAN;tr|F8WB99|F8WB99_HUMAN	sp|Q9UHQ4|BAP29_HUMAN B-cell receptor-associated protein 29 OS=Homo sapiens OX=9606 GN=BCAP29 PE=1 SV=2;tr|C9JTE9|C9JTE9_HUMAN B-cell receptor-associated protein 29 (Fragment) OS=Homo sapiens OX=9606 GN=BCAP29 PE=1 SV=1;tr|C9IYK6|C9IYK6_HUMAN B-cell recept	BCAP29	Q9UHQ4	10	7	7	7	5	5	5	5	5	5	5	5	5	29.5	29.5	29.5	28.32	241	241;230;196;294;147;171;133;163;64;66	0	24.521	By MS/MS	By MS/MS	By MS/MS	22.4	19.9	22.8	35687000	46344000	39766000	4	5	3	12	4548
sp|P51572|BAP31_HUMAN;tr|A0A2R8Y5M6|A0A2R8Y5M6_HUMAN;tr|C9JMD7|C9JMD7_HUMAN;tr|C9JSP1|C9JSP1_HUMAN;tr|C9JQ75|C9JQ75_HUMAN;tr|C9J0M4|C9J0M4_HUMAN;tr|C9JM14|C9JM14_HUMAN	sp|P51572|BAP31_HUMAN;tr|A0A2R8Y5M6|A0A2R8Y5M6_HUMAN;tr|C9JMD7|C9JMD7_HUMAN;tr|C9JSP1|C9JSP1_HUMAN;tr|C9JQ75|C9JQ75_HUMAN;tr|C9J0M4|C9J0M4_HUMAN	sp|P51572|BAP31_HUMAN B-cell receptor-associated protein 31 OS=Homo sapiens OX=9606 GN=BCAP31 PE=1 SV=3;tr|A0A2R8Y5M6|A0A2R8Y5M6_HUMAN B-cell receptor-associated protein 31 OS=Homo sapiens OX=9606 GN=BCAP31 PE=1 SV=1;tr|C9JMD7|C9JMD7_HUMAN B-cell receptor-	BCAP31	P51572	7	11	11	11	10	11	8	10	11	8	10	11	8	33.3	33.3	33.3	27.991	246	246;211;178;182;187;188;138	0	37.111	By MS/MS	By MS/MS	By MS/MS	32.9	33.3	30.1	1800000000	1486500000	1379600000	18	18	14	50	1655
sp|P56945|BCAR1_HUMAN;tr|A0A2R8Y5E4|A0A2R8Y5E4_HUMAN;tr|A0A2R8YFK2|A0A2R8YFK2_HUMAN;tr|A0A2R8Y6M6|A0A2R8Y6M6_HUMAN;tr|A0A2R8Y4C2|A0A2R8Y4C2_HUMAN;tr|A0A2R8YFS8|A0A2R8YFS8_HUMAN;tr|A0A2R8Y8C4|A0A2R8Y8C4_HUMAN;tr|A0A2R8Y5C9|A0A2R8Y5C9_HUMAN;tr|A0A2R8Y596|A0A2R8Y596_HUMAN;tr|A0A087WUD2|A0A087WUD2_HUMAN;sp|Q14511|CASL_HUMAN	sp|P56945|BCAR1_HUMAN;tr|A0A2R8Y5E4|A0A2R8Y5E4_HUMAN;tr|A0A2R8YFK2|A0A2R8YFK2_HUMAN;tr|A0A2R8Y6M6|A0A2R8Y6M6_HUMAN;tr|A0A2R8Y4C2|A0A2R8Y4C2_HUMAN;tr|A0A2R8YFS8|A0A2R8YFS8_HUMAN;tr|A0A2R8Y8C4|A0A2R8Y8C4_HUMAN;tr|A0A2R8Y5C9|A0A2R8Y5C9_HUMAN;tr|A0A2R8Y596|A0A2R8Y596_HUMAN	sp|P56945|BCAR1_HUMAN Breast cancer anti-estrogen resistance protein 1 OS=Homo sapiens OX=9606 GN=BCAR1 PE=1 SV=2;tr|A0A2R8Y5E4|A0A2R8Y5E4_HUMAN Breast cancer anti-estrogen resistance protein 1 OS=Homo sapiens OX=9606 GN=BCAR1 PE=1 SV=1;tr|A0A2R8YFK2|A0A2R	BCAR1	P56945	11	6	6	6	5	5	4	5	5	4	5	5	4	10.5	10.5	10.5	93.371	870	870;722;868;870;870;888;888;888;916;685;834	0	31.817	By MS/MS	By MS/MS	By MS/MS	7.5	7.5	8.2	78696000	51110000	36732000	5	4	3	12	1788
sp|O75934|SPF27_HUMAN	sp|O75934|SPF27_HUMAN	sp|O75934|SPF27_HUMAN Pre-mRNA-splicing factor SPF27 OS=Homo sapiens OX=9606 GN=BCAS2 PE=1 SV=1	BCAS2	O75934	1	8	8	8	7	8	7	7	8	7	7	8	7	45.8	45.8	45.8	26.131	225	225	0	65.186	By MS/MS	By MS/MS	By MS/MS	41.8	45.8	42.7	232440000	172680000	237210000	7	8	7	22	574
sp|P54687|BCAT1_HUMAN;tr|F5H2F2|F5H2F2_HUMAN;tr|A0A087WYF2|A0A087WYF2_HUMAN	sp|P54687|BCAT1_HUMAN	sp|P54687|BCAT1_HUMAN Branched-chain-amino-acid aminotransferase, cytosolic OS=Homo sapiens OX=9606 GN=BCAT1 PE=1 SV=3	BCAT1	P54687	3	16	16	16	16	16	16	16	16	16	16	16	16	49.7	49.7	49.7	42.966	386	386;144;225	0	205.52	By MS/MS	By MS/MS	By MS/MS	49.7	49.7	49.7	3847300000	3075000000	3751800000	27	22	26	75	1734
sp|O15382|BCAT2_HUMAN;tr|M0QXF9|M0QXF9_HUMAN;tr|B3KSI3|B3KSI3_HUMAN;tr|M0QZ10|M0QZ10_HUMAN;tr|M0QZP4|M0QZP4_HUMAN;tr|M0R2K7|M0R2K7_HUMAN	sp|O15382|BCAT2_HUMAN;tr|M0QXF9|M0QXF9_HUMAN;tr|B3KSI3|B3KSI3_HUMAN;tr|M0QZ10|M0QZ10_HUMAN;tr|M0QZP4|M0QZP4_HUMAN	sp|O15382|BCAT2_HUMAN Branched-chain-amino-acid aminotransferase, mitochondrial OS=Homo sapiens OX=9606 GN=BCAT2 PE=1 SV=2;tr|M0QXF9|M0QXF9_HUMAN Branched-chain-amino-acid aminotransferase (Fragment) OS=Homo sapiens OX=9606 GN=BCAT2 PE=1 SV=1;tr|B3KSI3|B3K	BCAT2	O15382	6	10	10	10	9	9	8	9	9	8	9	9	8	36.5	36.5	36.5	44.287	392	392;445;352;405;313;108	0	86.927	By MS/MS	By MS/MS	By MS/MS	34.4	32.1	30.1	252280000	190840000	256220000	11	8	9	28	307
sp|Q9P287|BCCIP_HUMAN	sp|Q9P287|BCCIP_HUMAN	sp|Q9P287|BCCIP_HUMAN BRCA2 and CDKN1A-interacting protein OS=Homo sapiens OX=9606 GN=BCCIP PE=1 SV=1	BCCIP	Q9P287	1	5	5	5	4	5	5	4	5	5	4	5	5	18.2	18.2	18.2	35.979	314	314	0	18.325	By MS/MS	By MS/MS	By MS/MS	15.9	18.2	18.2	163930000	170900000	215880000	3	2	3	8	4450
sp|P12694|ODBA_HUMAN;tr|F5H5P2|F5H5P2_HUMAN;tr|F5GXU9|F5GXU9_HUMAN;tr|H0YH31|H0YH31_HUMAN	sp|P12694|ODBA_HUMAN;tr|F5H5P2|F5H5P2_HUMAN	sp|P12694|ODBA_HUMAN 2-oxoisovalerate dehydrogenase subunit alpha, mitochondrial OS=Homo sapiens OX=9606 GN=BCKDHA PE=1 SV=2;tr|F5H5P2|F5H5P2_HUMAN 2-oxoisovalerate dehydrogenase subunit alpha OS=Homo sapiens OX=9606 PE=3 SV=1	BCKDHA	P12694	4	7	7	7	7	5	6	7	5	6	7	5	6	19.6	19.6	19.6	50.47	445	445;479;328;211	0	17.371	By MS/MS	By MS/MS	By MS/MS	19.6	14.2	18	77254000	44560000	59850000	5	3	4	12	975
sp|P21953|ODBB_HUMAN	sp|P21953|ODBB_HUMAN	sp|P21953|ODBB_HUMAN 2-oxoisovalerate dehydrogenase subunit beta, mitochondrial OS=Homo sapiens OX=9606 GN=BCKDHB PE=1 SV=2	BCKDHB	P21953	1	1	1	1	0	0	1	0	0	1	0	0	1	2.6	2.6	2.6	43.122	392	392	0.0058019	2.4611			By MS/MS	0	0	2.6	0	0	22989000	0	0	1	1	1150
tr|Q5QP56|Q5QP56_HUMAN;tr|Q9H1R6|Q9H1R6_HUMAN;tr|Q5TE64|Q5TE64_HUMAN;sp|Q07817|B2CL1_HUMAN;tr|Q5QP59|Q5QP59_HUMAN	tr|Q5QP56|Q5QP56_HUMAN;tr|Q9H1R6|Q9H1R6_HUMAN;tr|Q5TE64|Q5TE64_HUMAN;sp|Q07817|B2CL1_HUMAN	tr|Q5QP56|Q5QP56_HUMAN Bcl-2-like protein 1 (Fragment) OS=Homo sapiens OX=9606 GN=BCL2L1 PE=1 SV=1;tr|Q9H1R6|Q9H1R6_HUMAN Bcl-2-like protein 1 (Fragment) OS=Homo sapiens OX=9606 GN=BCL2L1 PE=1 SV=1;tr|Q5TE64|Q5TE64_HUMAN Bcl-2-like protein 1 (Fragment) OS=	BCL2L1	Q5QP56	5	3	3	3	3	3	3	3	3	3	3	3	3	14.9	14.9	14.9	20.244	181	181;188;205;233;48	0.0006895	4.1136	By matching	By MS/MS	By MS/MS	14.9	14.9	14.9	37894000	23344000	39765000	0	2	0	2	2141
tr|A0A087WSV0|A0A087WSV0_HUMAN;sp|Q9HB09|B2L12_HUMAN;tr|M0QZM6|M0QZM6_HUMAN;tr|I6LJZ7|I6LJZ7_HUMAN	tr|A0A087WSV0|A0A087WSV0_HUMAN;sp|Q9HB09|B2L12_HUMAN	tr|A0A087WSV0|A0A087WSV0_HUMAN Bcl-2-like protein 12 OS=Homo sapiens OX=9606 GN=BCL2L12 PE=1 SV=1;sp|Q9HB09|B2L12_HUMAN Bcl-2-like protein 12 OS=Homo sapiens OX=9606 GN=BCL2L12 PE=1 SV=1	BCL2L12	Q9HB09	4	3	3	3	3	1	3	3	1	3	3	1	3	10.4	10.4	10.4	26.907	250	250;334;138;269	0.001096	3.3269	By MS/MS	By matching	By MS/MS	10.4	3.2	10.4	22135000	2318700	17339000	1	0	1	2	4168
tr|A0A087WTL4|A0A087WTL4_HUMAN;sp|Q9BXK5|B2L13_HUMAN;tr|A0A087WX97|A0A087WX97_HUMAN;tr|E9PDD6|E9PDD6_HUMAN	tr|A0A087WTL4|A0A087WTL4_HUMAN;sp|Q9BXK5|B2L13_HUMAN;tr|A0A087WX97|A0A087WX97_HUMAN	tr|A0A087WTL4|A0A087WTL4_HUMAN Bcl-2-like protein 13 OS=Homo sapiens OX=9606 GN=BCL2L13 PE=1 SV=1;sp|Q9BXK5|B2L13_HUMAN Bcl-2-like protein 13 OS=Homo sapiens OX=9606 GN=BCL2L13 PE=1 SV=1;tr|A0A087WX97|A0A087WX97_HUMAN Bcl-2-like protein 13 OS=Homo sapiens	BCL2L13	Q9BXK5	4	5	5	5	4	5	3	4	5	3	4	5	3	16.9	16.9	16.9	48.871	461	461;485;509;171	0	18.64	By MS/MS	By MS/MS	By MS/MS	13.9	16.9	11.7	63820000	83463000	51670000	2	4	2	8	3929
sp|Q9NYF8|BCLF1_HUMAN;tr|A0A1W2PQ43|A0A1W2PQ43_HUMAN;tr|E9PK09|E9PK09_HUMAN;tr|E9PQN2|E9PQN2_HUMAN;tr|E9PKI6|E9PKI6_HUMAN;tr|E9PJA7|E9PJA7_HUMAN;tr|H0YF14|H0YF14_HUMAN;tr|H0YF00|H0YF00_HUMAN	sp|Q9NYF8|BCLF1_HUMAN;tr|A0A1W2PQ43|A0A1W2PQ43_HUMAN;tr|E9PK09|E9PK09_HUMAN;tr|E9PQN2|E9PQN2_HUMAN;tr|E9PKI6|E9PKI6_HUMAN;tr|E9PJA7|E9PJA7_HUMAN	sp|Q9NYF8|BCLF1_HUMAN Bcl-2-associated transcription factor 1 OS=Homo sapiens OX=9606 GN=BCLAF1 PE=1 SV=2;tr|A0A1W2PQ43|A0A1W2PQ43_HUMAN Bcl-2-associated transcription factor 1 OS=Homo sapiens OX=9606 GN=BCLAF1 PE=1 SV=1;tr|E9PK09|E9PK09_HUMAN Bcl-2-associ	BCLAF1	Q9NYF8	8	18	17	1	17	15	14	16	14	13	1	1	1	24	22.8	1.7	106.12	920	920;703;725;750;752;467;187;118	0	119.42	By MS/MS	By MS/MS	By MS/MS	23	20.8	19.1	656450000	541750000	639160000	18	15	17	50	4384
sp|Q9Y276|BCS1_HUMAN;tr|C9J8G3|C9J8G3_HUMAN;tr|C9J4Q9|C9J4Q9_HUMAN;tr|C9JAS4|C9JAS4_HUMAN;tr|C9J1S9|C9J1S9_HUMAN;tr|A0A2R8Y7T3|A0A2R8Y7T3_HUMAN;tr|H7C492|H7C492_HUMAN	sp|Q9Y276|BCS1_HUMAN;tr|C9J8G3|C9J8G3_HUMAN	sp|Q9Y276|BCS1_HUMAN Mitochondrial chaperone BCS1 OS=Homo sapiens OX=9606 GN=BCS1L PE=1 SV=1;tr|C9J8G3|C9J8G3_HUMAN Mitochondrial chaperone BCS1 (Fragment) OS=Homo sapiens OX=9606 GN=BCS1L PE=1 SV=1	BCS1L	Q9Y276	7	3	3	3	3	3	2	3	3	2	3	3	2	8.1	8.1	8.1	47.534	419	419;206;76;110;150;153;201	0	9.7429	By MS/MS	By MS/MS	By MS/MS	8.1	8.1	4.8	31984000	25043000	27506000	2	2	2	6	4699
sp|Q9BUT1|BDH2_HUMAN;tr|D6R9P2|D6R9P2_HUMAN;tr|D6R9U8|D6R9U8_HUMAN;tr|D6RIR6|D6RIR6_HUMAN;tr|D6RFG2|D6RFG2_HUMAN;tr|D6RBF6|D6RBF6_HUMAN	sp|Q9BUT1|BDH2_HUMAN	sp|Q9BUT1|BDH2_HUMAN 3-hydroxybutyrate dehydrogenase type 2 OS=Homo sapiens OX=9606 GN=BDH2 PE=1 SV=2	BDH2	Q9BUT1	6	7	7	7	7	2	5	7	2	5	7	2	5	32.7	32.7	32.7	26.724	245	245;112;116;130;90;64	0	28.217	By MS/MS	By MS/MS	By MS/MS	32.7	8.2	25.7	281330000	69084000	164400000	5	2	4	11	3882
sp|Q14457|BECN1_HUMAN;tr|K7EMA2|K7EMA2_HUMAN;tr|K7ER46|K7ER46_HUMAN;tr|K7ELY9|K7ELY9_HUMAN;tr|E7EV84|E7EV84_HUMAN	sp|Q14457|BECN1_HUMAN;tr|K7EMA2|K7EMA2_HUMAN;tr|K7ER46|K7ER46_HUMAN;tr|K7ELY9|K7ELY9_HUMAN;tr|E7EV84|E7EV84_HUMAN	sp|Q14457|BECN1_HUMAN Beclin-1 OS=Homo sapiens OX=9606 GN=BECN1 PE=1 SV=2;tr|K7EMA2|K7EMA2_HUMAN Beclin-1 (Fragment) OS=Homo sapiens OX=9606 GN=BECN1 PE=1 SV=1;tr|K7ER46|K7ER46_HUMAN Beclin-1 (Fragment) OS=Homo sapiens OX=9606 GN=BECN1 PE=1 SV=1;tr|K7ELY9|	BECN1	Q14457	5	2	2	2	2	2	2	2	2	2	2	2	2	6.7	6.7	6.7	51.896	450	450;106;132;229;279	0	7.8009	By MS/MS	By MS/MS	By MS/MS	6.7	6.7	6.7	17012000	14723000	12864000	1	2	1	4	2394
tr|A0A3B3IU16|A0A3B3IU16_HUMAN;tr|C9JTT8|C9JTT8_HUMAN;sp|O15155|BET1_HUMAN;tr|Q68DU7|Q68DU7_HUMAN;tr|H7C1N3|H7C1N3_HUMAN	tr|A0A3B3IU16|A0A3B3IU16_HUMAN;tr|C9JTT8|C9JTT8_HUMAN;sp|O15155|BET1_HUMAN;tr|Q68DU7|Q68DU7_HUMAN;tr|H7C1N3|H7C1N3_HUMAN	tr|A0A3B3IU16|A0A3B3IU16_HUMAN BET1 homolog OS=Homo sapiens OX=9606 GN=BET1 PE=4 SV=1;tr|C9JTT8|C9JTT8_HUMAN BET1 homolog OS=Homo sapiens OX=9606 GN=BET1 PE=1 SV=1;sp|O15155|BET1_HUMAN BET1 homolog OS=Homo sapiens OX=9606 GN=BET1 PE=1 SV=1;tr|Q68DU7|Q68DU7	BET1	O15155	5	1	1	1	1	1	1	1	1	1	1	1	1	12.9	12.9	12.9	9.2925	85	85;98;118;127;133	0.0011023	3.3986	By matching	By MS/MS	By MS/MS	12.9	12.9	12.9	3218300	39654000	19541000	0	1	1	2	280
tr|H7BXT7|H7BXT7_HUMAN;tr|E9PQJ6|E9PQJ6_HUMAN;tr|A0A0C4DH16|A0A0C4DH16_HUMAN;sp|Q9NYM9|BET1L_HUMAN;tr|B8ZZS0|B8ZZS0_HUMAN	tr|H7BXT7|H7BXT7_HUMAN;tr|E9PQJ6|E9PQJ6_HUMAN;tr|A0A0C4DH16|A0A0C4DH16_HUMAN;sp|Q9NYM9|BET1L_HUMAN;tr|B8ZZS0|B8ZZS0_HUMAN	tr|H7BXT7|H7BXT7_HUMAN BET1-like protein OS=Homo sapiens OX=9606 GN=BET1L PE=1 SV=1;tr|E9PQJ6|E9PQJ6_HUMAN BET1-like protein OS=Homo sapiens OX=9606 GN=BET1L PE=1 SV=1;tr|A0A0C4DH16|A0A0C4DH16_HUMAN BET1-like protein OS=Homo sapiens OX=9606 GN=BET1L PE=1 S	BET1L	H7BXT7	5	1	1	1	1	1	1	1	1	1	1	1	1	25.9	25.9	25.9	6.4651	58	58;88;102;111;152	0.00047676	4.8149	By MS/MS	By MS/MS	By MS/MS	25.9	25.9	25.9	26037000	0	32316000	2	1	2	5	4390
sp|Q8TD16|BICD2_HUMAN	sp|Q8TD16|BICD2_HUMAN	sp|Q8TD16|BICD2_HUMAN Protein bicaudal D homolog 2 OS=Homo sapiens OX=9606 GN=BICD2 PE=1 SV=1	BICD2	Q8TD16	1	7	7	7	3	6	3	3	6	3	3	6	3	9.6	9.6	9.6	93.532	824	824	0	14.372	By MS/MS	By MS/MS	By MS/MS	4.1	8.3	4	10457000	23161000	15166000	3	5	2	10	3303
sp|P55957|BID_HUMAN	sp|P55957|BID_HUMAN	sp|P55957|BID_HUMAN BH3-interacting domain death agonist OS=Homo sapiens OX=9606 GN=BID PE=1 SV=1	BID	P55957	1	1	1	1	1	1	1	1	1	1	1	1	1	7.7	7.7	7.7	21.994	195	195	0	10.221	By MS/MS	By matching	By MS/MS	7.7	7.7	7.7	32409000	23499000	35948000	0	0	1	1	1774
sp|O00499|BIN1_HUMAN;tr|S4R418|S4R418_HUMAN;tr|A0A0A0MT10|A0A0A0MT10_HUMAN;sp|Q9UBW5|BIN2_HUMAN;tr|A0A087X188|A0A087X188_HUMAN	sp|O00499|BIN1_HUMAN	sp|O00499|BIN1_HUMAN Myc box-dependent-interacting protein 1 OS=Homo sapiens OX=9606 GN=BIN1 PE=1 SV=1	BIN1	O00499	5	16	16	15	11	13	15	11	13	15	10	12	14	34.2	34.2	32.9	64.699	593	593;536;551;565;597	0	79.873	By MS/MS	By MS/MS	By MS/MS	26.3	30.2	32.9	393170000	291900000	335760000	13	15	15	43	179
sp|Q9NR09|BIRC6_HUMAN;tr|A0A3B3IUB9|A0A3B3IUB9_HUMAN	sp|Q9NR09|BIRC6_HUMAN;tr|A0A3B3IUB9|A0A3B3IUB9_HUMAN	sp|Q9NR09|BIRC6_HUMAN Baculoviral IAP repeat-containing protein 6 OS=Homo sapiens OX=9606 GN=BIRC6 PE=1 SV=2;tr|A0A3B3IUB9|A0A3B3IUB9_HUMAN Baculoviral IAP repeat-containing protein 6 (Fragment) OS=Homo sapiens OX=9606 GN=BIRC6 PE=4 SV=1	BIRC6	Q9NR09	2	7	7	7	6	3	6	6	3	6	6	3	6	1.7	1.7	1.7	530.25	4857	4857;3842	0	16.762	By MS/MS	By MS/MS	By MS/MS	1.5	0.9	1.4	49029000	9034400	48114000	5	2	3	10	4241
tr|A0A3B3IT82|A0A3B3IT82_HUMAN;sp|P54132|BLM_HUMAN;tr|H0YNU5|H0YNU5_HUMAN	tr|A0A3B3IT82|A0A3B3IT82_HUMAN;sp|P54132|BLM_HUMAN;tr|H0YNU5|H0YNU5_HUMAN	tr|A0A3B3IT82|A0A3B3IT82_HUMAN Bloom syndrome protein OS=Homo sapiens OX=9606 GN=BLM PE=4 SV=1;sp|P54132|BLM_HUMAN Bloom syndrome protein OS=Homo sapiens OX=9606 GN=BLM PE=1 SV=1;tr|H0YNU5|H0YNU5_HUMAN Bloom syndrome protein OS=Homo sapiens OX=9606 GN=BLM	BLM	P54132	3	2	2	2	2	2	2	2	2	2	2	2	2	1.5	1.5	1.5	156.04	1386	1386;1417;1286	0.0011001	3.3826	By MS/MS	By MS/MS	By MS/MS	1.5	1.5	1.5	81711000	78845000	157570000	1	1	2	4	1727
sp|Q13867|BLMH_HUMAN;tr|K7ESE8|K7ESE8_HUMAN;tr|K7ES02|K7ES02_HUMAN;tr|J3KSD8|J3KSD8_HUMAN;tr|J3KS79|J3KS79_HUMAN;tr|K7ENH5|K7ENH5_HUMAN	sp|Q13867|BLMH_HUMAN;tr|K7ESE8|K7ESE8_HUMAN;tr|K7ES02|K7ES02_HUMAN;tr|J3KSD8|J3KSD8_HUMAN	sp|Q13867|BLMH_HUMAN Bleomycin hydrolase OS=Homo sapiens OX=9606 GN=BLMH PE=1 SV=1;tr|K7ESE8|K7ESE8_HUMAN Bleomycin hydrolase (Fragment) OS=Homo sapiens OX=9606 GN=BLMH PE=1 SV=1;tr|K7ES02|K7ES02_HUMAN Bleomycin hydrolase (Fragment) OS=Homo sapiens OX=9606	BLMH	Q13867	6	9	9	9	7	8	7	7	8	7	7	8	7	25.3	25.3	25.3	52.562	455	455;231;318;262;71;93	0	36.201	By MS/MS	By MS/MS	By MS/MS	17.8	23.3	19.1	154740000	137470000	157140000	7	7	5	19	2339
tr|G8JLQ3|G8JLQ3_HUMAN;sp|P78537|BL1S1_HUMAN;tr|F8W099|F8W099_HUMAN;tr|F8W606|F8W606_HUMAN;tr|A0A087WSV2|A0A087WSV2_HUMAN;tr|F8W036|F8W036_HUMAN;tr|F8VP73|F8VP73_HUMAN	tr|G8JLQ3|G8JLQ3_HUMAN;sp|P78537|BL1S1_HUMAN	tr|G8JLQ3|G8JLQ3_HUMAN Biogenesis of lysosome-related organelles complex 1 subunit 1 OS=Homo sapiens OX=9606 GN=BLOC1S1 PE=1 SV=1;sp|P78537|BL1S1_HUMAN Biogenesis of lysosome-related organelles complex 1 subunit 1 OS=Homo sapiens OX=9606 GN=BLOC1S1 PE=1 SV	BLOC1S1	P78537	7	3	3	3	2	2	3	2	2	3	2	2	3	42.7	42.7	42.7	8.5676	75	75;153;44;64;114;122;142	0	6.66	By MS/MS	By MS/MS	By MS/MS	28	29.3	42.7	25217000	16696000	32752000	1	1	2	4	1989
sp|Q6QNY0|BL1S3_HUMAN	sp|Q6QNY0|BL1S3_HUMAN	sp|Q6QNY0|BL1S3_HUMAN Biogenesis of lysosome-related organelles complex 1 subunit 3 OS=Homo sapiens OX=9606 GN=BLOC1S3 PE=1 SV=1	BLOC1S3	Q6QNY0	1	1	1	1	1	1	1	1	1	1	1	1	1	9.4	9.4	9.4	21.255	202	202	0.00025044	5.7462	By matching	By MS/MS	By matching	9.4	9.4	9.4	8187500	5069100	8197400	0	1	0	1	2857
tr|H3BPR6|H3BPR6_HUMAN;tr|H3BU57|H3BU57_HUMAN;tr|H3BN13|H3BN13_HUMAN;sp|Q9UL45|BL1S6_HUMAN;tr|H3BST1|H3BST1_HUMAN	tr|H3BPR6|H3BPR6_HUMAN;tr|H3BU57|H3BU57_HUMAN;tr|H3BN13|H3BN13_HUMAN;sp|Q9UL45|BL1S6_HUMAN;tr|H3BST1|H3BST1_HUMAN	tr|H3BPR6|H3BPR6_HUMAN Biogenesis of lysosome-related organelles complex 1 subunit 6 (Fragment) OS=Homo sapiens OX=9606 GN=BLOC1S6 PE=1 SV=1;tr|H3BU57|H3BU57_HUMAN Biogenesis of lysosome-related organelles complex 1 subunit 6 OS=Homo sapiens OX=9606 GN=BLO	BLOC1S6	H3BPR6	5	1	1	1	1	1	1	1	1	1	1	1	1	33.3	33.3	33.3	6.1608	57	57;85;86;172;177	0	7.5717	By MS/MS	By matching	By MS/MS	33.3	33.3	33.3	23656000	19659000	18199000	2	0	1	3	4615
sp|P53004|BIEA_HUMAN;tr|C9J1E1|C9J1E1_HUMAN	sp|P53004|BIEA_HUMAN	sp|P53004|BIEA_HUMAN Biliverdin reductase A OS=Homo sapiens OX=9606 GN=BLVRA PE=1 SV=2	BLVRA	P53004	2	12	12	12	11	10	12	11	10	12	11	10	12	41.9	41.9	41.9	33.428	296	296;102	0	38.103	By MS/MS	By MS/MS	By MS/MS	39.2	32.8	41.9	603280000	461650000	627500000	11	6	10	27	1703
sp|P30043|BLVRB_HUMAN;tr|A0A2R8YEP4|A0A2R8YEP4_HUMAN;tr|M0R192|M0R192_HUMAN;tr|A0A2R8Y7Y9|A0A2R8Y7Y9_HUMAN;tr|M0QZL1|M0QZL1_HUMAN	sp|P30043|BLVRB_HUMAN;tr|A0A2R8YEP4|A0A2R8YEP4_HUMAN;tr|M0R192|M0R192_HUMAN;tr|A0A2R8Y7Y9|A0A2R8Y7Y9_HUMAN;tr|M0QZL1|M0QZL1_HUMAN	sp|P30043|BLVRB_HUMAN Flavin reductase (NADPH) OS=Homo sapiens OX=9606 GN=BLVRB PE=1 SV=3;tr|A0A2R8YEP4|A0A2R8YEP4_HUMAN Flavin reductase (NADPH) OS=Homo sapiens OX=9606 GN=BLVRB PE=1 SV=1;tr|M0R192|M0R192_HUMAN Flavin reductase (NADPH) OS=Homo sapiens OX=	BLVRB	P30043	5	8	8	8	8	7	8	8	7	8	8	7	8	56.3	56.3	56.3	22.119	206	206;245;163;121;154	0	122.95	By MS/MS	By MS/MS	By MS/MS	56.3	44.2	56.3	739920000	525000000	654750000	13	13	12	38	1284
tr|H0Y9P1|H0Y9P1_HUMAN;sp|Q9NSY1|BMP2K_HUMAN	tr|H0Y9P1|H0Y9P1_HUMAN;sp|Q9NSY1|BMP2K_HUMAN	tr|H0Y9P1|H0Y9P1_HUMAN BMP-2-inducible protein kinase (Fragment) OS=Homo sapiens OX=9606 GN=BMP2K PE=1 SV=1;sp|Q9NSY1|BMP2K_HUMAN BMP-2-inducible protein kinase OS=Homo sapiens OX=9606 GN=BMP2K PE=1 SV=2	BMP2K	Q9NSY1	2	1	1	1	1	1	1	1	1	1	1	1	1	1.8	1.8	1.8	95.533	854	854;1161	0.00089385	3.609	By MS/MS	By MS/MS	By MS/MS	1.8	1.8	1.8	8348900	7095900	9572100	1	1	1	3	4280
sp|Q14692|BMS1_HUMAN	sp|Q14692|BMS1_HUMAN	sp|Q14692|BMS1_HUMAN Ribosome biogenesis protein BMS1 homolog OS=Homo sapiens OX=9606 GN=BMS1 PE=1 SV=1	BMS1	Q14692	1	6	6	6	5	5	5	5	5	5	5	5	5	6	6	6	145.81	1282	1282	0	17.241	By MS/MS	By MS/MS	By MS/MS	4.8	4.8	5.1	58097000	45868000	60984000	4	2	5	11	2414
sp|Q12981|SEC20_HUMAN	sp|Q12981|SEC20_HUMAN	sp|Q12981|SEC20_HUMAN Vesicle transport protein SEC20 OS=Homo sapiens OX=9606 GN=BNIP1 PE=1 SV=3	BNIP1	Q12981	1	5	5	5	3	2	3	3	2	3	3	2	3	21.1	21.1	21.1	26.132	228	228	0	7.4232	By MS/MS	By MS/MS	By MS/MS	13.2	7	13.2	47224000	15480000	26896000	2	2	1	5	2214
sp|Q12982|BNIP2_HUMAN;tr|J3KN59|J3KN59_HUMAN;tr|H7C096|H7C096_HUMAN;sp|Q86WG3|ATCAY_HUMAN	sp|Q12982|BNIP2_HUMAN;tr|J3KN59|J3KN59_HUMAN;tr|H7C096|H7C096_HUMAN;sp|Q86WG3|ATCAY_HUMAN	sp|Q12982|BNIP2_HUMAN BCL2/adenovirus E1B 19 kDa protein-interacting protein 2 OS=Homo sapiens OX=9606 GN=BNIP2 PE=1 SV=1;tr|J3KN59|J3KN59_HUMAN BCL2/adenovirus E1B 19 kDa protein-interacting protein 2 OS=Homo sapiens OX=9606 GN=BNIP2 PE=1 SV=1;tr|H7C096|H	BNIP2	Q12982	4	2	2	2	2	2	2	2	2	2	2	2	2	6.7	6.7	6.7	36.017	314	314;435;204;371	0.00068871	4.0927	By MS/MS	By MS/MS	By MS/MS	6.7	6.7	6.7	11432000	9306300	10843000	0	0	0	0	2215
tr|H0YBC7|H0YBC7_HUMAN;sp|O60238|BNI3L_HUMAN	tr|H0YBC7|H0YBC7_HUMAN;sp|O60238|BNI3L_HUMAN	tr|H0YBC7|H0YBC7_HUMAN BCL2/adenovirus E1B 19 kDa protein-interacting protein 3-like (Fragment) OS=Homo sapiens OX=9606 GN=BNIP3L PE=1 SV=1;sp|O60238|BNI3L_HUMAN BCL2/adenovirus E1B 19 kDa protein-interacting protein 3-like OS=Homo sapiens OX=9606 GN=BNIP3	BNIP3L	O60238	2	1	1	1	1	1	0	1	1	0	1	1	0	8.1	8.1	8.1	20.097	185	185;219	0.00070159	4.4025	By matching	By MS/MS		8.1	8.1	0	8181300	2573900	0	0	1	0	1	412
tr|H7C5I4|H7C5I4_HUMAN;sp|Q96IK1|BOD1_HUMAN	tr|H7C5I4|H7C5I4_HUMAN;sp|Q96IK1|BOD1_HUMAN	tr|H7C5I4|H7C5I4_HUMAN Biorientation of chromosomes in cell division protein 1 (Fragment) OS=Homo sapiens OX=9606 GN=BOD1 PE=1 SV=1;sp|Q96IK1|BOD1_HUMAN Biorientation of chromosomes in cell division protein 1 OS=Homo sapiens OX=9606 GN=BOD1 PE=1 SV=2	BOD1	Q96IK1	2	2	2	1	2	2	2	2	2	2	1	1	1	16.1	16.1	8.5	12.261	118	118;185	0.0002505	5.7548	By MS/MS	By matching	By MS/MS	16.1	16.1	16.1	13580000	11074000	18784000	1	0	2	3	3617
sp|Q8NFC6|BD1L1_HUMAN;tr|C9J8U9|C9J8U9_HUMAN	sp|Q8NFC6|BD1L1_HUMAN;tr|C9J8U9|C9J8U9_HUMAN	sp|Q8NFC6|BD1L1_HUMAN Biorientation of chromosomes in cell division protein 1-like 1 OS=Homo sapiens OX=9606 GN=BOD1L1 PE=1 SV=2;tr|C9J8U9|C9J8U9_HUMAN Biorientation of chromosomes in cell division protein 1 (Fragment) OS=Homo sapiens OX=9606 GN=BOD1 PE=1	BOD1L1	Q8NFC6	2	2	1	1	2	2	1	1	1	0	1	1	0	0.8	0.5	0.5	330.46	3051	3051;41	0.00069428	4.2762	By MS/MS	By MS/MS	By matching	0.8	0.8	0.3	5936400	5850600	0	1	1	0	2	3249
sp|Q9UMX3|BOK_HUMAN	sp|Q9UMX3|BOK_HUMAN	sp|Q9UMX3|BOK_HUMAN Bcl-2-related ovarian killer protein OS=Homo sapiens OX=9606 GN=BOK PE=1 SV=1	BOK	Q9UMX3	1	3	3	3	3	1	2	3	1	2	3	1	2	14.2	14.2	14.2	23.28	212	212	0.00048309	5.0371	By MS/MS	By MS/MS	By MS/MS	14.2	4.7	9.4	24486000	4185700	12218000	2	0	1	3	4639
sp|Q9H3K6|BOLA2_HUMAN;tr|A0A087WZT3|A0A087WZT3_HUMAN;tr|H3BV85|H3BV85_HUMAN;tr|H3BTW0|H3BTW0_HUMAN;tr|A0A0B4J295|A0A0B4J295_HUMAN;tr|H3BVE0|H3BVE0_HUMAN	sp|Q9H3K6|BOLA2_HUMAN;tr|A0A087WZT3|A0A087WZT3_HUMAN	sp|Q9H3K6|BOLA2_HUMAN BolA-like protein 2 OS=Homo sapiens OX=9606 GN=BOLA2 PE=1 SV=1;tr|A0A087WZT3|A0A087WZT3_HUMAN BolA-like protein 2 OS=Homo sapiens OX=9606 GN=BOLA2 PE=1 SV=2	BOLA2	Q9H3K6	6	3	3	3	3	2	3	3	2	3	3	2	3	51.2	51.2	51.2	10.116	86	86;152;88;89;124;249	0	30.818	By MS/MS	By MS/MS	By MS/MS	51.2	40.7	51.2	90153000	91292000	118090000	4	3	4	11	4078
sp|Q14137|BOP1_HUMAN;tr|A0A075B729|A0A075B729_HUMAN	sp|Q14137|BOP1_HUMAN	sp|Q14137|BOP1_HUMAN Ribosome biogenesis protein BOP1 OS=Homo sapiens OX=9606 GN=BOP1 PE=1 SV=2	BOP1	Q14137	2	7	7	7	7	6	6	7	6	6	7	6	6	11.4	11.4	11.4	83.629	746	746;217	0	25.796	By MS/MS	By MS/MS	By MS/MS	11.4	8.3	10.2	90195000	45315000	87375000	7	3	6	16	2358
tr|G3V1P3|G3V1P3_HUMAN;sp|Q969J3|BORC5_HUMAN	tr|G3V1P3|G3V1P3_HUMAN;sp|Q969J3|BORC5_HUMAN	tr|G3V1P3|G3V1P3_HUMAN BLOC-1-related complex subunit 5 OS=Homo sapiens OX=9606 GN=BORCS5 PE=1 SV=1;sp|Q969J3|BORC5_HUMAN BLOC-1-related complex subunit 5 OS=Homo sapiens OX=9606 GN=BORCS5 PE=1 SV=1	BORCS5	Q969J3	2	2	2	2	2	2	2	2	2	2	2	2	2	12.4	12.4	12.4	20.247	177	177;196	0.0058007	2.4526	By MS/MS	By MS/MS	By MS/MS	12.4	12.4	12.4	19534000	15506000	19849000	1	0	0	1	3476
sp|Q96GS4|BORC6_HUMAN	sp|Q96GS4|BORC6_HUMAN	sp|Q96GS4|BORC6_HUMAN BLOC-1-related complex subunit 6 OS=Homo sapiens OX=9606 GN=BORCS6 PE=1 SV=2	BORCS6	Q96GS4	1	1	1	1	1	1	1	1	1	1	1	1	1	4.2	4.2	4.2	37.226	357	357	0.0013032	3.1514	By MS/MS	By matching	By MS/MS	4.2	4.2	4.2	21278000	9455400	23554000	1	0	1	2	3593
sp|P07738|PMGE_HUMAN;tr|C9JH23|C9JH23_HUMAN	sp|P07738|PMGE_HUMAN	sp|P07738|PMGE_HUMAN Bisphosphoglycerate mutase OS=Homo sapiens OX=9606 GN=BPGM PE=1 SV=2	BPGM	P07738	2	3	3	3	2	1	3	2	1	3	2	1	3	13.9	13.9	13.9	30.005	259	259;78	0	14.514	By MS/MS	By MS/MS	By MS/MS	10	7.3	13.9	52795000	43610000	76744000	2	1	3	6	837
sp|Q86WA6|BPHL_HUMAN;tr|H7C0M3|H7C0M3_HUMAN	sp|Q86WA6|BPHL_HUMAN	sp|Q86WA6|BPHL_HUMAN Valacyclovir hydrolase OS=Homo sapiens OX=9606 GN=BPHL PE=1 SV=1	BPHL	Q86WA6	2	3	3	3	3	2	2	3	2	2	3	2	2	8.2	8.2	8.2	32.542	291	291;29	0.00024462	5.3078	By MS/MS	By MS/MS	By matching	8.2	5.2	5.5	48489000	28215000	19059000	1	1	0	2	3022
sp|O95861|BPNT1_HUMAN;tr|A6NF51|A6NF51_HUMAN;tr|F8VRY7|F8VRY7_HUMAN;tr|F8VVW8|F8VVW8_HUMAN;tr|F8VZG4|F8VZG4_HUMAN;tr|F8W1J0|F8W1J0_HUMAN	sp|O95861|BPNT1_HUMAN;tr|A6NF51|A6NF51_HUMAN	sp|O95861|BPNT1_HUMAN 3(2),5-bisphosphate nucleotidase 1 OS=Homo sapiens OX=9606 GN=BPNT1 PE=1 SV=1;tr|A6NF51|A6NF51_HUMAN 3(2),5-bisphosphate nucleotidase 1 OS=Homo sapiens OX=9606 GN=BPNT1 PE=1 SV=2	BPNT1	O95861	6	10	10	10	9	8	8	9	8	8	9	8	8	38.3	38.3	38.3	33.392	308	308;291;116;130;136;170	0	41.561	By MS/MS	By MS/MS	By MS/MS	33.4	30.5	27.3	318710000	233540000	266360000	8	6	5	19	706
tr|E7ETD6|E7ETD6_HUMAN;tr|E9PE19|E9PE19_HUMAN;tr|A0A2R8Y7Q1|A0A2R8Y7Q1_HUMAN;sp|Q12830|BPTF_HUMAN;tr|F5GXF5|F5GXF5_HUMAN;tr|J3QQQ8|J3QQQ8_HUMAN;tr|J3KSK9|J3KSK9_HUMAN;tr|A0A0A0MR81|A0A0A0MR81_HUMAN	tr|E7ETD6|E7ETD6_HUMAN;tr|E9PE19|E9PE19_HUMAN;tr|A0A2R8Y7Q1|A0A2R8Y7Q1_HUMAN;sp|Q12830|BPTF_HUMAN;tr|F5GXF5|F5GXF5_HUMAN	tr|E7ETD6|E7ETD6_HUMAN Nucleosome-remodeling factor subunit BPTF (Fragment) OS=Homo sapiens OX=9606 GN=BPTF PE=1 SV=3;tr|E9PE19|E9PE19_HUMAN Nucleosome-remodeling factor subunit BPTF OS=Homo sapiens OX=9606 GN=BPTF PE=1 SV=3;tr|A0A2R8Y7Q1|A0A2R8Y7Q1_HUMAN	BPTF	E7ETD6	8	3	3	3	2	3	2	2	3	2	2	3	2	1.2	1.2	1.2	308.07	2764	2764;2822;2965;3046;2457;420;484;810	0	6.5569	By MS/MS	By MS/MS	By MS/MS	0.7	1.2	0.7	12554000	6581300	8257300	1	1	0	2	2193
tr|J3KNN7|J3KNN7_HUMAN;sp|Q7Z569|BRAP_HUMAN	tr|J3KNN7|J3KNN7_HUMAN;sp|Q7Z569|BRAP_HUMAN	tr|J3KNN7|J3KNN7_HUMAN BRCA1-associated protein OS=Homo sapiens OX=9606 GN=BRAP PE=1 SV=1;sp|Q7Z569|BRAP_HUMAN BRCA1-associated protein OS=Homo sapiens OX=9606 GN=BRAP PE=1 SV=2	BRAP	Q7Z569	2	1	1	1	1	1	1	1	1	1	1	1	1	2.1	2.1	2.1	64.279	562	562;592	0.0012887	2.9567	By matching	By MS/MS	By MS/MS	2.1	2.1	2.1	8995900	6290900	8085000	0	1	1	2	2965
sp|Q6PJG6|BRAT1_HUMAN	sp|Q6PJG6|BRAT1_HUMAN	sp|Q6PJG6|BRAT1_HUMAN BRCA1-associated ATM activator 1 OS=Homo sapiens OX=9606 GN=BRAT1 PE=1 SV=2	BRAT1	Q6PJG6	1	1	1	1	1	1	1	1	1	1	1	1	1	1.5	1.5	1.5	88.118	821	821	0.00047281	4.6357	By MS/MS	By matching	By matching	1.5	1.5	1.5	8056200	4410700	3343200	1	0	0	1	2854
tr|G1UI37|G1UI37_HUMAN;tr|E9PC22|E9PC22_HUMAN;tr|A0A2R8Y6Y9|A0A2R8Y6Y9_HUMAN;tr|E7ENB7|E7ENB7_HUMAN;tr|E7EQW4|E7EQW4_HUMAN;tr|Q3B891|Q3B891_HUMAN;tr|E9PH68|E9PH68_HUMAN;tr|E7EUM2|E7EUM2_HUMAN;tr|E7EWN5|E7EWN5_HUMAN;tr|A0A0U1RRA9|A0A0U1RRA9_HUMAN;tr|Q5YLB2|Q5YLB2_HUMAN;sp|P38398|BRCA1_HUMAN	tr|G1UI37|G1UI37_HUMAN;tr|E9PC22|E9PC22_HUMAN;tr|A0A2R8Y6Y9|A0A2R8Y6Y9_HUMAN;tr|E7ENB7|E7ENB7_HUMAN;tr|E7EQW4|E7EQW4_HUMAN;tr|Q3B891|Q3B891_HUMAN;tr|E9PH68|E9PH68_HUMAN;tr|E7EUM2|E7EUM2_HUMAN;tr|E7EWN5|E7EWN5_HUMAN;tr|A0A0U1RRA9|A0A0U1RRA9_HUMAN;tr|Q5YLB2|Q5YLB2_HUMAN;sp|P38398|BRCA1_HUMAN	tr|G1UI37|G1UI37_HUMAN Breast cancer type 1 susceptibility protein (Fragment) OS=Homo sapiens OX=9606 GN=BRCA1 PE=1 SV=1;tr|E9PC22|E9PC22_HUMAN Breast cancer type 1 susceptibility protein OS=Homo sapiens OX=9606 GN=BRCA1 PE=1 SV=1;tr|A0A2R8Y6Y9|A0A2R8Y6Y9_	BRCA1	G1UI37	12	1	1	1	1	1	1	1	1	1	1	1	1	56.5	56.5	56.5	2.6441	23	23;59;81;98;222;473;622;623;649;798;1399;1863	0.0045919	2.526	By MS/MS	By matching	By matching	56.5	56.5	56.5	8235500	4909000	6474000	1	0	0	1	1415
sp|P46736|BRCC3_HUMAN;tr|A0A087WZR3|A0A087WZR3_HUMAN;tr|H9KVA9|H9KVA9_HUMAN;tr|A0A0D9SF50|A0A0D9SF50_HUMAN;tr|X6RJS7|X6RJS7_HUMAN;tr|A0A0A0MS96|A0A0A0MS96_HUMAN	sp|P46736|BRCC3_HUMAN;tr|A0A087WZR3|A0A087WZR3_HUMAN;tr|H9KVA9|H9KVA9_HUMAN;tr|A0A0D9SF50|A0A0D9SF50_HUMAN;tr|X6RJS7|X6RJS7_HUMAN	sp|P46736|BRCC3_HUMAN Lys-63-specific deubiquitinase BRCC36 OS=Homo sapiens OX=9606 GN=BRCC3 PE=1 SV=2;tr|A0A087WZR3|A0A087WZR3_HUMAN Lys-63-specific deubiquitinase BRCC36 OS=Homo sapiens OX=9606 GN=BRCC3 PE=1 SV=1;tr|H9KVA9|H9KVA9_HUMAN Lys-63-specific de	BRCC3	P46736	6	6	6	6	5	2	5	5	2	5	5	2	5	26.9	26.9	26.9	36.072	316	316;293;317;317;226;90	0	30.288	By MS/MS	By MS/MS	By MS/MS	20.3	7.6	23.4	81535000	34355000	75807000	5	2	3	10	1515
tr|U3KQA6|U3KQA6_HUMAN;tr|A0A0G2JHL0|A0A0G2JHL0_HUMAN;tr|A0A140T9F7|A0A140T9F7_HUMAN;tr|A0A140T9V2|A0A140T9V2_HUMAN;sp|P25440|BRD2_HUMAN;tr|H0Y6K2|H0Y6K2_HUMAN;tr|A0A140T9E9|A0A140T9E9_HUMAN;tr|A0A0G2JK44|A0A0G2JK44_HUMAN;tr|H0YDJ7|H0YDJ7_HUMAN;tr|U3KPW0|U3KPW0_HUMAN;tr|E9PIQ3|E9PIQ3_HUMAN;tr|A0A0G2JHN8|A0A0G2JHN8_HUMAN;tr|A0A140T9I1|A0A140T9I1_HUMAN	tr|U3KQA6|U3KQA6_HUMAN;tr|A0A0G2JHL0|A0A0G2JHL0_HUMAN;tr|A0A140T9F7|A0A140T9F7_HUMAN;tr|A0A140T9V2|A0A140T9V2_HUMAN;sp|P25440|BRD2_HUMAN;tr|H0Y6K2|H0Y6K2_HUMAN;tr|A0A140T9E9|A0A140T9E9_HUMAN;tr|A0A0G2JK44|A0A0G2JK44_HUMAN;tr|H0YDJ7|H0YDJ7_HUMAN;tr|U3KPW0|U3KPW0_HUMAN;tr|E9PIQ3|E9PIQ3_HUMAN	tr|U3KQA6|U3KQA6_HUMAN Bromodomain-containing protein 2 (Fragment) OS=Homo sapiens OX=9606 GN=BRD2 PE=1 SV=1;tr|A0A0G2JHL0|A0A0G2JHL0_HUMAN Bromodomain-containing protein 2 (Fragment) OS=Homo sapiens OX=9606 GN=BRD2 PE=1 SV=1;tr|A0A140T9F7|A0A140T9F7_HUMAN	BRD2	U3KQA6	13	4	2	2	2	1	4	0	1	2	0	1	2	7.2	4	4	61.177	552	552;613;619;648;801;807;807;836;137;159;401;328;363	0.0010931	3.2744	By matching	By MS/MS	By MS/MS	3.3	2.4	7.2	0	2593100	1529700	0	1	2	3	1205
sp|Q15059|BRD3_HUMAN	sp|Q15059|BRD3_HUMAN	sp|Q15059|BRD3_HUMAN Bromodomain-containing protein 3 OS=Homo sapiens OX=9606 GN=BRD3 PE=1 SV=1	BRD3	Q15059	1	7	4	4	6	4	5	3	3	2	3	3	2	11.4	7.7	7.7	79.541	726	726	0	6.5499	By MS/MS	By MS/MS	By MS/MS	9.6	7.3	7.9	26530000	24026000	11928000	0	2	1	3	2465
sp|O60885|BRD4_HUMAN;tr|M0QZD9|M0QZD9_HUMAN	sp|O60885|BRD4_HUMAN;tr|M0QZD9|M0QZD9_HUMAN	sp|O60885|BRD4_HUMAN Bromodomain-containing protein 4 OS=Homo sapiens OX=9606 GN=BRD4 PE=1 SV=2;tr|M0QZD9|M0QZD9_HUMAN Bromodomain-containing protein 4 (Fragment) OS=Homo sapiens OX=9606 GN=BRD4 PE=1 SV=1	BRD4	O60885	2	9	9	6	8	6	8	8	6	8	5	5	5	8.2	8.2	6.2	152.22	1362	1362;572	0	24.431	By MS/MS	By MS/MS	By MS/MS	7.3	5.7	7	105080000	90155000	127410000	7	4	4	15	472
sp|Q9H0E9|BRD8_HUMAN;tr|H7C2P4|H7C2P4_HUMAN;tr|H7C026|H7C026_HUMAN;tr|H7C128|H7C128_HUMAN;tr|H7C179|H7C179_HUMAN;tr|B5MCW3|B5MCW3_HUMAN;tr|H7C127|H7C127_HUMAN	sp|Q9H0E9|BRD8_HUMAN;tr|H7C2P4|H7C2P4_HUMAN;tr|H7C026|H7C026_HUMAN;tr|H7C128|H7C128_HUMAN;tr|H7C179|H7C179_HUMAN;tr|B5MCW3|B5MCW3_HUMAN;tr|H7C127|H7C127_HUMAN	sp|Q9H0E9|BRD8_HUMAN Bromodomain-containing protein 8 OS=Homo sapiens OX=9606 GN=BRD8 PE=1 SV=2;tr|H7C2P4|H7C2P4_HUMAN Bromodomain-containing protein 8 (Fragment) OS=Homo sapiens OX=9606 GN=BRD8 PE=1 SV=1;tr|H7C026|H7C026_HUMAN Bromodomain-containing prote	BRD8	Q9H0E9	7	2	2	2	1	0	1	1	0	1	1	0	1	1.6	1.6	1.6	135.33	1235	1235;187;336;857;861;878;892	0.00047136	4.5658	By MS/MS		By MS/MS	0.6	0	1.1	10077000	0	9088600	1	0	1	2	4022
sp|Q8TDN6|BRX1_HUMAN	sp|Q8TDN6|BRX1_HUMAN	sp|Q8TDN6|BRX1_HUMAN Ribosome biogenesis protein BRX1 homolog OS=Homo sapiens OX=9606 GN=BRIX1 PE=1 SV=2	BRIX1	Q8TDN6	1	12	12	12	10	11	12	10	11	12	10	11	12	47.6	47.6	47.6	41.401	353	353	0	50.389	By MS/MS	By MS/MS	By MS/MS	42.5	45.6	47.6	415640000	179310000	471180000	11	6	12	29	3311
sp|Q8WUW1|BRK1_HUMAN	sp|Q8WUW1|BRK1_HUMAN	sp|Q8WUW1|BRK1_HUMAN Protein BRICK1 OS=Homo sapiens OX=9606 GN=BRK1 PE=1 SV=1	BRK1	Q8WUW1	1	4	4	4	4	4	3	4	4	3	4	4	3	54.7	54.7	54.7	8.7448	75	75	0	12.773	By MS/MS	By MS/MS	By MS/MS	54.7	54.7	42.7	85456000	81340000	98016000	3	2	2	7	3345
sp|Q5VW32|BROX_HUMAN;tr|F5GXQ0|F5GXQ0_HUMAN;tr|Q5VW33|Q5VW33_HUMAN	sp|Q5VW32|BROX_HUMAN;tr|F5GXQ0|F5GXQ0_HUMAN	sp|Q5VW32|BROX_HUMAN BRO1 domain-containing protein BROX OS=Homo sapiens OX=9606 GN=BROX PE=1 SV=1;tr|F5GXQ0|F5GXQ0_HUMAN BRO1 domain-containing protein BROX OS=Homo sapiens OX=9606 GN=BROX PE=1 SV=1	BROX	Q5VW32	3	10	10	10	8	8	7	8	8	7	8	8	7	29.7	29.7	29.7	46.476	411	411;338;215	0	34.421	By MS/MS	By MS/MS	By MS/MS	26.8	26.3	21.7	174310000	119880000	131920000	4	6	3	13	2751
tr|F8W6C6|F8W6C6_HUMAN;tr|E9PNA9|E9PNA9_HUMAN;sp|Q9NW68|BSDC1_HUMAN;tr|E9PS77|E9PS77_HUMAN	tr|F8W6C6|F8W6C6_HUMAN;tr|E9PNA9|E9PNA9_HUMAN;sp|Q9NW68|BSDC1_HUMAN;tr|E9PS77|E9PS77_HUMAN	tr|F8W6C6|F8W6C6_HUMAN BSD domain-containing protein 1 OS=Homo sapiens OX=9606 GN=BSDC1 PE=1 SV=1;tr|E9PNA9|E9PNA9_HUMAN BSD domain-containing protein 1 OS=Homo sapiens OX=9606 GN=BSDC1 PE=1 SV=1;sp|Q9NW68|BSDC1_HUMAN BSD domain-containing protein 1 OS=Hom	BSDC1	Q9NW68	4	2	2	2	2	1	0	2	1	0	2	1	0	56.2	56.2	56.2	7.221	64	64;89;430;156	0.00024969	5.6914	By MS/MS	By MS/MS		56.2	39.1	0	17825000	16473000	0	0	1	0	1	4335
sp|P35613|BASI_HUMAN;tr|A0A087WUV8|A0A087WUV8_HUMAN;tr|A0A087X2B5|A0A087X2B5_HUMAN;tr|I3L192|I3L192_HUMAN;tr|R4GMX5|R4GMX5_HUMAN;tr|R4GN83|R4GN83_HUMAN;tr|A0A2R8YDZ0|A0A2R8YDZ0_HUMAN	sp|P35613|BASI_HUMAN;tr|A0A087WUV8|A0A087WUV8_HUMAN;tr|A0A087X2B5|A0A087X2B5_HUMAN;tr|I3L192|I3L192_HUMAN	sp|P35613|BASI_HUMAN Basigin OS=Homo sapiens OX=9606 GN=BSG PE=1 SV=2;tr|A0A087WUV8|A0A087WUV8_HUMAN Basigin OS=Homo sapiens OX=9606 GN=BSG PE=1 SV=1;tr|A0A087X2B5|A0A087X2B5_HUMAN Basigin (Fragment) OS=Homo sapiens OX=9606 GN=BSG PE=1 SV=1;tr|I3L192|I3L19	BSG	P35613	7	10	10	10	9	9	8	9	9	8	9	9	8	33.8	33.8	33.8	42.2	385	385;189;221;160;84;52;132	0	64.806	By MS/MS	By MS/MS	By MS/MS	31.4	31.7	29.6	488300000	469800000	483010000	7	11	9	27	1381
sp|Q10588|BST1_HUMAN;tr|A6NC48|A6NC48_HUMAN;tr|H0Y984|H0Y984_HUMAN;tr|H0Y8G4|H0Y8G4_HUMAN;tr|H0Y9Q9|H0Y9Q9_HUMAN	sp|Q10588|BST1_HUMAN;tr|A6NC48|A6NC48_HUMAN;tr|H0Y984|H0Y984_HUMAN	sp|Q10588|BST1_HUMAN ADP-ribosyl cyclase/cyclic ADP-ribose hydrolase 2 OS=Homo sapiens OX=9606 GN=BST1 PE=1 SV=2;tr|A6NC48|A6NC48_HUMAN ADP-ribosyl cyclase/cyclic ADP-ribose hydrolase 2 OS=Homo sapiens OX=9606 GN=BST1 PE=1 SV=1;tr|H0Y984|H0Y984_HUMAN ADP-r	BST1	Q10588	5	6	6	6	5	6	6	5	6	6	5	6	6	21.1	21.1	21.1	35.724	318	318;333;186;155;97	0	21.771	By MS/MS	By MS/MS	By MS/MS	17.6	21.1	21.1	146040000	110980000	164750000	4	4	6	14	2179
tr|A0A0A0MTH9|A0A0A0MTH9_HUMAN;sp|O14981|BTAF1_HUMAN	tr|A0A0A0MTH9|A0A0A0MTH9_HUMAN;sp|O14981|BTAF1_HUMAN	tr|A0A0A0MTH9|A0A0A0MTH9_HUMAN TATA-binding protein-associated factor 172 OS=Homo sapiens OX=9606 GN=BTAF1 PE=1 SV=1;sp|O14981|BTAF1_HUMAN TATA-binding protein-associated factor 172 OS=Homo sapiens OX=9606 GN=BTAF1 PE=1 SV=2	BTAF1	O14981	2	6	6	6	4	4	6	4	4	6	4	4	6	4.1	4.1	4.1	206.93	1849	1849;1849	0	11.587	By MS/MS	By MS/MS	By MS/MS	2.9	3	4.1	30514000	31937000	43753000	1	1	3	5	257
sp|P20290|BTF3_HUMAN;tr|D6RDG3|D6RDG3_HUMAN;tr|H0Y9Y1|H0Y9Y1_HUMAN	sp|P20290|BTF3_HUMAN	sp|P20290|BTF3_HUMAN Transcription factor BTF3 OS=Homo sapiens OX=9606 GN=BTF3 PE=1 SV=1	BTF3	P20290	3	8	8	7	8	6	5	8	6	5	7	5	5	55.8	55.8	51.9	22.168	206	206;109;86	0	119.91	By MS/MS	By MS/MS	By MS/MS	55.8	47.6	39.3	417570000	342590000	403450000	11	8	10	29	1121
sp|Q96K17|BT3L4_HUMAN;tr|E9PL10|E9PL10_HUMAN	sp|Q96K17|BT3L4_HUMAN;tr|E9PL10|E9PL10_HUMAN	sp|Q96K17|BT3L4_HUMAN Transcription factor BTF3 homolog 4 OS=Homo sapiens OX=9606 GN=BTF3L4 PE=1 SV=1;tr|E9PL10|E9PL10_HUMAN Transcription factor BTF3 OS=Homo sapiens OX=9606 GN=BTF3L4 PE=1 SV=1	BTF3L4	Q96K17	2	5	4	4	5	5	4	4	4	4	4	4	4	43.7	38.6	38.6	17.27	158	158;145	0	16.524	By MS/MS	By MS/MS	By MS/MS	43.7	43.7	38.6	285930000	222730000	264270000	4	4	4	12	3636
sp|O00478|BT3A3_HUMAN;tr|C9JUV8|C9JUV8_HUMAN;sp|P78410|BT3A2_HUMAN;sp|O00481|BT3A1_HUMAN;tr|S4R3N0|S4R3N0_HUMAN;tr|E9PRR1|E9PRR1_HUMAN;tr|C9JZT5|C9JZT5_HUMAN;tr|C9JQT8|C9JQT8_HUMAN;tr|E9PFB8|E9PFB8_HUMAN;tr|C9JNZ3|C9JNZ3_HUMAN;tr|E9PRX1|E9PRX1_HUMAN;tr|E7EPR2|E7EPR2_HUMAN;tr|C9JVU4|C9JVU4_HUMAN;tr|C9J3Q8|C9J3Q8_HUMAN;tr|C9J877|C9J877_HUMAN;tr|E9PJE9|E9PJE9_HUMAN	sp|O00478|BT3A3_HUMAN;tr|C9JUV8|C9JUV8_HUMAN;sp|P78410|BT3A2_HUMAN;sp|O00481|BT3A1_HUMAN	sp|O00478|BT3A3_HUMAN Butyrophilin subfamily 3 member A3 OS=Homo sapiens OX=9606 GN=BTN3A3 PE=1 SV=1;tr|C9JUV8|C9JUV8_HUMAN Butyrophilin subfamily 3 member A3 (Fragment) OS=Homo sapiens OX=9606 GN=BTN3A3 PE=1 SV=1;sp|P78410|BT3A2_HUMAN Butyrophilin subfami	BTN3A3	O00478	16	5	5	5	5	5	2	5	5	2	5	5	2	9.4	9.4	9.4	65.001	584	584;250;334;513;115;196;210;237;91;100;115;119;127;137;140;159	0	12.521	By MS/MS	By MS/MS	By MS/MS	9.4	9.4	3.6	90374000	64489000	35260000	1	3	1	5	175
tr|J3QT28|J3QT28_HUMAN;sp|O43684|BUB3_HUMAN;tr|J3QSX4|J3QSX4_HUMAN	tr|J3QT28|J3QT28_HUMAN;sp|O43684|BUB3_HUMAN;tr|J3QSX4|J3QSX4_HUMAN	tr|J3QT28|J3QT28_HUMAN Mitotic checkpoint protein BUB3 (Fragment) OS=Homo sapiens OX=9606 GN=BUB3 PE=1 SV=1;sp|O43684|BUB3_HUMAN Mitotic checkpoint protein BUB3 OS=Homo sapiens OX=9606 GN=BUB3 PE=1 SV=1;tr|J3QSX4|J3QSX4_HUMAN Mitotic checkpoint protein BUB	BUB3	O43684	3	12	12	12	12	12	12	12	12	12	12	12	12	64.7	64.7	64.7	31.703	278	278;328;145	0	118.09	By MS/MS	By MS/MS	By MS/MS	64.7	64.7	64.7	1158500000	795300000	1091500000	14	14	15	43	379
sp|P41223|BUD31_HUMAN;tr|C9JCD9|C9JCD9_HUMAN;tr|F8WCN7|F8WCN7_HUMAN	sp|P41223|BUD31_HUMAN	sp|P41223|BUD31_HUMAN Protein BUD31 homolog OS=Homo sapiens OX=9606 GN=BUD31 PE=1 SV=2	BUD31	P41223	3	7	7	7	7	6	7	7	6	7	7	6	7	47.2	47.2	47.2	17	144	144;103;37	0	28.141	By MS/MS	By MS/MS	By MS/MS	47.2	41.7	47.2	84734000	48017000	87680000	5	6	6	17	1452
sp|Q13895|BYST_HUMAN;tr|H7BY94|H7BY94_HUMAN;tr|F8WBL2|F8WBL2_HUMAN	sp|Q13895|BYST_HUMAN	sp|Q13895|BYST_HUMAN Bystin OS=Homo sapiens OX=9606 GN=BYSL PE=1 SV=3	BYSL	Q13895	3	11	11	11	11	10	9	11	10	9	11	10	9	28.6	28.6	28.6	49.601	437	437;183;194	0	31.921	By MS/MS	By MS/MS	By MS/MS	28.6	25.2	23.1	223740000	114920000	165580000	11	7	8	26	2344
sp|Q7L1Q6|BZW1_HUMAN;tr|C9IZ80|C9IZ80_HUMAN;tr|C9JFN4|C9JFN4_HUMAN;tr|H0Y503|H0Y503_HUMAN;tr|C9J188|C9J188_HUMAN;tr|C9JWF5|C9JWF5_HUMAN;tr|C9JV57|C9JV57_HUMAN	sp|Q7L1Q6|BZW1_HUMAN;tr|C9IZ80|C9IZ80_HUMAN	sp|Q7L1Q6|BZW1_HUMAN Basic leucine zipper and W2 domain-containing protein 1 OS=Homo sapiens OX=9606 GN=BZW1 PE=1 SV=1;tr|C9IZ80|C9IZ80_HUMAN Basic leucine zipper and W2 domain-containing protein 1 (Fragment) OS=Homo sapiens OX=9606 GN=BZW1 PE=1 SV=1	BZW1	Q7L1Q6	7	16	16	15	15	14	14	15	14	14	14	13	13	31	31	29.4	48.043	419	419;294;216;135;154;161;116	0	33.864	By MS/MS	By MS/MS	By MS/MS	28.6	26.7	27.2	853380000	564990000	735870000	16	13	12	41	2915
tr|E7ETZ4|E7ETZ4_HUMAN;sp|Q9Y6E2|BZW2_HUMAN;tr|B5MCH7|B5MCH7_HUMAN;tr|B5MCE7|B5MCE7_HUMAN;tr|Q75MG1|Q75MG1_HUMAN;tr|E9PFD4|E9PFD4_HUMAN;tr|E9PFE3|E9PFE3_HUMAN;tr|C9JF98|C9JF98_HUMAN;tr|F8WDX8|F8WDX8_HUMAN;tr|E7EMS9|E7EMS9_HUMAN	tr|E7ETZ4|E7ETZ4_HUMAN;sp|Q9Y6E2|BZW2_HUMAN;tr|B5MCH7|B5MCH7_HUMAN;tr|B5MCE7|B5MCE7_HUMAN;tr|Q75MG1|Q75MG1_HUMAN	tr|E7ETZ4|E7ETZ4_HUMAN Basic leucine zipper and W2 domain-containing protein 2 (Fragment) OS=Homo sapiens OX=9606 GN=BZW2 PE=1 SV=1;sp|Q9Y6E2|BZW2_HUMAN Basic leucine zipper and W2 domain-containing protein 2 OS=Homo sapiens OX=9606 GN=BZW2 PE=1 SV=1;tr|B5	BZW2	Q9Y6E2	10	13	12	12	9	13	11	8	12	10	8	12	10	29.9	28.2	28.2	46.913	408	408;419;343;225;274;189;161;162;170;208	0	41.355	By MS/MS	By MS/MS	By MS/MS	23	29.9	25	258680000	307010000	260490000	8	12	4	24	4894
tr|A0A087WT99|A0A087WT99_HUMAN;sp|Q9H0W9|CK054_HUMAN;tr|E9PJU8|E9PJU8_HUMAN	tr|A0A087WT99|A0A087WT99_HUMAN;sp|Q9H0W9|CK054_HUMAN;tr|E9PJU8|E9PJU8_HUMAN	tr|A0A087WT99|A0A087WT99_HUMAN Ester hydrolase C11orf54 OS=Homo sapiens OX=9606 GN=C11orf54 PE=1 SV=1;sp|Q9H0W9|CK054_HUMAN Ester hydrolase C11orf54 OS=Homo sapiens OX=9606 GN=C11orf54 PE=1 SV=1;tr|E9PJU8|E9PJU8_HUMAN Ester hydrolase C11orf54 (Fragment) OS	C11orf54	Q9H0W9	3	4	2	2	3	4	3	1	2	1	1	2	1	21.1	6.2	6.2	28.683	256	256;315;187	0.0063944	2.3946	By matching	By MS/MS	By matching	17.6	21.1	17.6	6116400	7772900	5163100	0	1	0	1	4038
tr|E9PM92|E9PM92_HUMAN;sp|O00193|SMAP_HUMAN;tr|E9PQA1|E9PQA1_HUMAN;tr|E9PRZ9|E9PRZ9_HUMAN	tr|E9PM92|E9PM92_HUMAN;sp|O00193|SMAP_HUMAN;tr|E9PQA1|E9PQA1_HUMAN;tr|E9PRZ9|E9PRZ9_HUMAN	tr|E9PM92|E9PM92_HUMAN Chromosome 11 open reading frame 58 OS=Homo sapiens OX=9606 GN=C11orf58 PE=1 SV=2;sp|O00193|SMAP_HUMAN Small acidic protein OS=Homo sapiens OX=9606 GN=SMAP PE=1 SV=1;tr|E9PQA1|E9PQA1_HUMAN Chromosome 11 open reading frame 58 OS=Homo	C11orf58	O00193	4	5	5	5	4	4	5	4	4	5	4	4	5	35.7	35.7	35.7	17.634	157	157;183;86;90	0	94.361	By MS/MS	By MS/MS	By MS/MS	29.9	29.9	35.7	355470000	405910000	408210000	6	6	7	19	142
sp|Q9H3H3|CK068_HUMAN	sp|Q9H3H3|CK068_HUMAN	sp|Q9H3H3|CK068_HUMAN UPF0696 protein C11orf68 OS=Homo sapiens OX=9606 GN=C11orf68 PE=1 SV=3	C11orf68	Q9H3H3	1	9	9	9	8	7	9	8	7	9	8	7	9	36	36	36	31.43	292	292	0	40.389	By MS/MS	By MS/MS	By MS/MS	33.2	27.4	36	514750000	272590000	498820000	10	7	8	25	4076
tr|A0A0B4J220|A0A0B4J220_HUMAN;tr|E9PLD3|E9PLD3_HUMAN;sp|E9PRG8|CK098_HUMAN	tr|A0A0B4J220|A0A0B4J220_HUMAN;tr|E9PLD3|E9PLD3_HUMAN;sp|E9PRG8|CK098_HUMAN	tr|A0A0B4J220|A0A0B4J220_HUMAN Chromosome 11 open reading frame 48, isoform CRA_c OS=Homo sapiens OX=9606 GN=C11orf98 PE=1 SV=1;tr|E9PLD3|E9PLD3_HUMAN Uncharacterized protein OS=Homo sapiens OX=9606 PE=4 SV=1;sp|E9PRG8|CK098_HUMAN Uncharacterized protein C	C11orf98	E9PRG8	3	2	2	2	1	1	2	1	1	2	1	1	2	18.7	18.7	18.7	14.234	123	123;99;122	0.00068966	4.1155	By matching	By MS/MS	By MS/MS	10.6	10.6	18.7	20574000	12911000	20424000	0	1	2	3	4934
sp|Q9HB07|MYG1_HUMAN;tr|F8VR84|F8VR84_HUMAN;tr|F8VQQ3|F8VQQ3_HUMAN;tr|H3BPH3|H3BPH3_HUMAN	sp|Q9HB07|MYG1_HUMAN;tr|F8VR84|F8VR84_HUMAN;tr|F8VQQ3|F8VQQ3_HUMAN	sp|Q9HB07|MYG1_HUMAN UPF0160 protein MYG1, mitochondrial OS=Homo sapiens OX=9606 GN=C12orf10 PE=1 SV=2;tr|F8VR84|F8VR84_HUMAN UPF0160 protein MYG1, mitochondrial OS=Homo sapiens OX=9606 GN=C12orf10 PE=1 SV=1;tr|F8VQQ3|F8VQQ3_HUMAN UPF0160 protein MYG1, mit	C12orf10	Q9HB07	4	7	7	7	7	7	7	7	7	7	7	7	7	24.2	24.2	24.2	42.449	376	376;213;301;130	0	36.612	By MS/MS	By MS/MS	By MS/MS	24.2	24.2	24.2	261780000	157770000	268100000	5	4	7	16	4167
sp|Q8N999|CL029_HUMAN	sp|Q8N999|CL029_HUMAN	sp|Q8N999|CL029_HUMAN Uncharacterized protein C12orf29 OS=Homo sapiens OX=9606 GN=C12orf29 PE=1 SV=2	C12orf29	Q8N999	1	1	1	1	1	1	1	1	1	1	1	1	1	3.1	3.1	3.1	37.49	325	325	0.00068353	3.9243	By MS/MS	By MS/MS	By MS/MS	3.1	3.1	3.1	16984000	16267000	23009000	1	1	1	3	3191
sp|Q99622|C10_HUMAN;tr|U3KQ85|U3KQ85_HUMAN;tr|U3KQ07|U3KQ07_HUMAN;tr|F5GXW5|F5GXW5_HUMAN	sp|Q99622|C10_HUMAN;tr|U3KQ85|U3KQ85_HUMAN;tr|U3KQ07|U3KQ07_HUMAN	sp|Q99622|C10_HUMAN Protein C10 OS=Homo sapiens OX=9606 GN=C12orf57 PE=1 SV=1;tr|U3KQ85|U3KQ85_HUMAN Protein C10 OS=Homo sapiens OX=9606 GN=C12orf57 PE=1 SV=1;tr|U3KQ07|U3KQ07_HUMAN Protein C10 OS=Homo sapiens OX=9606 GN=C12orf57 PE=1 SV=1	C12orf57	Q99622	4	5	5	5	5	5	5	5	5	5	5	5	5	57.9	57.9	57.9	13.178	126	126;91;103;97	0	30.413	By MS/MS	By MS/MS	By MS/MS	57.9	57.9	57.9	242820000	167950000	217410000	6	7	6	19	3763
tr|H3BR29|H3BR29_HUMAN;tr|H3BSM7|H3BSM7_HUMAN;sp|Q96GQ5|RUS1_HUMAN	tr|H3BR29|H3BR29_HUMAN;tr|H3BSM7|H3BSM7_HUMAN;sp|Q96GQ5|RUS1_HUMAN	tr|H3BR29|H3BR29_HUMAN RUS1 family protein C16orf58 OS=Homo sapiens OX=9606 GN=C16orf58 PE=1 SV=1;tr|H3BSM7|H3BSM7_HUMAN RUS1 family protein C16orf58 OS=Homo sapiens OX=9606 GN=C16orf58 PE=1 SV=1;sp|Q96GQ5|RUS1_HUMAN RUS1 family protein C16orf58 OS=Homo sa	C16orf58	Q96GQ5	3	3	3	3	2	3	2	2	3	2	2	3	2	13.2	13.2	13.2	46.342	423	423;466;468	0	12.929	By MS/MS	By MS/MS	By MS/MS	7.3	13.2	7.3	29248000	22592000	33322000	3	2	1	6	3591
sp|Q7Z3J2|CP062_HUMAN;tr|E7EWW0|E7EWW0_HUMAN;tr|C9J7I2|C9J7I2_HUMAN;tr|F5H7K1|F5H7K1_HUMAN;tr|H3BV68|H3BV68_HUMAN;tr|H3BVG8|H3BVG8_HUMAN;tr|I3L1U5|I3L1U5_HUMAN;tr|H3BRV8|H3BRV8_HUMAN;tr|H3BNX2|H3BNX2_HUMAN;tr|F6S1J4|F6S1J4_HUMAN	sp|Q7Z3J2|CP062_HUMAN;tr|E7EWW0|E7EWW0_HUMAN;tr|C9J7I2|C9J7I2_HUMAN;tr|F5H7K1|F5H7K1_HUMAN;tr|H3BV68|H3BV68_HUMAN;tr|H3BVG8|H3BVG8_HUMAN	sp|Q7Z3J2|CP062_HUMAN UPF0505 protein C16orf62 OS=Homo sapiens OX=9606 GN=C16orf62 PE=1 SV=2;tr|E7EWW0|E7EWW0_HUMAN VPS35 endosomal protein sorting factor-like OS=Homo sapiens OX=9606 GN=VPS35L PE=1 SV=2;tr|C9J7I2|C9J7I2_HUMAN VPS35 endosomal protein sorti	C16orf62	Q7Z3J2	10	10	10	10	9	7	10	9	7	10	9	7	10	12.6	12.6	12.6	109.56	963	963;1052;813;959;712;451;95;95;168;273	0	26.319	By MS/MS	By MS/MS	By MS/MS	11.7	7.9	12.6	103690000	57732000	106060000	6	2	6	14	2948
tr|F8W038|F8W038_HUMAN;sp|Q8IXM2|BAP18_HUMAN;tr|F8W1H0|F8W1H0_HUMAN;tr|H0YIS7|H0YIS7_HUMAN	tr|F8W038|F8W038_HUMAN;sp|Q8IXM2|BAP18_HUMAN;tr|F8W1H0|F8W1H0_HUMAN;tr|H0YIS7|H0YIS7_HUMAN	tr|F8W038|F8W038_HUMAN Chromosome 17 open reading frame 49 OS=Homo sapiens OX=9606 GN=C17orf49 PE=1 SV=1;sp|Q8IXM2|BAP18_HUMAN Chromatin complexes subunit BAP18 OS=Homo sapiens OX=9606 GN=BAP18 PE=1 SV=1;tr|F8W1H0|F8W1H0_HUMAN Chromosome 17 open reading fr	C17orf49	Q8IXM2	4	3	3	3	1	2	2	1	2	2	1	2	2	26.8	26.8	26.8	16.29	157	157;172;166;233	0	7.177	By MS/MS	By MS/MS	By MS/MS	9.6	17.8	18.5	0	3304900	39854000	1	1	2	4	3091
tr|J9JIC5|J9JIC5_HUMAN;sp|Q9HAS0|NJMU_HUMAN	tr|J9JIC5|J9JIC5_HUMAN;sp|Q9HAS0|NJMU_HUMAN	tr|J9JIC5|J9JIC5_HUMAN Protein Njmu-R1 OS=Homo sapiens OX=9606 GN=C17orf75 PE=1 SV=1;sp|Q9HAS0|NJMU_HUMAN Protein Njmu-R1 OS=Homo sapiens OX=9606 GN=C17orf75 PE=1 SV=2	C17orf75	Q9HAS0	2	1	1	1	1	1	1	1	1	1	1	1	1	2.8	2.8	2.8	44.609	396	396;396	0.0019239	2.9034	By MS/MS	By MS/MS	By MS/MS	2.8	2.8	2.8	3512100	1261200	4307600	1	1	1	3	4159
sp|Q9UFG5|CS025_HUMAN;tr|E7EP72|E7EP72_HUMAN;tr|K7EK56|K7EK56_HUMAN	sp|Q9UFG5|CS025_HUMAN;tr|E7EP72|E7EP72_HUMAN;tr|K7EK56|K7EK56_HUMAN	sp|Q9UFG5|CS025_HUMAN UPF0449 protein C19orf25 OS=Homo sapiens OX=9606 GN=C19orf25 PE=1 SV=2;tr|E7EP72|E7EP72_HUMAN UPF0449 protein C19orf25 OS=Homo sapiens OX=9606 GN=C19orf25 PE=1 SV=1;tr|K7EK56|K7EK56_HUMAN UPF0449 protein C19orf25 OS=Homo sapiens OX=96	C19orf25	Q9UFG5	3	2	2	2	1	1	2	1	1	2	1	1	2	24.6	24.6	24.6	12.878	118	118;158;160	0.00047326	4.6476	By matching	By MS/MS	By MS/MS	18.6	18.6	24.6	4706500	6681700	20821000	0	1	1	2	4519
sp|Q6ZSJ8|CA122_HUMAN	sp|Q6ZSJ8|CA122_HUMAN	sp|Q6ZSJ8|CA122_HUMAN Uncharacterized protein C1orf122 OS=Homo sapiens OX=9606 GN=C1orf122 PE=4 SV=2	C1orf122	Q6ZSJ8	1	1	1	1	1	1	1	1	1	1	1	1	1	10	10	10	11.471	110	110	0.0075356	2.2185	By MS/MS	By matching	By matching	10	10	10	11999000	12540000	9415700	0	0	0	0	2889
sp|Q9NWV4|CA123_HUMAN	sp|Q9NWV4|CA123_HUMAN	sp|Q9NWV4|CA123_HUMAN UPF0587 protein C1orf123 OS=Homo sapiens OX=9606 GN=C1orf123 PE=1 SV=1	C1orf123	Q9NWV4	1	9	9	9	8	9	7	8	9	7	8	9	7	61.2	61.2	61.2	18.048	160	160	0	57.367	By MS/MS	By MS/MS	By MS/MS	55	61.2	50	255730000	208620000	255990000	7	5	5	17	4347
tr|E5RFY9|E5RFY9_HUMAN;sp|Q9H425|CA198_HUMAN	tr|E5RFY9|E5RFY9_HUMAN;sp|Q9H425|CA198_HUMAN	tr|E5RFY9|E5RFY9_HUMAN Uncharacterized protein C1orf198 OS=Homo sapiens OX=9606 GN=C1orf198 PE=1 SV=1;sp|Q9H425|CA198_HUMAN Uncharacterized protein C1orf198 OS=Homo sapiens OX=9606 GN=C1orf198 PE=1 SV=1	C1orf198	Q9H425	2	1	1	1	1	1	1	1	1	1	1	1	1	10.9	10.9	10.9	12.419	110	110;327	0.0012914	2.9857	By MS/MS	By MS/MS	By MS/MS	10.9	10.9	10.9	10938000	7339000	8977800	1	1	1	3	4088
sp|Q07021|C1QBP_HUMAN;tr|I3L3Q7|I3L3Q7_HUMAN;tr|I3L3B0|I3L3B0_HUMAN	sp|Q07021|C1QBP_HUMAN;tr|I3L3Q7|I3L3Q7_HUMAN;tr|I3L3B0|I3L3B0_HUMAN	sp|Q07021|C1QBP_HUMAN Complement component 1 Q subcomponent-binding protein, mitochondrial OS=Homo sapiens OX=9606 GN=C1QBP PE=1 SV=1;tr|I3L3Q7|I3L3Q7_HUMAN Complement component 1 Q subcomponent-binding protein, mitochondrial (Fragment) OS=Homo sapiens OX=	C1QBP	Q07021	3	5	5	5	5	5	5	5	5	5	5	5	5	30.5	30.5	30.5	31.362	282	282;177;178	0	48.9	By MS/MS	By MS/MS	By MS/MS	30.5	30.5	30.5	1361900000	1096600000	1417900000	12	11	11	34	2135
sp|Q9GZN8|CT027_HUMAN;tr|H7BYU9|H7BYU9_HUMAN	sp|Q9GZN8|CT027_HUMAN;tr|H7BYU9|H7BYU9_HUMAN	sp|Q9GZN8|CT027_HUMAN UPF0687 protein C20orf27 OS=Homo sapiens OX=9606 GN=C20orf27 PE=1 SV=3;tr|H7BYU9|H7BYU9_HUMAN UPF0687 protein C20orf27 (Fragment) OS=Homo sapiens OX=9606 GN=C20orf27 PE=1 SV=1	C20orf27	Q9GZN8	2	4	4	4	3	2	2	3	2	2	3	2	2	24.7	24.7	24.7	19.291	174	174;127	0	12.755	By MS/MS	By MS/MS	By MS/MS	17.8	12.1	14.9	92091000	71535000	98937000	2	1	2	5	3993
sp|Q9Y426|C2CD2_HUMAN;tr|H7BZB0|H7BZB0_HUMAN	sp|Q9Y426|C2CD2_HUMAN	sp|Q9Y426|C2CD2_HUMAN C2 domain-containing protein 2 OS=Homo sapiens OX=9606 GN=C2CD2 PE=1 SV=2	C2CD2	Q9Y426	2	4	4	4	3	3	3	3	3	3	3	3	3	13.4	13.4	13.4	75.532	696	696;182	0	21.436	By MS/MS	By MS/MS	By MS/MS	8.6	11.8	8.6	32174000	35488000	36698000	1	1	1	3	4796
sp|Q86YS7|C2CD5_HUMAN;tr|H0YGU7|H0YGU7_HUMAN;tr|H0YFC4|H0YFC4_HUMAN	sp|Q86YS7|C2CD5_HUMAN;tr|H0YGU7|H0YGU7_HUMAN;tr|H0YFC4|H0YFC4_HUMAN	sp|Q86YS7|C2CD5_HUMAN C2 domain-containing protein 5 OS=Homo sapiens OX=9606 GN=C2CD5 PE=1 SV=1;tr|H0YGU7|H0YGU7_HUMAN C2 domain-containing protein 5 (Fragment) OS=Homo sapiens OX=9606 GN=C2CD5 PE=1 SV=1;tr|H0YFC4|H0YFC4_HUMAN C2 domain-containing protein	C2CD5	Q86YS7	3	2	2	2	2	1	1	2	1	1	2	1	1	1.9	1.9	1.9	110.45	1000	1000;182;283	0.001301	3.1089	By MS/MS	By MS/MS	By MS/MS	1.9	0.8	1.1	14334000	5342200	5388500	1	0	1	2	3041
sp|Q5JPI3|CC038_HUMAN;tr|E9PFZ1|E9PFZ1_HUMAN	sp|Q5JPI3|CC038_HUMAN	sp|Q5JPI3|CC038_HUMAN Uncharacterized protein C3orf38 OS=Homo sapiens OX=9606 GN=C3orf38 PE=1 SV=1	C3orf38	Q5JPI3	2	3	3	3	2	3	2	2	3	2	2	3	2	10.9	10.9	10.9	37.54	329	329;140	0	12.88	By MS/MS	By MS/MS	By MS/MS	8.5	10.9	8.5	15016000	14165000	19879000	1	2	1	4	2689
sp|Q49AR2|CE022_HUMAN	sp|Q49AR2|CE022_HUMAN	sp|Q49AR2|CE022_HUMAN UPF0489 protein C5orf22 OS=Homo sapiens OX=9606 GN=C5orf22 PE=1 SV=2	C5orf22	Q49AR2	1	2	2	2	1	1	2	1	1	2	1	1	2	4.3	4.3	4.3	49.967	442	442	0.0075326	2.2136	By MS/MS	By MS/MS	By MS/MS	2	2	4.3	6964500	2117000	11488000	0	0	0	0	2636
sp|A6NDU8|CE051_HUMAN;tr|A0A0C4DGW6|A0A0C4DGW6_HUMAN	sp|A6NDU8|CE051_HUMAN;tr|A0A0C4DGW6|A0A0C4DGW6_HUMAN	sp|A6NDU8|CE051_HUMAN UPF0600 protein C5orf51 OS=Homo sapiens OX=9606 GN=C5orf51 PE=1 SV=1;tr|A0A0C4DGW6|A0A0C4DGW6_HUMAN UPF0600 protein C5orf51 OS=Homo sapiens OX=9606 GN=C5orf51 PE=1 SV=1	C5orf51	A6NDU8	2	3	3	3	3	3	1	3	3	1	3	3	1	20.1	20.1	20.1	33.62	294	294;152	0	19.548	By MS/MS	By MS/MS	By matching	20.1	20.1	9.9	62945000	41545000	55295000	3	3	0	6	112
sp|Q7Z4R8|CF120_HUMAN	sp|Q7Z4R8|CF120_HUMAN	sp|Q7Z4R8|CF120_HUMAN UPF0669 protein C6orf120 OS=Homo sapiens OX=9606 GN=C6orf120 PE=1 SV=1	C6orf120	Q7Z4R8	1	1	1	1	0	1	0	0	1	0	0	1	0	14.1	14.1	14.1	20.772	191	191	0	10.281		By MS/MS		0	14.1	0	0	11622000	0	0	1	0	1	2962
sp|Q9P0P8|CF203_HUMAN;tr|A0A0D9SEI0|A0A0D9SEI0_HUMAN	sp|Q9P0P8|CF203_HUMAN;tr|A0A0D9SEI0|A0A0D9SEI0_HUMAN	sp|Q9P0P8|CF203_HUMAN Uncharacterized protein C6orf203 OS=Homo sapiens OX=9606 GN=C6orf203 PE=1 SV=1;tr|A0A0D9SEI0|A0A0D9SEI0_HUMAN Uncharacterized protein C6orf203 OS=Homo sapiens OX=9606 GN=C6orf203 PE=1 SV=1	C6orf203	Q9P0P8	2	1	1	1	1	1	1	1	1	1	1	1	1	5.4	5.4	5.4	27.941	240	240;245	0.0057983	2.4517	By MS/MS	By matching	By MS/MS	5.4	5.4	5.4	15622000	11048000	13676000	0	0	0	0	4437
tr|H7BZK9|H7BZK9_HUMAN;sp|Q96N11|CG026_HUMAN	tr|H7BZK9|H7BZK9_HUMAN;sp|Q96N11|CG026_HUMAN	tr|H7BZK9|H7BZK9_HUMAN Uncharacterized protein C7orf26 (Fragment) OS=Homo sapiens OX=9606 GN=C7orf26 PE=1 SV=1;sp|Q96N11|CG026_HUMAN Uncharacterized protein C7orf26 OS=Homo sapiens OX=9606 GN=C7orf26 PE=2 SV=1	C7orf26	Q96N11	2	1	1	1	1	0	0	1	0	0	1	0	0	12.1	12.1	12.1	16.358	149	149;449	0.00024637	5.4122	By MS/MS			12.1	0	0	9749900	0	0	1	0	0	1	3664
tr|C9JQV0|C9JQV0_HUMAN;sp|Q9BRJ6|CG050_HUMAN;tr|H7C0T1|H7C0T1_HUMAN;tr|H7C2R9|H7C2R9_HUMAN	tr|C9JQV0|C9JQV0_HUMAN;sp|Q9BRJ6|CG050_HUMAN;tr|H7C0T1|H7C0T1_HUMAN;tr|H7C2R9|H7C2R9_HUMAN	tr|C9JQV0|C9JQV0_HUMAN Uncharacterized protein C7orf50 (Fragment) OS=Homo sapiens OX=9606 GN=C7orf50 PE=1 SV=1;sp|Q9BRJ6|CG050_HUMAN Uncharacterized protein C7orf50 OS=Homo sapiens OX=9606 GN=C7orf50 PE=1 SV=1;tr|H7C0T1|H7C0T1_HUMAN Uncharacterized protein	C7orf50	Q9BRJ6	4	3	3	3	3	3	2	3	3	2	3	3	2	24.5	24.5	24.5	21.883	192	192;194;162;179	0	10.307	By MS/MS	By MS/MS	By MS/MS	24.5	24.5	18.2	44345000	36161000	35148000	3	3	1	7	3822
tr|A0A3B3IRR6|A0A3B3IRR6_HUMAN;sp|Q9H7E9|CH033_HUMAN;tr|A0A3B3IT54|A0A3B3IT54_HUMAN;tr|A0A3B3ITA3|A0A3B3ITA3_HUMAN	tr|A0A3B3IRR6|A0A3B3IRR6_HUMAN;sp|Q9H7E9|CH033_HUMAN;tr|A0A3B3IT54|A0A3B3IT54_HUMAN;tr|A0A3B3ITA3|A0A3B3ITA3_HUMAN	tr|A0A3B3IRR6|A0A3B3IRR6_HUMAN UPF0488 protein C8orf33 OS=Homo sapiens OX=9606 GN=C8orf33 PE=4 SV=1;sp|Q9H7E9|CH033_HUMAN UPF0488 protein C8orf33 OS=Homo sapiens OX=9606 GN=C8orf33 PE=1 SV=1;tr|A0A3B3IT54|A0A3B3IT54_HUMAN UPF0488 protein C8orf33 OS=Homo sa	C8orf33	Q9H7E9	4	4	4	4	2	3	3	2	3	3	2	3	3	26.5	26.5	26.5	24.465	226	226;229;236;248	0	9.4237	By MS/MS	By MS/MS	By MS/MS	9.3	20.8	16.4	19758000	40646000	17174000	1	3	1	5	4127
sp|Q6P1X6|CH082_HUMAN;tr|H0YF29|H0YF29_HUMAN	sp|Q6P1X6|CH082_HUMAN;tr|H0YF29|H0YF29_HUMAN	sp|Q6P1X6|CH082_HUMAN UPF0598 protein C8orf82 OS=Homo sapiens OX=9606 GN=C8orf82 PE=1 SV=2;tr|H0YF29|H0YF29_HUMAN UPF0598 protein C8orf82 (Fragment) OS=Homo sapiens OX=9606 GN=C8orf82 PE=1 SV=1	C8orf82	Q6P1X6	2	1	1	1	1	1	1	1	1	1	1	1	1	6.9	6.9	6.9	23.889	216	216;261	0	6.8629	By MS/MS	By MS/MS	By MS/MS	6.9	6.9	6.9	21338000	14960000	24970000	2	2	2	6	2837
sp|Q9Y376|CAB39_HUMAN;tr|A0A087X0K1|A0A087X0K1_HUMAN;tr|B7ZBJ4|B7ZBJ4_HUMAN;tr|Q5TAW7|Q5TAW7_HUMAN;sp|Q9H9S4|CB39L_HUMAN	sp|Q9Y376|CAB39_HUMAN;tr|A0A087X0K1|A0A087X0K1_HUMAN	sp|Q9Y376|CAB39_HUMAN Calcium-binding protein 39 OS=Homo sapiens OX=9606 GN=CAB39 PE=1 SV=1;tr|A0A087X0K1|A0A087X0K1_HUMAN Calcium-binding protein 39 OS=Homo sapiens OX=9606 GN=CAB39 PE=1 SV=1	CAB39	Q9Y376	5	12	12	12	12	10	11	12	10	11	12	10	11	35.2	35.2	35.2	39.869	341	341;339;193;280;337	0	48.332	By MS/MS	By MS/MS	By MS/MS	35.2	29.3	32.6	458250000	250970000	353840000	10	12	13	35	4758
sp|P54289|CA2D1_HUMAN;tr|H0Y715|H0Y715_HUMAN;tr|E7ERK3|E7ERK3_HUMAN	sp|P54289|CA2D1_HUMAN	sp|P54289|CA2D1_HUMAN Voltage-dependent calcium channel subunit alpha-2/delta-1 OS=Homo sapiens OX=9606 GN=CACNA2D1 PE=1 SV=3	CACNA2D1	P54289	3	10	10	10	8	10	7	8	10	7	8	10	7	13.1	13.1	13.1	124.57	1103	1103;280;309	0	40.457	By MS/MS	By MS/MS	By MS/MS	10.9	13.1	9.9	88784000	83659000	76040000	3	8	3	14	1730
sp|Q8WUQ7|CATIN_HUMAN;tr|K7EIU6|K7EIU6_HUMAN;tr|K7ENY9|K7ENY9_HUMAN	sp|Q8WUQ7|CATIN_HUMAN	sp|Q8WUQ7|CATIN_HUMAN Cactin OS=Homo sapiens OX=9606 GN=CACTIN PE=1 SV=3	CACTIN	Q8WUQ7	3	3	3	3	1	1	2	1	1	2	1	1	2	3.8	3.8	3.8	88.701	758	758;117;291	0.000481	4.9773	By MS/MS	By matching	By MS/MS	1.2	1.2	2.6	4549700	4027600	24102000	1	0	1	2	3344
sp|Q9HB71|CYBP_HUMAN	sp|Q9HB71|CYBP_HUMAN	sp|Q9HB71|CYBP_HUMAN Calcyclin-binding protein OS=Homo sapiens OX=9606 GN=CACYBP PE=1 SV=2	CACYBP	Q9HB71	1	12	12	12	11	12	11	11	12	11	11	12	11	44.7	44.7	44.7	26.21	228	228	0	62.794	By MS/MS	By MS/MS	By MS/MS	44.7	44.7	44.3	777370000	621180000	692240000	10	13	9	32	4170
tr|F8VPD4|F8VPD4_HUMAN;sp|P27708|PYR1_HUMAN;tr|H7C3Z5|H7C3Z5_HUMAN;tr|H7BZB3|H7BZB3_HUMAN;tr|H7C2E4|H7C2E4_HUMAN	tr|F8VPD4|F8VPD4_HUMAN;sp|P27708|PYR1_HUMAN	tr|F8VPD4|F8VPD4_HUMAN CAD protein OS=Homo sapiens OX=9606 GN=CAD PE=1 SV=1;sp|P27708|PYR1_HUMAN CAD protein OS=Homo sapiens OX=9606 GN=CAD PE=1 SV=3	CAD	P27708	5	40	40	39	35	35	38	35	35	38	34	34	37	23	23	22.7	236.02	2162	2162;2225;269;279;293	0	205.36	By MS/MS	By MS/MS	By MS/MS	20.5	20.9	21.9	958490000	752840000	1087300000	27	35	32	94	1241
sp|Q9P1Z2|CACO1_HUMAN	sp|Q9P1Z2|CACO1_HUMAN	sp|Q9P1Z2|CACO1_HUMAN Calcium-binding and coiled-coil domain-containing protein 1 OS=Homo sapiens OX=9606 GN=CALCOCO1 PE=1 SV=2	CALCOCO1	Q9P1Z2	1	1	1	1	1	1	1	1	1	1	1	1	1	1.3	1.3	1.3	77.335	691	691	0.0069744	2.3157	By MS/MS	By matching	By MS/MS	1.3	1.3	1.3	5639100	3756500	7059500	1	0	1	2	4443
sp|Q13137|CACO2_HUMAN;tr|I3L4E1|I3L4E1_HUMAN;tr|I3L493|I3L493_HUMAN;tr|D6RBI4|D6RBI4_HUMAN;tr|D6RJE7|D6RJE7_HUMAN;tr|D6RF70|D6RF70_HUMAN;tr|D6REB0|D6REB0_HUMAN	sp|Q13137|CACO2_HUMAN;tr|I3L4E1|I3L4E1_HUMAN;tr|I3L493|I3L493_HUMAN;tr|D6RBI4|D6RBI4_HUMAN;tr|D6RJE7|D6RJE7_HUMAN;tr|D6RF70|D6RF70_HUMAN;tr|D6REB0|D6REB0_HUMAN	sp|Q13137|CACO2_HUMAN Calcium-binding and coiled-coil domain-containing protein 2 OS=Homo sapiens OX=9606 GN=CALCOCO2 PE=1 SV=1;tr|I3L4E1|I3L4E1_HUMAN Calcium-binding and coiled-coil domain-containing protein 2 OS=Homo sapiens OX=9606 GN=CALCOCO2 PE=1 SV=1	CALCOCO2	Q13137	7	2	2	2	2	1	1	2	1	1	2	1	1	7.6	7.6	7.6	52.253	446	446;108;121;154;168;193;259	0	7.5916	By MS/MS	By matching	By MS/MS	7.6	4.7	4.7	13434000	5734900	11817000	0	0	1	1	2231
tr|E9PGZ1|E9PGZ1_HUMAN;tr|C9J813|C9J813_HUMAN	tr|E9PGZ1|E9PGZ1_HUMAN;tr|C9J813|C9J813_HUMAN	tr|E9PGZ1|E9PGZ1_HUMAN Caldesmon OS=Homo sapiens OX=9606 GN=CALD1 PE=1 SV=1;tr|C9J813|C9J813_HUMAN Caldesmon (Fragment) OS=Homo sapiens OX=9606 GN=CALD1 PE=1 SV=1	CALD1	E9PGZ1	2	46	3	3	44	44	40	2	3	2	2	3	2	60.1	2.4	2.4	61.705	536	536;459	0	11.458	By MS/MS	By MS/MS	By MS/MS	59	59	55.6	157690000	232230000	117830000	3	3	3	9	5004
tr|E7EX44|E7EX44_HUMAN;sp|Q05682|CALD1_HUMAN;tr|C9JEK3|C9JEK3_HUMAN;tr|C9JE79|C9JE79_HUMAN;tr|F8WE61|F8WE61_HUMAN;REV__tr|H0YH95|H0YH95_HUMAN;REV__tr|H0YEF9|H0YEF9_HUMAN;REV__tr|E9PJZ7|E9PJZ7_HUMAN;REV__tr|H0YHK3|H0YHK3_HUMAN;REV__tr|G3V200|G3V200_HUMAN;REV__sp|O75334|LIPA2_HUMAN	tr|E7EX44|E7EX44_HUMAN;sp|Q05682|CALD1_HUMAN	tr|E7EX44|E7EX44_HUMAN Caldesmon OS=Homo sapiens OX=9606 GN=CALD1 PE=1 SV=1;sp|Q05682|CALD1_HUMAN Caldesmon OS=Homo sapiens OX=9606 GN=CALD1 PE=1 SV=3	CALD1	Q05682	11	48	48	5	46	46	40	46	46	40	4	5	2	63.7	63.7	8.3	64.168	557	557;793;132;72;85;284;387;583;1104;1247;1257	0	323.31	By MS/MS	By MS/MS	By MS/MS	61	62.7	54.2	16595000000	15275000000	15816000000	75	85	66	226	5000
sp|Q8N5C1|CAHM5_HUMAN	sp|Q8N5C1|CAHM5_HUMAN	sp|Q8N5C1|CAHM5_HUMAN Calcium homeostasis modulator protein 5 OS=Homo sapiens OX=9606 GN=CALHM5 PE=2 SV=1	CALHM5	Q8N5C1	1	1	1	1	1	1	0	1	1	0	1	1	0	4.2	4.2	4.2	35.17	309	309	0.00048274	5.0316	By matching	By MS/MS		4.2	4.2	0	25446000	20120000	0	0	1	0	1	3167
sp|P0DP25|CALM3_HUMAN;sp|P0DP24|CALM2_HUMAN;sp|P0DP23|CALM1_HUMAN;tr|H0Y7A7|H0Y7A7_HUMAN;tr|E7ETZ0|E7ETZ0_HUMAN;tr|E7EMB3|E7EMB3_HUMAN;tr|M0QZ52|M0QZ52_HUMAN;tr|Q96HY3|Q96HY3_HUMAN;tr|F8WBR5|F8WBR5_HUMAN;tr|G3V479|G3V479_HUMAN;tr|G3V361|G3V361_HUMAN;tr|G3V226|G3V226_HUMAN;tr|C9J7T9|C9J7T9_HUMAN;sp|P02585|TNNC2_HUMAN	sp|P0DP25|CALM3_HUMAN;sp|P0DP24|CALM2_HUMAN;sp|P0DP23|CALM1_HUMAN;tr|H0Y7A7|H0Y7A7_HUMAN;tr|E7ETZ0|E7ETZ0_HUMAN;tr|E7EMB3|E7EMB3_HUMAN;tr|M0QZ52|M0QZ52_HUMAN;tr|Q96HY3|Q96HY3_HUMAN	sp|P0DP25|CALM3_HUMAN Calmodulin-3 OS=Homo sapiens OX=9606 GN=CALM3 PE=1 SV=1;sp|P0DP24|CALM2_HUMAN Calmodulin-2 OS=Homo sapiens OX=9606 GN=CALM2 PE=1 SV=1;sp|P0DP23|CALM1_HUMAN Calmodulin-1 OS=Homo sapiens OX=9606 GN=CALM1 PE=1 SV=1;tr|H0Y7A7|H0Y7A7_HUMAN	CALM3	P0DP25	14	11	11	9	11	11	9	11	11	9	9	9	7	63.8	63.8	59.1	16.837	149	149;149;149;187;150;196;83;113;65;83;98;76;145;160	0	137.11	By MS/MS	By MS/MS	By MS/MS	63.8	63.8	49	9696200000	7474400000	10009000000	32	31	27	90	914
sp|P27482|CALL3_HUMAN	sp|P27482|CALL3_HUMAN	sp|P27482|CALL3_HUMAN Calmodulin-like protein 3 OS=Homo sapiens OX=9606 GN=CALML3 PE=1 SV=2	CALML3	P27482	1	3	1	1	3	3	3	1	1	1	1	1	1	23.5	13.4	13.4	16.891	149	149	0.0010903	3.2116	By MS/MS	By matching	By MS/MS	23.5	23.5	23.5	32296000	18994000	35501000	1	0	1	2	1234
sp|P27797|CALR_HUMAN;tr|K7EJB9|K7EJB9_HUMAN;tr|K7EL50|K7EL50_HUMAN	sp|P27797|CALR_HUMAN	sp|P27797|CALR_HUMAN Calreticulin OS=Homo sapiens OX=9606 GN=CALR PE=1 SV=1	CALR	P27797	3	43	43	43	40	40	35	40	40	35	40	40	35	88.2	88.2	88.2	48.141	417	417;247;163	0	323.31	By MS/MS	By MS/MS	By MS/MS	88.2	86.3	84.4	27971000000	23235000000	23602000000	103	102	97	302	1242
sp|O43852|CALU_HUMAN;tr|H0Y875|H0Y875_HUMAN	sp|O43852|CALU_HUMAN;tr|H0Y875|H0Y875_HUMAN	sp|O43852|CALU_HUMAN Calumenin OS=Homo sapiens OX=9606 GN=CALU PE=1 SV=2;tr|H0Y875|H0Y875_HUMAN Calumenin (Fragment) OS=Homo sapiens OX=9606 GN=CALU PE=1 SV=1	CALU	O43852	2	18	18	18	17	18	17	17	18	17	17	18	17	65.7	65.7	65.7	37.106	315	315;147	0	323.31	By MS/MS	By MS/MS	By MS/MS	64.4	65.7	64.4	9040900000	7332500000	8935100000	39	41	40	120	400
sp|Q14012|KCC1A_HUMAN;tr|C9JES6|C9JES6_HUMAN;tr|H7C071|H7C071_HUMAN;tr|A0A087WUR6|A0A087WUR6_HUMAN;sp|Q8IU85|KCC1D_HUMAN	sp|Q14012|KCC1A_HUMAN;tr|C9JES6|C9JES6_HUMAN;tr|H7C071|H7C071_HUMAN	sp|Q14012|KCC1A_HUMAN Calcium/calmodulin-dependent protein kinase type 1 OS=Homo sapiens OX=9606 GN=CAMK1 PE=1 SV=1;tr|C9JES6|C9JES6_HUMAN Calcium/calmodulin-dependent protein kinase type 1 (Fragment) OS=Homo sapiens OX=9606 GN=CAMK1 PE=1 SV=1;tr|H7C071|H7	CAMK1	Q14012	5	4	4	4	4	4	4	4	4	4	4	4	4	11.1	11.1	11.1	41.337	370	370;122;260;291;385	0	8.3301	By MS/MS	By MS/MS	By MS/MS	11.1	11.1	11.1	53214000	39427000	50112000	2	3	2	7	2350
tr|D6R938|D6R938_HUMAN;sp|Q13557|KCC2D_HUMAN;tr|E9PBG7|E9PBG7_HUMAN;tr|E9PF82|E9PF82_HUMAN;tr|H0Y9C2|H0Y9C2_HUMAN;tr|H0Y9J2|H0Y9J2_HUMAN;tr|H7BXS4|H7BXS4_HUMAN;sp|Q9UQM7|KCC2A_HUMAN;sp|Q13554|KCC2B_HUMAN;tr|D6RHX9|D6RHX9_HUMAN;tr|E9PBE8|E9PBE8_HUMAN;tr|E7EQE4|E7EQE4_HUMAN;tr|H7BZC6|H7BZC6_HUMAN	tr|D6R938|D6R938_HUMAN;sp|Q13557|KCC2D_HUMAN;tr|E9PBG7|E9PBG7_HUMAN;tr|E9PF82|E9PF82_HUMAN	tr|D6R938|D6R938_HUMAN Calcium/calmodulin-dependent protein kinase (CaM kinase) II delta, isoform CRA_e OS=Homo sapiens OX=9606 GN=CAMK2D PE=1 SV=1;sp|Q13557|KCC2D_HUMAN Calcium/calmodulin-dependent protein kinase type II subunit delta OS=Homo sapiens OX=9	CAMK2D	Q13557	13	11	11	8	10	7	10	10	7	10	8	5	7	33.9	33.9	25.9	56.298	498	498;499;512;533;194;182;362;478;666;24;168;173;184	0	95.325	By MS/MS	By MS/MS	By MS/MS	32.1	26.9	32.3	424820000	335400000	515880000	9	8	10	27	2302
tr|A0A2Q3DQE3|A0A2Q3DQE3_HUMAN;sp|Q13555|KCC2G_HUMAN;tr|Q8WU40|Q8WU40_HUMAN;tr|Q5SWX3|Q5SWX3_HUMAN;tr|H0Y6G2|H0Y6G2_HUMAN	tr|A0A2Q3DQE3|A0A2Q3DQE3_HUMAN;sp|Q13555|KCC2G_HUMAN;tr|Q8WU40|Q8WU40_HUMAN;tr|Q5SWX3|Q5SWX3_HUMAN;tr|H0Y6G2|H0Y6G2_HUMAN	tr|A0A2Q3DQE3|A0A2Q3DQE3_HUMAN Calcium/calmodulin-dependent protein kinase (CaM kinase) II gamma, isoform CRA_d OS=Homo sapiens OX=9606 GN=CAMK2G PE=1 SV=1;sp|Q13555|KCC2G_HUMAN Calcium/calmodulin-dependent protein kinase type II subunit gamma OS=Homo sapi	CAMK2G	Q13555	5	9	6	6	7	8	8	5	6	5	5	6	5	27.5	20.3	20.3	62.164	556	556;558;453;516;335	0	38.913	By MS/MS	By MS/MS	By MS/MS	24.3	25.9	24.6	108510000	73974000	108490000	4	5	5	14	2301
sp|Q16566|KCC4_HUMAN;sp|O43353|RIPK2_HUMAN	sp|Q16566|KCC4_HUMAN	sp|Q16566|KCC4_HUMAN Calcium/calmodulin-dependent protein kinase type IV OS=Homo sapiens OX=9606 GN=CAMK4 PE=1 SV=1	CAMK4	Q16566	2	5	5	5	4	2	3	4	2	3	4	2	3	10.6	10.6	10.6	51.925	473	473;540	0	9.8899	By MS/MS	By MS/MS	By MS/MS	8.9	4.2	6.8	44327000	18150000	27700000	3	1	3	7	2572
sp|Q5T5Y3|CAMP1_HUMAN	sp|Q5T5Y3|CAMP1_HUMAN	sp|Q5T5Y3|CAMP1_HUMAN Calmodulin-regulated spectrin-associated protein 1 OS=Homo sapiens OX=9606 GN=CAMSAP1 PE=1 SV=2	CAMSAP1	Q5T5Y3	1	5	5	5	5	4	4	5	4	4	5	4	4	3.6	3.6	3.6	177.97	1602	1602	0	9.9405	By MS/MS	By MS/MS	By MS/MS	3.6	2.9	3.1	42474000	23004000	39286000	2	1	1	4	2727
sp|Q08AD1|CAMP2_HUMAN	sp|Q08AD1|CAMP2_HUMAN	sp|Q08AD1|CAMP2_HUMAN Calmodulin-regulated spectrin-associated protein 2 OS=Homo sapiens OX=9606 GN=CAMSAP2 PE=1 SV=3	CAMSAP2	Q08AD1	1	8	8	8	6	7	6	6	7	6	6	7	6	6.4	6.4	6.4	168.09	1489	1489	0	23.583	By MS/MS	By MS/MS	By MS/MS	5.3	6	5.3	79158000	53192000	80567000	2	5	4	11	2161
sp|Q86VP6|CAND1_HUMAN;tr|A0A0C4DGH5|A0A0C4DGH5_HUMAN;tr|H0YH27|H0YH27_HUMAN;tr|F5H6I6|F5H6I6_HUMAN;sp|O75155|CAND2_HUMAN;tr|A0A3B3ISC4|A0A3B3ISC4_HUMAN;tr|F8WBB8|F8WBB8_HUMAN	sp|Q86VP6|CAND1_HUMAN;tr|A0A0C4DGH5|A0A0C4DGH5_HUMAN	sp|Q86VP6|CAND1_HUMAN Cullin-associated NEDD8-dissociated protein 1 OS=Homo sapiens OX=9606 GN=CAND1 PE=1 SV=2;tr|A0A0C4DGH5|A0A0C4DGH5_HUMAN Cullin-associated NEDD8-dissociated protein 1 (Fragment) OS=Homo sapiens OX=9606 GN=CAND1 PE=1 SV=1	CAND1	Q86VP6	7	52	52	52	51	50	47	51	50	47	51	50	47	49.8	49.8	49.8	136.37	1230	1230;770;442;54;1236;89;110	0	304.92	By MS/MS	By MS/MS	By MS/MS	49.3	45.9	43.9	4706800000	3001500000	4146500000	62	57	54	173	3013
sp|Q8WVQ1|CANT1_HUMAN;tr|K7EN15|K7EN15_HUMAN	sp|Q8WVQ1|CANT1_HUMAN;tr|K7EN15|K7EN15_HUMAN	sp|Q8WVQ1|CANT1_HUMAN Soluble calcium-activated nucleotidase 1 OS=Homo sapiens OX=9606 GN=CANT1 PE=1 SV=1;tr|K7EN15|K7EN15_HUMAN Soluble calcium-activated nucleotidase 1 OS=Homo sapiens OX=9606 GN=CANT1 PE=1 SV=1	CANT1	Q8WVQ1	2	2	2	2	1	1	2	1	1	2	1	1	2	4.7	4.7	4.7	44.839	401	401;264	0	10.674	By matching	By matching	By MS/MS	1.7	1.7	4.7	3743700	3074300	4954600	0	0	2	2	3356
sp|P27824|CALX_HUMAN;tr|H0Y9Q7|H0Y9Q7_HUMAN;tr|D6RGY2|D6RGY2_HUMAN;tr|D6RB85|D6RB85_HUMAN;tr|D6RDP7|D6RDP7_HUMAN;tr|D6RFL1|D6RFL1_HUMAN;tr|D6RAU8|D6RAU8_HUMAN;tr|H0Y9H1|H0Y9H1_HUMAN;tr|D6RAQ8|D6RAQ8_HUMAN;tr|D6RHJ3|D6RHJ3_HUMAN;tr|D6RD16|D6RD16_HUMAN	sp|P27824|CALX_HUMAN	sp|P27824|CALX_HUMAN Calnexin OS=Homo sapiens OX=9606 GN=CANX PE=1 SV=2	CANX	P27824	11	37	37	37	35	36	34	35	36	34	35	36	34	46.3	46.3	46.3	67.567	592	592;170;308;144;168;131;134;189;107;78;96	0	323.31	By MS/MS	By MS/MS	By MS/MS	45.1	45.1	44.6	6986900000	6238600000	6150600000	57	58	60	175	1244
sp|Q01518|CAP1_HUMAN;tr|Q5T0R1|Q5T0R1_HUMAN;tr|Q5T0R7|Q5T0R7_HUMAN;tr|Q5T0R6|Q5T0R6_HUMAN;tr|Q5T0R5|Q5T0R5_HUMAN;tr|Q5T0R4|Q5T0R4_HUMAN;tr|Q5T0R3|Q5T0R3_HUMAN;tr|Q5T0R2|Q5T0R2_HUMAN;tr|Q5T0R9|Q5T0R9_HUMAN;tr|Q5T0S3|Q5T0S3_HUMAN;tr|Q5T0R8|Q5T0R8_HUMAN	sp|Q01518|CAP1_HUMAN	sp|Q01518|CAP1_HUMAN Adenylyl cyclase-associated protein 1 OS=Homo sapiens OX=9606 GN=CAP1 PE=1 SV=5	CAP1	Q01518	11	30	30	29	27	28	29	27	28	29	26	27	28	64.4	64.4	62.7	51.901	475	475;215;174;176;179;201;203;208;262;145;58	0	303.77	By MS/MS	By MS/MS	By MS/MS	62.5	64.4	62.5	9237200000	7023500000	9842000000	49	46	49	144	2059
sp|P40123|CAP2_HUMAN;tr|A0A087X0J3|A0A087X0J3_HUMAN;tr|A0A087WZ15|A0A087WZ15_HUMAN;tr|E9PDI2|E9PDI2_HUMAN;tr|B7Z385|B7Z385_HUMAN;tr|F8WDB9|F8WDB9_HUMAN;tr|F8WEW0|F8WEW0_HUMAN	sp|P40123|CAP2_HUMAN;tr|A0A087X0J3|A0A087X0J3_HUMAN;tr|A0A087WZ15|A0A087WZ15_HUMAN;tr|E9PDI2|E9PDI2_HUMAN;tr|B7Z385|B7Z385_HUMAN	sp|P40123|CAP2_HUMAN Adenylyl cyclase-associated protein 2 OS=Homo sapiens OX=9606 GN=CAP2 PE=1 SV=1;tr|A0A087X0J3|A0A087X0J3_HUMAN Adenylyl cyclase-associated protein OS=Homo sapiens OX=9606 GN=CAP2 PE=1 SV=1;tr|A0A087WZ15|A0A087WZ15_HUMAN Adenylyl cyclas	CAP2	P40123	7	19	18	18	18	18	18	17	17	17	17	17	17	50.7	49.1	49.1	52.823	477	477;394;394;451;365;194;104	0	130.83	By MS/MS	By MS/MS	By MS/MS	48.4	48.4	50.5	1307300000	841240000	1358500000	19	16	23	58	1431
sp|P40121|CAPG_HUMAN;tr|E7ENU9|E7ENU9_HUMAN;tr|B8ZZL6|B8ZZL6_HUMAN;tr|H7C0X8|H7C0X8_HUMAN	sp|P40121|CAPG_HUMAN;tr|E7ENU9|E7ENU9_HUMAN	sp|P40121|CAPG_HUMAN Macrophage-capping protein OS=Homo sapiens OX=9606 GN=CAPG PE=1 SV=2;tr|E7ENU9|E7ENU9_HUMAN Macrophage-capping protein (Fragment) OS=Homo sapiens OX=9606 GN=CAPG PE=1 SV=1	CAPG	P40121	4	10	10	10	8	9	10	8	9	10	8	9	10	43.4	43.4	43.4	38.498	348	348;253;218;103	0	60.832	By MS/MS	By MS/MS	By MS/MS	29.9	36.2	43.4	399290000	312010000	425810000	7	11	10	28	1430
sp|P07384|CAN1_HUMAN;tr|E9PL37|E9PL37_HUMAN;tr|E9PRM1|E9PRM1_HUMAN;tr|E9PLX0|E9PLX0_HUMAN;tr|E9PJJ3|E9PJJ3_HUMAN;tr|E9PLC9|E9PLC9_HUMAN;tr|E9PMC6|E9PMC6_HUMAN;tr|E9PJA6|E9PJA6_HUMAN;tr|E9PSA6|E9PSA6_HUMAN;tr|E9PQB3|E9PQB3_HUMAN;tr|E9PIA9|E9PIA9_HUMAN	sp|P07384|CAN1_HUMAN	sp|P07384|CAN1_HUMAN Calpain-1 catalytic subunit OS=Homo sapiens OX=9606 GN=CAPN1 PE=1 SV=1	CAPN1	P07384	11	31	31	31	28	24	27	28	24	27	28	24	27	46.6	46.6	46.6	81.889	714	714;191;201;122;135;148;152;161;163;191;63	0	115.49	By MS/MS	By MS/MS	By MS/MS	40.6	34.2	40.9	1633700000	1239100000	2075800000	29	26	29	84	831
sp|P17655|CAN2_HUMAN	sp|P17655|CAN2_HUMAN	sp|P17655|CAN2_HUMAN Calpain-2 catalytic subunit OS=Homo sapiens OX=9606 GN=CAPN2 PE=1 SV=6	CAPN2	P17655	1	30	30	30	30	29	27	30	29	27	30	29	27	54.7	54.7	54.7	79.994	700	700	0	323.31	By MS/MS	By MS/MS	By MS/MS	54.7	54.7	51.1	4807600000	3431600000	4319100000	52	45	50	147	1073
sp|Q9Y6W3|CAN7_HUMAN;tr|H7C1B7|H7C1B7_HUMAN	sp|Q9Y6W3|CAN7_HUMAN	sp|Q9Y6W3|CAN7_HUMAN Calpain-7 OS=Homo sapiens OX=9606 GN=CAPN7 PE=1 SV=1	CAPN7	Q9Y6W3	2	3	3	3	2	1	2	2	1	2	2	1	2	3.6	3.6	3.6	92.651	813	813;248	0.00024795	5.5644	By MS/MS	By MS/MS	By MS/MS	2.6	1.1	2.1	6377200	4359600	10774000	1	1	1	3	4910
sp|P04632|CPNS1_HUMAN;tr|A0A0C4DGQ5|A0A0C4DGQ5_HUMAN;tr|K7ELJ7|K7ELJ7_HUMAN;tr|A0A075B7C0|A0A075B7C0_HUMAN;tr|U3KQE2|U3KQE2_HUMAN;tr|K7EIV0|K7EIV0_HUMAN;tr|K7EM73|K7EM73_HUMAN;tr|K7EKD8|K7EKD8_HUMAN;tr|U3KPR7|U3KPR7_HUMAN;tr|K7EMQ1|K7EMQ1_HUMAN;sp|Q96L46|CPNS2_HUMAN;tr|K7ES78|K7ES78_HUMAN	sp|P04632|CPNS1_HUMAN;tr|A0A0C4DGQ5|A0A0C4DGQ5_HUMAN;tr|K7ELJ7|K7ELJ7_HUMAN;tr|A0A075B7C0|A0A075B7C0_HUMAN;tr|U3KQE2|U3KQE2_HUMAN;tr|K7EIV0|K7EIV0_HUMAN;tr|K7EM73|K7EM73_HUMAN;tr|K7EKD8|K7EKD8_HUMAN	sp|P04632|CPNS1_HUMAN Calpain small subunit 1 OS=Homo sapiens OX=9606 GN=CAPNS1 PE=1 SV=1;tr|A0A0C4DGQ5|A0A0C4DGQ5_HUMAN Calpain small subunit 1 OS=Homo sapiens OX=9606 GN=CAPNS1 PE=1 SV=1;tr|K7ELJ7|K7ELJ7_HUMAN Calpain small subunit 1 OS=Homo sapiens OX=9	CAPNS1	P04632	12	11	11	11	11	10	11	11	10	11	11	10	11	59	59	59	28.315	268	268;322;278;197;161;196;163;238;100;94;248;72	0	114.63	By MS/MS	By MS/MS	By MS/MS	59	58.6	59	2887400000	2270200000	3115000000	25	25	20	70	777
sp|Q14444|CAPR1_HUMAN;tr|G3V153|G3V153_HUMAN;tr|E9PLA9|E9PLA9_HUMAN	sp|Q14444|CAPR1_HUMAN;tr|G3V153|G3V153_HUMAN;tr|E9PLA9|E9PLA9_HUMAN	sp|Q14444|CAPR1_HUMAN Caprin-1 OS=Homo sapiens OX=9606 GN=CAPRIN1 PE=1 SV=2;tr|G3V153|G3V153_HUMAN Caprin-1 OS=Homo sapiens OX=9606 GN=CAPRIN1 PE=1 SV=1;tr|E9PLA9|E9PLA9_HUMAN Caprin-1 (Fragment) OS=Homo sapiens OX=9606 GN=CAPRIN1 PE=1 SV=1	CAPRIN1	Q14444	3	19	19	19	17	18	18	17	18	18	17	18	18	33.7	33.7	33.7	78.365	709	709;628;186	0	137.99	By MS/MS	By MS/MS	By MS/MS	32.7	33.7	32.7	999310000	923410000	1079200000	16	17	21	54	2393
sp|P52907|CAZA1_HUMAN	sp|P52907|CAZA1_HUMAN	sp|P52907|CAZA1_HUMAN F-actin-capping protein subunit alpha-1 OS=Homo sapiens OX=9606 GN=CAPZA1 PE=1 SV=3	CAPZA1	P52907	1	12	10	10	11	12	12	9	10	10	9	10	10	64	54.5	54.5	32.922	286	286	0	179.02	By MS/MS	By MS/MS	By MS/MS	57	64	64	2057000000	1733000000	1877300000	20	22	21	63	1700
sp|P47755|CAZA2_HUMAN;tr|F8W9N7|F8W9N7_HUMAN;tr|A0A0D9SET8|A0A0D9SET8_HUMAN;tr|C9JUG7|C9JUG7_HUMAN	sp|P47755|CAZA2_HUMAN;tr|F8W9N7|F8W9N7_HUMAN;tr|A0A0D9SET8|A0A0D9SET8_HUMAN	sp|P47755|CAZA2_HUMAN F-actin-capping protein subunit alpha-2 OS=Homo sapiens OX=9606 GN=CAPZA2 PE=1 SV=3;tr|F8W9N7|F8W9N7_HUMAN F-actin-capping protein subunit alpha-2 OS=Homo sapiens OX=9606 GN=CAPZA2 PE=1 SV=1;tr|A0A0D9SET8|A0A0D9SET8_HUMAN F-actin-capp	CAPZA2	P47755	4	13	13	11	13	13	13	13	13	13	11	11	11	69.9	69.9	60.5	32.949	286	286;174;174;146	0	170.19	By MS/MS	By MS/MS	By MS/MS	69.9	69.9	69.9	2366000000	1654400000	2560500000	24	16	23	63	1531
tr|B1AK87|B1AK87_HUMAN;tr|B1AK88|B1AK88_HUMAN	tr|B1AK87|B1AK87_HUMAN;tr|B1AK88|B1AK88_HUMAN	tr|B1AK87|B1AK87_HUMAN Capping protein (Actin filament) muscle Z-line, beta, isoform CRA_a OS=Homo sapiens OX=9606 GN=CAPZB PE=1 SV=1;tr|B1AK88|B1AK88_HUMAN Capping protein (Actin filament) muscle Z-line, beta, isoform CRA_d OS=Homo sapiens OX=9606 GN=CAPZ	CAPZB	B1AK87	2	16	16	2	14	13	15	14	13	15	2	2	2	64.2	64.2	6.2	29.295	260	260;301	0	118.31	By MS/MS	By MS/MS	By MS/MS	56.5	54.2	61.9	2808900000	2203500000	3225300000	18	23	20	61	4968
sp|P47756|CAPZB_HUMAN;tr|B1AK85|B1AK85_HUMAN	sp|P47756|CAPZB_HUMAN;tr|B1AK85|B1AK85_HUMAN	sp|P47756|CAPZB_HUMAN F-actin-capping protein subunit beta OS=Homo sapiens OX=9606 GN=CAPZB PE=1 SV=4;tr|B1AK85|B1AK85_HUMAN F-actin-capping protein subunit beta OS=Homo sapiens OX=9606 GN=CAPZB PE=1 SV=1	CAPZB	P47756	2	14	1	1	13	12	13	1	1	1	1	1	1	56.7	4.7	4.7	31.35	277	277;260	0.00025602	6.3562	By matching	By MS/MS	By MS/MS	52	49.8	54.5	21262000	5160800	21037000	0	0	1	1	1532
sp|Q5EG05|CAR16_HUMAN;tr|E9PQW1|E9PQW1_HUMAN;tr|A0A1W2PRX7|A0A1W2PRX7_HUMAN;tr|Q5FBZ0|Q5FBZ0_HUMAN	sp|Q5EG05|CAR16_HUMAN;tr|E9PQW1|E9PQW1_HUMAN	sp|Q5EG05|CAR16_HUMAN Caspase recruitment domain-containing protein 16 OS=Homo sapiens OX=9606 GN=CARD16 PE=1 SV=1;tr|E9PQW1|E9PQW1_HUMAN Caspase recruitment domain-containing protein 16 (Fragment) OS=Homo sapiens OX=9606 GN=CARD16 PE=1 SV=1	CARD16	Q5EG05	4	3	2	2	3	3	3	2	2	2	2	2	2	20.3	15.7	15.7	22.625	197	197;95;108;110	0	13.996	By MS/MS	By MS/MS	By MS/MS	20.3	20.3	20.3	63783000	64481000	84268000	1	3	3	7	2682
sp|Q96LW7|CAR19_HUMAN	sp|Q96LW7|CAR19_HUMAN	sp|Q96LW7|CAR19_HUMAN Caspase recruitment domain-containing protein 19 OS=Homo sapiens OX=9606 GN=CARD19 PE=1 SV=1	CARD19	Q96LW7	1	1	1	1	1	1	1	1	1	1	1	1	1	5.7	5.7	5.7	25.589	228	228	0.0019227	2.8947	By MS/MS	By matching	By MS/MS	5.7	5.7	5.7	18718000	17689000	18748000	1	0	1	2	3655
sp|Q9Y2V2|CHSP1_HUMAN;tr|H3BSW7|H3BSW7_HUMAN;tr|H3BUY4|H3BUY4_HUMAN;tr|H3BPY5|H3BPY5_HUMAN;tr|H3BNU9|H3BNU9_HUMAN;tr|H3BTK3|H3BTK3_HUMAN;tr|I3L3X8|I3L3X8_HUMAN	sp|Q9Y2V2|CHSP1_HUMAN;tr|H3BSW7|H3BSW7_HUMAN;tr|H3BUY4|H3BUY4_HUMAN;tr|H3BPY5|H3BPY5_HUMAN;tr|H3BNU9|H3BNU9_HUMAN	sp|Q9Y2V2|CHSP1_HUMAN Calcium-regulated heat-stable protein 1 OS=Homo sapiens OX=9606 GN=CARHSP1 PE=1 SV=2;tr|H3BSW7|H3BSW7_HUMAN Calcium-regulated heat-stable protein 1 (Fragment) OS=Homo sapiens OX=9606 GN=CARHSP1 PE=1 SV=1;tr|H3BUY4|H3BUY4_HUMAN Calcium	CARHSP1	Q9Y2V2	7	6	6	6	6	5	6	6	5	6	6	5	6	63.9	63.9	63.9	15.892	147	147;112;124;125;131;71;94	0	39.451	By MS/MS	By MS/MS	By MS/MS	63.9	63.9	63.9	466610000	322660000	525650000	6	5	6	17	4737
sp|Q86X55|CARM1_HUMAN;tr|K7EQA8|K7EQA8_HUMAN;tr|K7EK20|K7EK20_HUMAN;tr|K7EPK1|K7EPK1_HUMAN;tr|K7EQB9|K7EQB9_HUMAN	sp|Q86X55|CARM1_HUMAN;tr|K7EQA8|K7EQA8_HUMAN	sp|Q86X55|CARM1_HUMAN Histone-arginine methyltransferase CARM1 OS=Homo sapiens OX=9606 GN=CARM1 PE=1 SV=3;tr|K7EQA8|K7EQA8_HUMAN Histone-arginine methyltransferase CARM1 (Fragment) OS=Homo sapiens OX=9606 GN=CARM1 PE=1 SV=1	CARM1	Q86X55	5	11	11	11	10	10	9	10	10	9	10	10	9	21.9	21.9	21.9	65.853	608	608;343;120;161;176	0	53.175	By MS/MS	By MS/MS	By MS/MS	19.7	20.6	18.9	394460000	311060000	431100000	10	8	7	25	3029
sp|Q5VZK9|CARL1_HUMAN;tr|A0A0U1RQQ1|A0A0U1RQQ1_HUMAN	sp|Q5VZK9|CARL1_HUMAN;tr|A0A0U1RQQ1|A0A0U1RQQ1_HUMAN	sp|Q5VZK9|CARL1_HUMAN F-actin-uncapping protein LRRC16A OS=Homo sapiens OX=9606 GN=CARMIL1 PE=1 SV=1;tr|A0A0U1RQQ1|A0A0U1RQQ1_HUMAN F-actin-uncapping protein LRRC16A (Fragment) OS=Homo sapiens OX=9606 GN=CARMIL1 PE=1 SV=1	CARMIL1	Q5VZK9	2	7	7	7	6	4	5	6	4	5	6	4	5	7	7	7	151.56	1371	1371;932	0	24.468	By MS/MS	By MS/MS	By MS/MS	5.1	3.4	5.3	44162000	25104000	40501000	3	1	3	7	2759
tr|E9PLP0|E9PLP0_HUMAN	tr|E9PLP0|E9PLP0_HUMAN	tr|E9PLP0|E9PLP0_HUMAN Cysteine--tRNA ligase, cytoplasmic OS=Homo sapiens OX=9606 GN=CARS PE=1 SV=1	CARS	E9PLP0	1	1	1	1	1	1	1	1	1	1	1	1	1	8.6	8.6	8.6	14.277	128	128	0.005988	2.4164	By MS/MS	By MS/MS	By matching	8.6	8.6	8.6	3959400	5847100	5226700	1	1	0	2	5012
sp|P49589|SYCC_HUMAN;tr|B4DKY1|B4DKY1_HUMAN;tr|E9PRS8|E9PRS8_HUMAN	sp|P49589|SYCC_HUMAN;tr|B4DKY1|B4DKY1_HUMAN	sp|P49589|SYCC_HUMAN Cysteine--tRNA ligase, cytoplasmic OS=Homo sapiens OX=9606 GN=CARS PE=1 SV=3;tr|B4DKY1|B4DKY1_HUMAN Cysteine--tRNA ligase, cytoplasmic OS=Homo sapiens OX=9606 GN=CARS PE=1 SV=1	CARS	P49589	3	21	21	21	21	19	17	21	19	17	21	19	17	32.1	32.1	32.1	85.472	748	748;739;76	0	84.335	By MS/MS	By MS/MS	By MS/MS	32.1	29.4	27.1	458810000	317390000	352030000	16	15	14	45	1584
tr|J3KSY7|J3KSY7_HUMAN;sp|O15234|CASC3_HUMAN	tr|J3KSY7|J3KSY7_HUMAN;sp|O15234|CASC3_HUMAN	tr|J3KSY7|J3KSY7_HUMAN Protein CASC3 (Fragment) OS=Homo sapiens OX=9606 GN=CASC3 PE=1 SV=1;sp|O15234|CASC3_HUMAN Protein CASC3 OS=Homo sapiens OX=9606 GN=CASC3 PE=1 SV=2	CASC3	O15234	2	1	1	1	1	0	0	1	0	0	1	0	0	4.9	4.9	4.9	25.651	223	223;703	0.0029686	2.76	By MS/MS			4.9	0	0	3416700	0	0	1	0	0	1	289
sp|Q6P4E1|CASC4_HUMAN;tr|A0A3B3IRW9|A0A3B3IRW9_HUMAN;tr|H0YMR0|H0YMR0_HUMAN;tr|H0YM51|H0YM51_HUMAN	sp|Q6P4E1|CASC4_HUMAN;tr|A0A3B3IRW9|A0A3B3IRW9_HUMAN;tr|H0YMR0|H0YMR0_HUMAN	sp|Q6P4E1|CASC4_HUMAN Protein CASC4 OS=Homo sapiens OX=9606 GN=CASC4 PE=1 SV=1;tr|A0A3B3IRW9|A0A3B3IRW9_HUMAN Protein CASC4 OS=Homo sapiens OX=9606 GN=CASC4 PE=4 SV=1;tr|H0YMR0|H0YMR0_HUMAN Protein CASC4 (Fragment) OS=Homo sapiens OX=9606 GN=CASC4 PE=1 SV=	CASC4	Q6P4E1	4	9	9	9	6	6	6	6	6	6	6	6	6	22.9	22.9	22.9	48.864	433	433;317;112;161	0	20.209	By MS/MS	By MS/MS	By MS/MS	14.5	16.4	16.2	50859000	246860000	92917000	4	3	2	9	2842
tr|A0A2U3TZN6|A0A2U3TZN6_HUMAN;tr|A0A2U3TZM4|A0A2U3TZM4_HUMAN;tr|A0A2R8Y6F8|A0A2R8Y6F8_HUMAN;tr|A0A2R8YFN5|A0A2R8YFN5_HUMAN;tr|A0A2U3TZM1|A0A2U3TZM1_HUMAN;tr|A0A2R8YE77|A0A2R8YE77_HUMAN;sp|O14936|CSKP_HUMAN;tr|A0A2R8YEK3|A0A2R8YEK3_HUMAN;tr|Q5JS74|Q5JS74_HUMAN;tr|A0A2R8Y3B3|A0A2R8Y3B3_HUMAN;tr|Q5JS72|Q5JS72_HUMAN;tr|Q5JS79|Q5JS79_HUMAN;tr|A0A2R8Y6D8|A0A2R8Y6D8_HUMAN;tr|A0A2R8YEJ7|A0A2R8YEJ7_HUMAN…	tr|A0A2U3TZN6|A0A2U3TZN6_HUMAN;tr|A0A2U3TZM4|A0A2U3TZM4_HUMAN;tr|A0A2R8Y6F8|A0A2R8Y6F8_HUMAN;tr|A0A2R8YFN5|A0A2R8YFN5_HUMAN;tr|A0A2U3TZM1|A0A2U3TZM1_HUMAN;tr|A0A2R8YE77|A0A2R8YE77_HUMAN;sp|O14936|CSKP_HUMAN;tr|A0A2R8YEK3|A0A2R8YEK3_HUMAN;tr|Q5JS74|Q5JS74_HUMAN;tr|A0A2R8Y3B3|A0A2R8Y3B3_HUMAN;tr|Q5JS72|Q5JS72_HUMAN	tr|A0A2U3TZN6|A0A2U3TZN6_HUMAN Peripheral plasma membrane protein CASK OS=Homo sapiens OX=9606 GN=CASK PE=1 SV=1;tr|A0A2U3TZM4|A0A2U3TZM4_HUMAN Peripheral plasma membrane protein CASK OS=Homo sapiens OX=9606 GN=CASK PE=1 SV=1;tr|A0A2R8Y6F8|A0A2R8Y6F8_HUMAN	CASK	A0A2U3TZN6	16	12	12	12	10	9	10	10	9	10	10	9	10	17.5	17.5	17.5	100.2	880	880;892;903;904;908;920;926;927;590;555;518;538;109;173;132;193	0	61.715	By MS/MS	By MS/MS	By MS/MS	14.4	14.3	14.7	163150000	131920000	183530000	8	10	6	24	246
sp|Q8WXE0|CSKI2_HUMAN;tr|J3QRN1|J3QRN1_HUMAN	sp|Q8WXE0|CSKI2_HUMAN;tr|J3QRN1|J3QRN1_HUMAN	sp|Q8WXE0|CSKI2_HUMAN Caskin-2 OS=Homo sapiens OX=9606 GN=CASKIN2 PE=1 SV=2;tr|J3QRN1|J3QRN1_HUMAN Caskin-2 OS=Homo sapiens OX=9606 GN=CASKIN2 PE=1 SV=1	CASKIN2	Q8WXE0	2	2	2	2	1	1	2	1	1	2	1	1	2	1.7	1.7	1.7	126.78	1202	1202;323	0	16.058	By MS/MS	By MS/MS	By MS/MS	1.1	1.1	1.7	6618500	5326400	8005900	1	1	1	3	3377
tr|G3V169|G3V169_HUMAN;sp|P29466|CASP1_HUMAN;tr|H0YEC7|H0YEC7_HUMAN;tr|B4DVD8|B4DVD8_HUMAN	tr|G3V169|G3V169_HUMAN;sp|P29466|CASP1_HUMAN;tr|H0YEC7|H0YEC7_HUMAN;tr|B4DVD8|B4DVD8_HUMAN	tr|G3V169|G3V169_HUMAN Caspase 1, apoptosis-related cysteine peptidase (Interleukin 1, beta, convertase), isoform CRA_c OS=Homo sapiens OX=9606 GN=CASP1 PE=1 SV=1;sp|P29466|CASP1_HUMAN Caspase-1 OS=Homo sapiens OX=9606 GN=CASP1 PE=1 SV=1;tr|H0YEC7|H0YEC7_H	CASP1	P29466	4	11	11	10	11	10	10	11	10	10	10	9	9	39.2	39.2	36.8	40.943	367	367;404;236;301	0	54.192	By MS/MS	By MS/MS	By MS/MS	39.2	36.5	36.2	434150000	292920000	468070000	12	8	13	33	1274
sp|P42574|CASP3_HUMAN;tr|C9JXR7|C9JXR7_HUMAN;tr|A8MVM1|A8MVM1_HUMAN	sp|P42574|CASP3_HUMAN	sp|P42574|CASP3_HUMAN Caspase-3 OS=Homo sapiens OX=9606 GN=CASP3 PE=1 SV=2	CASP3	P42574	3	9	9	9	8	8	9	8	8	9	8	8	9	36.8	36.8	36.8	31.608	277	277;117;182	0	65.826	By MS/MS	By MS/MS	By MS/MS	34.3	34.3	36.8	338680000	244130000	325100000	10	5	9	24	1474
sp|P49662|CASP4_HUMAN;tr|E9PMT1|E9PMT1_HUMAN;sp|P51878|CASP5_HUMAN;tr|H7C0P5|H7C0P5_HUMAN	sp|P49662|CASP4_HUMAN	sp|P49662|CASP4_HUMAN Caspase-4 OS=Homo sapiens OX=9606 GN=CASP4 PE=1 SV=1	CASP4	P49662	4	7	7	7	5	5	6	5	5	6	5	5	6	25.7	25.7	25.7	43.262	377	377;147;434;117	0	36.296	By MS/MS	By MS/MS	By MS/MS	21.2	20.7	23.6	131290000	66930000	155020000	8	5	7	20	1587
sp|P55212|CASP6_HUMAN;tr|D6RBM3|D6RBM3_HUMAN;tr|D6RHU3|D6RHU3_HUMAN	sp|P55212|CASP6_HUMAN	sp|P55212|CASP6_HUMAN Caspase-6 OS=Homo sapiens OX=9606 GN=CASP6 PE=1 SV=2	CASP6	P55212	3	5	5	5	5	4	4	5	4	4	5	4	4	23.2	23.2	23.2	33.31	293	293;80;143	0	18.399	By MS/MS	By MS/MS	By MS/MS	23.2	19.8	17.1	63747000	47268000	64559000	3	2	4	9	1761
sp|P55210|CASP7_HUMAN;tr|A0A0A0MRL7|A0A0A0MRL7_HUMAN;tr|Q5SVL2|Q5SVL2_HUMAN	sp|P55210|CASP7_HUMAN;tr|A0A0A0MRL7|A0A0A0MRL7_HUMAN;tr|Q5SVL2|Q5SVL2_HUMAN	sp|P55210|CASP7_HUMAN Caspase-7 OS=Homo sapiens OX=9606 GN=CASP7 PE=1 SV=1;tr|A0A0A0MRL7|A0A0A0MRL7_HUMAN Caspase-7 OS=Homo sapiens OX=9606 GN=CASP7 PE=1 SV=1;tr|Q5SVL2|Q5SVL2_HUMAN Caspase-7 (Fragment) OS=Homo sapiens OX=9606 GN=CASP7 PE=1 SV=1	CASP7	P55210	3	3	3	3	3	2	1	3	2	1	3	2	1	9.2	9.2	9.2	34.276	303	303;388;222	0	14.185	By MS/MS	By MS/MS	By matching	9.2	6.9	2.3	58665000	29174000	11637000	3	1	0	4	1760
sp|Q14790|CASP8_HUMAN;tr|E7ETB7|E7ETB7_HUMAN;tr|A0A0A0MS31|A0A0A0MS31_HUMAN;tr|E7EQ06|E7EQ06_HUMAN;tr|E7EQ01|E7EQ01_HUMAN;tr|E7EVN1|E7EVN1_HUMAN;tr|C9JB29|C9JB29_HUMAN;tr|H7C0E2|H7C0E2_HUMAN	sp|Q14790|CASP8_HUMAN;tr|E7ETB7|E7ETB7_HUMAN;tr|A0A0A0MS31|A0A0A0MS31_HUMAN;tr|E7EQ06|E7EQ06_HUMAN;tr|E7EQ01|E7EQ01_HUMAN;tr|E7EVN1|E7EVN1_HUMAN	sp|Q14790|CASP8_HUMAN Caspase-8 OS=Homo sapiens OX=9606 GN=CASP8 PE=1 SV=1;tr|E7ETB7|E7ETB7_HUMAN Caspase-8 (Fragment) OS=Homo sapiens OX=9606 GN=CASP8 PE=1 SV=1;tr|A0A0A0MS31|A0A0A0MS31_HUMAN Caspase-8 OS=Homo sapiens OX=9606 GN=CASP8 PE=1 SV=1;tr|E7EQ06|	CASP8	Q14790	8	9	9	9	8	8	7	8	8	7	8	8	7	20.9	20.9	20.9	55.391	479	479;198;278;209;116;124;149;258	0	28.925	By MS/MS	By MS/MS	By MS/MS	18.6	18.4	16.9	190800000	112160000	119450000	6	6	3	15	2425
tr|A0A0C4DGB5|A0A0C4DGB5_HUMAN;tr|D6RBR1|D6RBR1_HUMAN	tr|A0A0C4DGB5|A0A0C4DGB5_HUMAN	tr|A0A0C4DGB5|A0A0C4DGB5_HUMAN Calpastatin OS=Homo sapiens OX=9606 GN=CAST PE=1 SV=1	CAST	A0A0C4DGB5	2	31	31	0	25	26	26	25	26	26	0	0	0	53.3	53.3	0	80.998	754	754;150	0	211.41	By MS/MS	By MS/MS	By MS/MS	47.3	46.9	46.8	1190500000	1050500000	1009200000	26	29	25	80	4936
tr|F8W7E0|F8W7E0_HUMAN	tr|F8W7E0|F8W7E0_HUMAN	tr|F8W7E0|F8W7E0_HUMAN Calpastatin (Fragment) OS=Homo sapiens OX=9606 GN=CAST PE=1 SV=1	CAST	F8W7E0	1	18	2	0	12	14	14	1	2	1	0	0	0	52.9	2.3	0	41.699	393	393	0	10.19	By matching	By MS/MS	By MS/MS	41.2	42.7	45.5	10767000	20215000	16359000	0	2	1	3	5024
sp|P20810|ICAL_HUMAN;tr|E7EVY3|E7EVY3_HUMAN;tr|B7Z574|B7Z574_HUMAN;tr|E7ES10|E7ES10_HUMAN;tr|E9PCH5|E9PCH5_HUMAN;tr|E9PDE4|E9PDE4_HUMAN;tr|H0Y7F0|H0Y7F0_HUMAN;tr|H0Y9H6|H0Y9H6_HUMAN;tr|E7EQ12|E7EQ12_HUMAN;tr|A0A0A0MR45|A0A0A0MR45_HUMAN;tr|E7EQA0|E7EQA0_HUMAN;tr|H0YD33|H0YD33_HUMAN;tr|A0A0C4DGD1|A0A0C4DGD1_HUMAN;tr|E7EQK6|E7EQK6_HUMAN;tr|D6RAA8|D6RAA8_HUMAN;tr|D6RBZ8|D6RBZ8_HUMAN;tr|D6RC54|D6RC54_…	sp|P20810|ICAL_HUMAN;tr|E7EVY3|E7EVY3_HUMAN;tr|B7Z574|B7Z574_HUMAN;tr|E7ES10|E7ES10_HUMAN;tr|E9PCH5|E9PCH5_HUMAN;tr|E9PDE4|E9PDE4_HUMAN;tr|H0Y7F0|H0Y7F0_HUMAN;tr|H0Y9H6|H0Y9H6_HUMAN;tr|E7EQ12|E7EQ12_HUMAN;tr|A0A0A0MR45|A0A0A0MR45_HUMAN;tr|E7EQA0|E7EQA0_HUMAN;tr|H0YD33|H0YD33_HUMAN	sp|P20810|ICAL_HUMAN Calpastatin OS=Homo sapiens OX=9606 GN=CAST PE=1 SV=4;tr|E7EVY3|E7EVY3_HUMAN Calpastatin OS=Homo sapiens OX=9606 GN=CAST PE=1 SV=1;tr|B7Z574|B7Z574_HUMAN cDNA FLJ56123, highly similar to Calpastatin OS=Homo sapiens OX=9606 GN=CAST PE=1	CAST	P20810	17	27	1	0	23	25	22	1	1	0	0	0	0	51.6	2.3	0	76.572	708	708;693;694;642;673;636;436;465;423;430;431;450;203;156;78;82;91	0.0079268	2.1965	By MS/MS	By MS/MS	By matching	48.2	49.3	43.9	36443000	30311000	0	1	1	0	2	1132
sp|A6NHX0|CAST2_HUMAN	sp|A6NHX0|CAST2_HUMAN	sp|A6NHX0|CAST2_HUMAN Cytosolic arginine sensor for mTORC1 subunit 2 OS=Homo sapiens OX=9606 GN=CASTOR2 PE=1 SV=3	CASTOR2	A6NHX0	1	2	2	2	2	2	2	2	2	2	2	2	2	9.4	9.4	9.4	36.056	329	329	0.00047192	4.6002	By MS/MS	By MS/MS	By MS/MS	9.4	9.4	9.4	20179000	12600000	21040000	2	0	1	3	115
sp|P04040|CATA_HUMAN	sp|P04040|CATA_HUMAN	sp|P04040|CATA_HUMAN Catalase OS=Homo sapiens OX=9606 GN=CAT PE=1 SV=3	CAT	P04040	1	23	23	23	19	17	21	19	17	21	19	17	21	53.3	53.3	53.3	59.755	527	527	0	94.171	By MS/MS	By MS/MS	By MS/MS	45.5	41.7	49.1	612780000	450680000	670760000	17	17	17	51	760
sp|Q03135|CAV1_HUMAN;tr|E9PCT5|E9PCT5_HUMAN;tr|C9JKI3|C9JKI3_HUMAN;sp|P56539|CAV3_HUMAN	sp|Q03135|CAV1_HUMAN;tr|E9PCT5|E9PCT5_HUMAN;tr|C9JKI3|C9JKI3_HUMAN	sp|Q03135|CAV1_HUMAN Caveolin-1 OS=Homo sapiens OX=9606 GN=CAV1 PE=1 SV=4;tr|E9PCT5|E9PCT5_HUMAN Caveolin OS=Homo sapiens OX=9606 GN=CAV1 PE=1 SV=1;tr|C9JKI3|C9JKI3_HUMAN Caveolin (Fragment) OS=Homo sapiens OX=9606 GN=CAV1 PE=1 SV=1	CAV1	Q03135	4	11	11	11	11	11	11	11	11	11	11	11	11	51.1	51.1	51.1	20.471	178	178;167;138;151	0	58.939	By MS/MS	By MS/MS	By MS/MS	51.1	51.1	51.1	2867600000	3310900000	3053600000	12	12	12	36	2093
tr|E9PCT3|E9PCT3_HUMAN;sp|P51636|CAV2_HUMAN	tr|E9PCT3|E9PCT3_HUMAN;sp|P51636|CAV2_HUMAN	tr|E9PCT3|E9PCT3_HUMAN Caveolin OS=Homo sapiens OX=9606 GN=CAV2 PE=1 SV=1;sp|P51636|CAV2_HUMAN Caveolin-2 OS=Homo sapiens OX=9606 GN=CAV2 PE=1 SV=2	CAV2	P51636	2	3	3	3	3	3	3	3	3	3	3	3	3	31.9	31.9	31.9	12.953	113	113;162	0	15.269	By MS/MS	By MS/MS	By MS/MS	31.9	31.9	31.9	325750000	256000000	147790000	5	5	3	13	1660
sp|Q6NZI2|CAVN1_HUMAN	sp|Q6NZI2|CAVN1_HUMAN	sp|Q6NZI2|CAVN1_HUMAN Caveolae-associated protein 1 OS=Homo sapiens OX=9606 GN=CAVIN1 PE=1 SV=1	CAVIN1	Q6NZI2	1	16	16	16	15	16	16	15	16	16	15	16	16	39.2	39.2	39.2	43.476	390	390	0	174.78	By MS/MS	By MS/MS	By MS/MS	39.2	39.2	39.2	2806600000	2435600000	3108100000	29	30	24	83	2825
sp|O95810|CAVN2_HUMAN	sp|O95810|CAVN2_HUMAN	sp|O95810|CAVN2_HUMAN Caveolae-associated protein 2 OS=Homo sapiens OX=9606 GN=CAVIN2 PE=1 SV=3	CAVIN2	O95810	1	5	5	5	4	3	5	4	3	5	4	3	5	14.8	14.8	14.8	47.173	425	425	0	16.313	By MS/MS	By MS/MS	By MS/MS	12.7	9.4	14.8	56830000	20745000	58780000	3	1	5	9	699
tr|J3KTD8|J3KTD8_HUMAN	tr|J3KTD8|J3KTD8_HUMAN	tr|J3KTD8|J3KTD8_HUMAN Core-binding factor subunit beta (Fragment) OS=Homo sapiens OX=9606 GN=CBFB PE=1 SV=1	CBFB	J3KTD8	1	2	2	2	2	1	1	2	1	1	2	1	1	30	30	30	6.8585	60	60	0	9.2489	By MS/MS	By matching	By MS/MS	30	28.3	28.3	9207300	5235400	7606900	1	0	1	2	5073
sp|Q13951|PEBB_HUMAN;tr|J3KS23|J3KS23_HUMAN;tr|J3KRT0|J3KRT0_HUMAN;tr|H3BSC0|H3BSC0_HUMAN	sp|Q13951|PEBB_HUMAN;tr|J3KS23|J3KS23_HUMAN	sp|Q13951|PEBB_HUMAN Core-binding factor subunit beta OS=Homo sapiens OX=9606 GN=CBFB PE=1 SV=2;tr|J3KS23|J3KS23_HUMAN Core-binding factor subunit beta OS=Homo sapiens OX=9606 GN=CBFB PE=1 SV=1	CBFB	Q13951	4	6	6	6	6	6	6	6	6	6	6	6	6	36.8	36.8	36.8	21.508	182	182;82;61;93	0	49.273	By MS/MS	By MS/MS	By MS/MS	36.8	36.8	36.8	141390000	105900000	135280000	3	4	3	10	2347
tr|A0A1B0GW38|A0A1B0GW38_HUMAN;tr|A0A0U1RQX8|A0A0U1RQX8_HUMAN;sp|P22681|CBL_HUMAN;tr|A0A0U1RR39|A0A0U1RR39_HUMAN;tr|A0A2R8YDW4|A0A2R8YDW4_HUMAN;tr|C9JU85|C9JU85_HUMAN;tr|A0A2R8Y7I2|A0A2R8Y7I2_HUMAN;tr|B5MC15|B5MC15_HUMAN;tr|A0A2R8Y8D8|A0A2R8Y8D8_HUMAN;tr|A0A2R8Y5E1|A0A2R8Y5E1_HUMAN;tr|A0A2R8YFD4|A0A2R8YFD4_HUMAN	tr|A0A1B0GW38|A0A1B0GW38_HUMAN;tr|A0A0U1RQX8|A0A0U1RQX8_HUMAN;sp|P22681|CBL_HUMAN;tr|A0A0U1RR39|A0A0U1RR39_HUMAN	tr|A0A1B0GW38|A0A1B0GW38_HUMAN E3 ubiquitin-protein ligase CBL (Fragment) OS=Homo sapiens OX=9606 GN=CBL PE=1 SV=1;tr|A0A0U1RQX8|A0A0U1RQX8_HUMAN E3 ubiquitin-protein ligase CBL OS=Homo sapiens OX=9606 GN=CBL PE=1 SV=1;sp|P22681|CBL_HUMAN E3 ubiquitin-prot	CBL	P22681	11	6	6	5	5	4	3	5	4	3	4	3	2	7.1	7.1	6.2	95.95	869	869;882;906;862;131;219;254;810;869;870;879	0	11.207	By MS/MS	By MS/MS	By MS/MS	5.4	4.7	3	37233000	24622000	21449000	2	3	1	6	1162
sp|P16152|CBR1_HUMAN;tr|E9PQ63|E9PQ63_HUMAN;tr|A8MTM1|A8MTM1_HUMAN	sp|P16152|CBR1_HUMAN	sp|P16152|CBR1_HUMAN Carbonyl reductase [NADPH] 1 OS=Homo sapiens OX=9606 GN=CBR1 PE=1 SV=3	CBR1	P16152	3	16	16	14	16	16	16	16	16	16	14	14	14	69	69	58.5	30.375	277	277;178;222	0	105.72	By MS/MS	By MS/MS	By MS/MS	69	69	69	1961900000	1486100000	1980900000	24	27	22	73	1044
sp|O75828|CBR3_HUMAN	sp|O75828|CBR3_HUMAN	sp|O75828|CBR3_HUMAN Carbonyl reductase [NADPH] 3 OS=Homo sapiens OX=9606 GN=CBR3 PE=1 SV=3	CBR3	O75828	1	15	13	13	15	15	14	13	13	12	13	13	12	69.3	58.8	58.8	30.85	277	277	0	90.998	By MS/MS	By MS/MS	By MS/MS	69.3	69.3	66.1	697170000	528280000	574850000	10	14	12	36	563
tr|C9J3G2|C9J3G2_HUMAN;sp|Q9BRT8|CBWD1_HUMAN;sp|Q8IUF1|CBWD2_HUMAN;tr|F2Z2T4|F2Z2T4_HUMAN;tr|A0A087X140|A0A087X140_HUMAN;tr|A0A087WWG3|A0A087WWG3_HUMAN;tr|A0A0A6YYH9|A0A0A6YYH9_HUMAN;tr|Q5RIB0|Q5RIB0_HUMAN;tr|H0Y5V3|H0Y5V3_HUMAN;tr|A0A0A0MRU4|A0A0A0MRU4_HUMAN;sp|Q5RIA9|CBWD5_HUMAN;sp|Q5JTY5|CBWD3_HUMAN;sp|Q4V339|CBWD6_HUMAN;tr|Q5RIB5|Q5RIB5_HUMAN;tr|Q5JTY2|Q5JTY2_HUMAN;tr|A0A087WTC0|A0A087WTC0_HU…	tr|C9J3G2|C9J3G2_HUMAN;sp|Q9BRT8|CBWD1_HUMAN;sp|Q8IUF1|CBWD2_HUMAN;tr|F2Z2T4|F2Z2T4_HUMAN;tr|A0A087X140|A0A087X140_HUMAN;tr|A0A087WWG3|A0A087WWG3_HUMAN;tr|A0A0A6YYH9|A0A0A6YYH9_HUMAN;tr|Q5RIB0|Q5RIB0_HUMAN;tr|H0Y5V3|H0Y5V3_HUMAN;tr|A0A0A0MRU4|A0A0A0MRU4_HUMAN;sp|Q5RIA9|CBWD5_HUMAN;sp|Q5JTY5|CBWD3_HUMAN;sp|Q4V339|CBWD6_HUMAN	tr|C9J3G2|C9J3G2_HUMAN COBW domain-containing protein 2 OS=Homo sapiens OX=9606 GN=CBWD2 PE=1 SV=2;sp|Q9BRT8|CBWD1_HUMAN COBW domain-containing protein 1 OS=Homo sapiens OX=9606 GN=CBWD1 PE=2 SV=1;sp|Q8IUF1|CBWD2_HUMAN COBW domain-containing protein 2 OS=H	CBWD2	Q9BRT8	24	3	3	3	3	2	3	3	2	3	3	2	3	10.4	10.4	10.4	41.98	376	376;395;395;250;347;347;375;376;376;376;395;395;395;113;160;160;180;180;180;180;182;182;182;359	0.0004852	5.1228	By MS/MS	By matching	By MS/MS	10.4	6.9	10.4	23783000	11963000	24122000	1	0	1	2	3045
sp|P83916|CBX1_HUMAN;tr|B5MD17|B5MD17_HUMAN;tr|J3KS05|J3KS05_HUMAN;tr|K7ELA4|K7ELA4_HUMAN;tr|C9JWS9|C9JWS9_HUMAN	sp|P83916|CBX1_HUMAN;tr|B5MD17|B5MD17_HUMAN;tr|J3KS05|J3KS05_HUMAN;tr|K7ELA4|K7ELA4_HUMAN;tr|C9JWS9|C9JWS9_HUMAN	sp|P83916|CBX1_HUMAN Chromobox protein homolog 1 OS=Homo sapiens OX=9606 GN=CBX1 PE=1 SV=1;tr|B5MD17|B5MD17_HUMAN Chromobox protein homolog 1 (Fragment) OS=Homo sapiens OX=9606 GN=CBX1 PE=1 SV=1;tr|J3KS05|J3KS05_HUMAN Chromobox protein homolog 1 (Fragment)	CBX1	P83916	5	8	7	7	7	8	5	6	7	4	6	7	4	55.1	46.5	46.5	21.418	185	185;168;173;138;110	0	74.476	By MS/MS	By MS/MS	By MS/MS	39.5	55.1	35.1	233750000	146940000	212900000	4	8	5	17	2012
sp|Q13185|CBX3_HUMAN;tr|S4R2Y4|S4R2Y4_HUMAN;tr|C9JMM0|C9JMM0_HUMAN;tr|B8ZZ43|B8ZZ43_HUMAN	sp|Q13185|CBX3_HUMAN;tr|S4R2Y4|S4R2Y4_HUMAN	sp|Q13185|CBX3_HUMAN Chromobox protein homolog 3 OS=Homo sapiens OX=9606 GN=CBX3 PE=1 SV=4;tr|S4R2Y4|S4R2Y4_HUMAN Chromobox protein homolog 3 (Fragment) OS=Homo sapiens OX=9606 GN=CBX3 PE=1 SV=1	CBX3	Q13185	4	9	9	7	8	8	8	8	8	8	6	6	6	63.4	63.4	48.1	20.811	183	183;107;62;101	0	55.406	By MS/MS	By MS/MS	By MS/MS	57.4	63.4	57.4	709890000	561970000	680170000	10	12	10	32	2239
sp|P45973|CBX5_HUMAN;tr|F8VNY3|F8VNY3_HUMAN	sp|P45973|CBX5_HUMAN	sp|P45973|CBX5_HUMAN Chromobox protein homolog 5 OS=Homo sapiens OX=9606 GN=CBX5 PE=1 SV=1	CBX5	P45973	2	9	8	8	9	8	8	8	7	7	8	7	7	47.6	41.4	41.4	22.225	191	191;91	0	51.11	By MS/MS	By MS/MS	By MS/MS	47.6	47.6	43.5	405570000	292640000	393280000	6	9	10	25	1498
sp|Q6P1N0|C2D1A_HUMAN;tr|K7EJY5|K7EJY5_HUMAN;tr|K7EMP1|K7EMP1_HUMAN	sp|Q6P1N0|C2D1A_HUMAN;tr|K7EJY5|K7EJY5_HUMAN	sp|Q6P1N0|C2D1A_HUMAN Coiled-coil and C2 domain-containing protein 1A OS=Homo sapiens OX=9606 GN=CC2D1A PE=1 SV=1;tr|K7EJY5|K7EJY5_HUMAN Coiled-coil and C2 domain-containing protein 1A (Fragment) OS=Homo sapiens OX=9606 GN=CC2D1A PE=1 SV=1	CC2D1A	Q6P1N0	3	10	10	10	9	8	8	9	8	8	9	8	8	13.2	13.2	13.2	104.06	951	951;378;405	0	26.124	By MS/MS	By MS/MS	By MS/MS	12.3	10.2	11.3	95598000	73285000	96204000	5	4	4	13	2835
tr|H7C1U3|H7C1U3_HUMAN;sp|Q5T0F9|C2D1B_HUMAN;tr|H0Y517|H0Y517_HUMAN	tr|H7C1U3|H7C1U3_HUMAN;sp|Q5T0F9|C2D1B_HUMAN;tr|H0Y517|H0Y517_HUMAN	tr|H7C1U3|H7C1U3_HUMAN Coiled-coil and C2 domain-containing protein 1B (Fragment) OS=Homo sapiens OX=9606 GN=CC2D1B PE=1 SV=2;sp|Q5T0F9|C2D1B_HUMAN Coiled-coil and C2 domain-containing protein 1B OS=Homo sapiens OX=9606 GN=CC2D1B PE=1 SV=1;tr|H0Y517|H0Y517	CC2D1B	Q5T0F9	3	6	6	6	3	5	3	3	5	3	3	5	3	11	11	11	74.494	672	672;858;628	0	10.614	By MS/MS	By MS/MS	By MS/MS	6.1	7.6	6.1	42105000	41965000	36362000	2	3	2	7	2718
sp|Q8IX12|CCAR1_HUMAN;tr|A0A0C4DGG8|A0A0C4DGG8_HUMAN;tr|F5H2E6|F5H2E6_HUMAN;tr|F5H1H2|F5H1H2_HUMAN;tr|F5H3E1|F5H3E1_HUMAN;tr|F5H7M9|F5H7M9_HUMAN;tr|H0YFJ7|H0YFJ7_HUMAN	sp|Q8IX12|CCAR1_HUMAN;tr|A0A0C4DGG8|A0A0C4DGG8_HUMAN;tr|F5H2E6|F5H2E6_HUMAN;tr|F5H1H2|F5H1H2_HUMAN	sp|Q8IX12|CCAR1_HUMAN Cell division cycle and apoptosis regulator protein 1 OS=Homo sapiens OX=9606 GN=CCAR1 PE=1 SV=2;tr|A0A0C4DGG8|A0A0C4DGG8_HUMAN Cell division cycle and apoptosis regulator protein 1 (Fragment) OS=Homo sapiens OX=9606 GN=CCAR1 PE=1 SV=	CCAR1	Q8IX12	7	17	17	17	16	16	13	16	16	13	16	16	13	17.2	17.2	17.2	132.82	1150	1150;1043;772;646;568;171;290	0	59.938	By MS/MS	By MS/MS	By MS/MS	16.6	16.6	14.2	275230000	200170000	216540000	12	12	8	32	3084
sp|Q8N163|CCAR2_HUMAN;tr|H0YB24|H0YB24_HUMAN;tr|G3V119|G3V119_HUMAN;tr|A0A087X2B6|A0A087X2B6_HUMAN;tr|E5RHJ4|E5RHJ4_HUMAN;tr|E5RFJ3|E5RFJ3_HUMAN;tr|E5RGU7|E5RGU7_HUMAN;tr|H0YC58|H0YC58_HUMAN;tr|H0YC69|H0YC69_HUMAN;tr|E5RHH8|E5RHH8_HUMAN	sp|Q8N163|CCAR2_HUMAN;tr|H0YB24|H0YB24_HUMAN;tr|G3V119|G3V119_HUMAN	sp|Q8N163|CCAR2_HUMAN Cell cycle and apoptosis regulator protein 2 OS=Homo sapiens OX=9606 GN=CCAR2 PE=1 SV=2;tr|H0YB24|H0YB24_HUMAN Cell cycle and apoptosis regulator protein 2 (Fragment) OS=Homo sapiens OX=9606 GN=CCAR2 PE=1 SV=1;tr|G3V119|G3V119_HUMAN C	CCAR2	Q8N163	10	36	36	36	32	27	28	32	27	28	32	27	28	46.5	46.5	46.5	102.9	923	923;615;598;272;277;162;150;183;148;81	0	185.42	By MS/MS	By MS/MS	By MS/MS	42.1	35.3	40.4	1479400000	926330000	1229200000	29	25	28	82	3131
tr|B8ZZ99|B8ZZ99_HUMAN;sp|Q96NT0|CC115_HUMAN;tr|F8WCZ3|F8WCZ3_HUMAN	tr|B8ZZ99|B8ZZ99_HUMAN;sp|Q96NT0|CC115_HUMAN;tr|F8WCZ3|F8WCZ3_HUMAN	tr|B8ZZ99|B8ZZ99_HUMAN Coiled-coil domain-containing protein 115 OS=Homo sapiens OX=9606 GN=CCDC115 PE=1 SV=1;sp|Q96NT0|CC115_HUMAN Coiled-coil domain-containing protein 115 OS=Homo sapiens OX=9606 GN=CCDC115 PE=1 SV=1;tr|F8WCZ3|F8WCZ3_HUMAN Coiled-coil do	CCDC115	Q96NT0	3	1	1	1	1	0	1	1	0	1	1	0	1	6.9	6.9	6.9	19.056	175	175;180;193	0.0012965	3.0659	By MS/MS		By matching	6.9	0	6.9	11797000	0	5609600	1	0	0	1	3670
sp|Q8WUD4|CCD12_HUMAN;tr|J3KR35|J3KR35_HUMAN;tr|S4R331|S4R331_HUMAN;tr|C9JUN5|C9JUN5_HUMAN	sp|Q8WUD4|CCD12_HUMAN;tr|J3KR35|J3KR35_HUMAN	sp|Q8WUD4|CCD12_HUMAN Coiled-coil domain-containing protein 12 OS=Homo sapiens OX=9606 GN=CCDC12 PE=1 SV=1;tr|J3KR35|J3KR35_HUMAN Coiled-coil domain containing 12, isoform CRA_a OS=Homo sapiens OX=9606 GN=CCDC12 PE=1 SV=1	CCDC12	Q8WUD4	4	3	3	3	3	2	2	3	2	2	3	2	2	30.7	30.7	30.7	19.181	166	166;179;81;89	0	10.799	By MS/MS	By MS/MS	By MS/MS	30.7	20.5	24.1	32995000	22032000	32166000	2	0	1	3	3334
sp|Q96CT7|CC124_HUMAN;tr|M0R2F5|M0R2F5_HUMAN	sp|Q96CT7|CC124_HUMAN;tr|M0R2F5|M0R2F5_HUMAN	sp|Q96CT7|CC124_HUMAN Coiled-coil domain-containing protein 124 OS=Homo sapiens OX=9606 GN=CCDC124 PE=1 SV=1;tr|M0R2F5|M0R2F5_HUMAN Coiled-coil domain-containing protein 124 (Fragment) OS=Homo sapiens OX=9606 GN=CCDC124 PE=1 SV=8	CCDC124	Q96CT7	2	7	7	7	7	7	6	7	7	6	7	7	6	26.9	26.9	26.9	25.835	223	223;136	0	16.787	By MS/MS	By MS/MS	By MS/MS	26.9	26.9	22.9	209250000	160400000	199880000	4	5	2	11	3529
sp|Q5M9N0|CD158_HUMAN	sp|Q5M9N0|CD158_HUMAN	sp|Q5M9N0|CD158_HUMAN Coiled-coil domain-containing protein 158 OS=Homo sapiens OX=9606 GN=CCDC158 PE=2 SV=2	CCDC158	Q5M9N0	1	3	3	3	2	2	3	2	2	3	2	2	3	2.2	2.2	2.2	127.14	1113	1113	0.00024956	5.6858	By MS/MS	By MS/MS	By MS/MS	1.5	1.5	2.2	1393700000	1324800000	1258400000	2	3	4	9	2703
sp|Q7Z3E2|CC186_HUMAN;tr|A0A0C4DFU7|A0A0C4DFU7_HUMAN	sp|Q7Z3E2|CC186_HUMAN;tr|A0A0C4DFU7|A0A0C4DFU7_HUMAN	sp|Q7Z3E2|CC186_HUMAN Coiled-coil domain-containing protein 186 OS=Homo sapiens OX=9606 GN=CCDC186 PE=1 SV=2;tr|A0A0C4DFU7|A0A0C4DFU7_HUMAN Coiled-coil domain-containing protein 186 OS=Homo sapiens OX=9606 GN=CCDC186 PE=1 SV=1	CCDC186	Q7Z3E2	2	2	2	2	2	2	1	2	2	1	2	2	1	2.3	2.3	2.3	103.69	898	898;211	0.00024697	5.4548	By MS/MS	By MS/MS	By MS/MS	2.3	2.3	1.3	10881000	8580000	0	1	1	1	3	2946
sp|O60826|CCD22_HUMAN	sp|O60826|CCD22_HUMAN	sp|O60826|CCD22_HUMAN Coiled-coil domain-containing protein 22 OS=Homo sapiens OX=9606 GN=CCDC22 PE=1 SV=1	CCDC22	O60826	1	8	8	8	6	4	7	6	4	7	6	4	7	15.8	15.8	15.8	70.755	627	627	0	23.513	By MS/MS	By MS/MS	By MS/MS	10.7	7.3	13.9	49126000	21432000	58096000	4	1	3	8	464
sp|Q86WR0|CCD25_HUMAN;tr|G3V121|G3V121_HUMAN;tr|B7Z2L8|B7Z2L8_HUMAN;tr|Q0VGD4|Q0VGD4_HUMAN	sp|Q86WR0|CCD25_HUMAN;tr|G3V121|G3V121_HUMAN;tr|B7Z2L8|B7Z2L8_HUMAN	sp|Q86WR0|CCD25_HUMAN Coiled-coil domain-containing protein 25 OS=Homo sapiens OX=9606 GN=CCDC25 PE=1 SV=2;tr|G3V121|G3V121_HUMAN Coiled-coil domain containing 25, isoform CRA_b OS=Homo sapiens OX=9606 GN=CCDC25 PE=1 SV=1;tr|B7Z2L8|B7Z2L8_HUMAN cDNA, FLJ78	CCDC25	Q86WR0	4	6	6	6	2	4	4	2	4	4	2	4	4	32.2	32.2	32.2	24.479	208	208;86;92;42	0	9.7965	By MS/MS	By MS/MS	By MS/MS	11.1	21.6	20.7	24073000	22454000	29974000	0	1	1	2	3027
sp|Q96MW1|CCD43_HUMAN;tr|Q86WV7|Q86WV7_HUMAN;tr|K7ER24|K7ER24_HUMAN	sp|Q96MW1|CCD43_HUMAN;tr|Q86WV7|Q86WV7_HUMAN	sp|Q96MW1|CCD43_HUMAN Coiled-coil domain-containing protein 43 OS=Homo sapiens OX=9606 GN=CCDC43 PE=1 SV=2;tr|Q86WV7|Q86WV7_HUMAN CCDC43 protein OS=Homo sapiens OX=9606 GN=CCDC43 PE=1 SV=1	CCDC43	Q96MW1	3	3	3	3	3	3	3	3	3	3	3	3	3	15.2	15.2	15.2	25.248	224	224;227;110	0	9.2318	By MS/MS	By MS/MS	By MS/MS	15.2	15.2	15.2	33798000	19560000	40500000	1	3	1	5	3661
sp|Q96A33|CCD47_HUMAN;tr|A0A087WYW6|A0A087WYW6_HUMAN;tr|J3QR89|J3QR89_HUMAN	sp|Q96A33|CCD47_HUMAN;tr|A0A087WYW6|A0A087WYW6_HUMAN	sp|Q96A33|CCD47_HUMAN Coiled-coil domain-containing protein 47 OS=Homo sapiens OX=9606 GN=CCDC47 PE=1 SV=1;tr|A0A087WYW6|A0A087WYW6_HUMAN Coiled-coil domain-containing protein 47 OS=Homo sapiens OX=9606 GN=CCDC47 PE=1 SV=1	CCDC47	Q96A33	3	10	10	10	8	9	9	8	9	9	8	9	9	20.9	20.9	20.9	55.873	483	483;190;54	0	52.423	By MS/MS	By MS/MS	By MS/MS	18.2	18.6	20.5	395830000	337010000	437020000	8	11	13	32	3492
sp|Q8IVM0|CCD50_HUMAN	sp|Q8IVM0|CCD50_HUMAN	sp|Q8IVM0|CCD50_HUMAN Coiled-coil domain-containing protein 50 OS=Homo sapiens OX=9606 GN=CCDC50 PE=1 SV=1	CCDC50	Q8IVM0	1	9	9	9	8	9	8	8	9	8	8	9	8	35.9	35.9	35.9	35.822	306	306	0	96.682	By MS/MS	By MS/MS	By MS/MS	33	35.9	33	341970000	292920000	304120000	7	9	9	25	3059
tr|C9JQ41|C9JQ41_HUMAN;tr|H7C525|H7C525_HUMAN;sp|Q4VC31|CCD58_HUMAN	tr|C9JQ41|C9JQ41_HUMAN;tr|H7C525|H7C525_HUMAN;sp|Q4VC31|CCD58_HUMAN	tr|C9JQ41|C9JQ41_HUMAN Coiled-coil domain-containing protein 58 OS=Homo sapiens OX=9606 GN=CCDC58 PE=1 SV=1;tr|H7C525|H7C525_HUMAN Coiled-coil domain-containing protein 58 (Fragment) OS=Homo sapiens OX=9606 GN=CCDC58 PE=1 SV=1;sp|Q4VC31|CCD58_HUMAN Coiled-	CCDC58	Q4VC31	3	3	3	3	2	1	3	2	1	3	2	1	3	30	30	30	15.296	130	130;141;144	0	8.1567	By MS/MS	By MS/MS	By MS/MS	20	13.1	30	31274000	17681000	31867000	0	1	1	2	2647
sp|Q16204|CCDC6_HUMAN	sp|Q16204|CCDC6_HUMAN	sp|Q16204|CCDC6_HUMAN Coiled-coil domain-containing protein 6 OS=Homo sapiens OX=9606 GN=CCDC6 PE=1 SV=2	CCDC6	Q16204	1	10	10	10	10	9	7	10	9	7	10	9	7	21.5	21.5	21.5	53.29	474	474	0	59.01	By MS/MS	By MS/MS	By MS/MS	21.5	19.8	16.2	258370000	186220000	174650000	7	9	5	21	2557
sp|Q9H0W5|CCDC8_HUMAN	sp|Q9H0W5|CCDC8_HUMAN	sp|Q9H0W5|CCDC8_HUMAN Coiled-coil domain-containing protein 8 OS=Homo sapiens OX=9606 GN=CCDC8 PE=1 SV=2	CCDC8	Q9H0W5	1	1	1	1	1	1	0	1	1	0	1	1	0	4.5	4.5	4.5	59.374	538	538	0.00068744	4.0343	By MS/MS	By MS/MS		4.5	4.5	0	8340800	6235500	0	1	1	0	2	4036
tr|H7C5K4|H7C5K4_HUMAN;sp|Q76M96|CCD80_HUMAN	tr|H7C5K4|H7C5K4_HUMAN;sp|Q76M96|CCD80_HUMAN	tr|H7C5K4|H7C5K4_HUMAN Coiled-coil domain-containing protein 80 (Fragment) OS=Homo sapiens OX=9606 GN=CCDC80 PE=1 SV=1;sp|Q76M96|CCD80_HUMAN Coiled-coil domain-containing protein 80 OS=Homo sapiens OX=9606 GN=CCDC80 PE=1 SV=1	CCDC80	Q76M96	2	2	2	2	1	2	2	1	2	2	1	2	2	7.7	7.7	7.7	30.444	261	261;950	0.00090334	3.7582	By matching	By MS/MS	By matching	3.1	7.7	7.7	5235100	9754100	15623000	0	1	0	1	2908
sp|Q9H6F5|CCD86_HUMAN;tr|H0YG79|H0YG79_HUMAN	sp|Q9H6F5|CCD86_HUMAN	sp|Q9H6F5|CCD86_HUMAN Coiled-coil domain-containing protein 86 OS=Homo sapiens OX=9606 GN=CCDC86 PE=1 SV=1	CCDC86	Q9H6F5	2	4	4	4	2	3	3	2	3	3	2	3	3	12.8	12.8	12.8	40.235	360	360;88	0.00068776	4.0489	By MS/MS	By matching	By MS/MS	8.6	10.8	6.4	19181000	18482000	20425000	1	0	2	3	4110
tr|A0A2R8Y4X4|A0A2R8Y4X4_HUMAN;tr|A0A2R8Y4W8|A0A2R8Y4W8_HUMAN;tr|A0A2R8YG73|A0A2R8YG73_HUMAN;tr|A0A2R8Y7B1|A0A2R8Y7B1_HUMAN;tr|A0A2U3TZV9|A0A2U3TZV9_HUMAN;sp|Q3V6T2|GRDN_HUMAN;tr|A0A2R8Y885|A0A2R8Y885_HUMAN;tr|A0A2R8Y820|A0A2R8Y820_HUMAN;tr|H0Y7U8|H0Y7U8_HUMAN;tr|H0Y470|H0Y470_HUMAN;tr|A0A2R8YDS8|A0A2R8YDS8_HUMAN;tr|A0A2R8Y7D4|A0A2R8Y7D4_HUMAN;tr|A0A2R8YCU9|A0A2R8YCU9_HUMAN;tr|H7C2C6|H7C2C6_HUMAN…	tr|A0A2R8Y4X4|A0A2R8Y4X4_HUMAN;tr|A0A2R8Y4W8|A0A2R8Y4W8_HUMAN;tr|A0A2R8YG73|A0A2R8YG73_HUMAN;tr|A0A2R8Y7B1|A0A2R8Y7B1_HUMAN;tr|A0A2U3TZV9|A0A2U3TZV9_HUMAN;sp|Q3V6T2|GRDN_HUMAN;tr|A0A2R8Y885|A0A2R8Y885_HUMAN;tr|A0A2R8Y820|A0A2R8Y820_HUMAN;tr|H0Y7U8|H0Y7U8_HUMAN;tr|H0Y470|H0Y470_HUMAN;tr|A0A2R8YDS8|A0A2R8YDS8_HUMAN;tr|A0A2R8Y7D4|A0A2R8Y7D4_HUMAN;tr|A0A2R8YCU9|A0A2R8YCU9_HUMAN;tr|H7C2C6|H7C2C6_HUMAN…	tr|A0A2R8Y4X4|A0A2R8Y4X4_HUMAN Girdin OS=Homo sapiens OX=9606 GN=CCDC88A PE=1 SV=1;tr|A0A2R8Y4W8|A0A2R8Y4W8_HUMAN Girdin OS=Homo sapiens OX=9606 GN=CCDC88A PE=1 SV=1;tr|A0A2R8YG73|A0A2R8YG73_HUMAN Girdin OS=Homo sapiens OX=9606 GN=CCDC88A PE=1 SV=1;tr|A0A2	CCDC88A	A0A2R8Y4X4	22	9	9	9	5	8	4	5	8	4	5	8	4	6.1	6.1	6.1	165.1	1406	1406;1493;1494;1604;1797;1871;1113;1135;736;888;930;939;1108;1202;708;974;299;317;495;526;741;828	0	21.212	By MS/MS	By MS/MS	By MS/MS	3.4	5.4	2.6	28807000	42396000	62149000	0	5	2	7	2627
tr|A0A2R8Y4Z8|A0A2R8Y4Z8_HUMAN;sp|Q9Y3X0|CCDC9_HUMAN;tr|M0QYB4|M0QYB4_HUMAN;tr|M0QZR0|M0QZR0_HUMAN;tr|M0R2W0|M0R2W0_HUMAN	tr|A0A2R8Y4Z8|A0A2R8Y4Z8_HUMAN;sp|Q9Y3X0|CCDC9_HUMAN;tr|M0QYB4|M0QYB4_HUMAN	tr|A0A2R8Y4Z8|A0A2R8Y4Z8_HUMAN Coiled-coil domain-containing protein 9 OS=Homo sapiens OX=9606 GN=CCDC9 PE=1 SV=1;sp|Q9Y3X0|CCDC9_HUMAN Coiled-coil domain-containing protein 9 OS=Homo sapiens OX=9606 GN=CCDC9 PE=1 SV=1;tr|M0QYB4|M0QYB4_HUMAN Coiled-coil do	CCDC9	Q9Y3X0	5	5	5	5	1	3	4	1	3	4	1	3	4	11.4	11.4	11.4	65.306	587	587;531;128;56;48	0	6.6937	By matching	By MS/MS	By MS/MS	2	8.7	6.8	6725600	16534000	25499000	0	1	3	4	4956
tr|E9PKQ5|E9PKQ5_HUMAN;tr|J3KN19|J3KN19_HUMAN;sp|Q9GZT6|CC90B_HUMAN;tr|E9PPJ7|E9PPJ7_HUMAN;tr|H0YF06|H0YF06_HUMAN	tr|E9PKQ5|E9PKQ5_HUMAN;tr|J3KN19|J3KN19_HUMAN;sp|Q9GZT6|CC90B_HUMAN	tr|E9PKQ5|E9PKQ5_HUMAN Coiled-coil domain-containing protein 90B, mitochondrial OS=Homo sapiens OX=9606 GN=CCDC90B PE=1 SV=1;tr|J3KN19|J3KN19_HUMAN Coiled-coil domain-containing protein 90B, mitochondrial OS=Homo sapiens OX=9606 GN=CCDC90B PE=1 SV=1;sp|Q9G	CCDC90B	Q9G	5	3	3	3	3	2	2	3	2	2	3	2	2	15.9	15.9	15.9	24.341	208	208;162;254;117;133	0	10.876	By MS/MS	By MS/MS	By MS/MS	15.9	6.7	12.5	88996000	259470000	75299000	1	1	2	4	5009
tr|F8W9X7|F8W9X7_HUMAN;sp|Q567U6|CCD93_HUMAN;tr|H7C050|H7C050_HUMAN	tr|F8W9X7|F8W9X7_HUMAN;sp|Q567U6|CCD93_HUMAN	tr|F8W9X7|F8W9X7_HUMAN Coiled-coil domain-containing protein 93 OS=Homo sapiens OX=9606 GN=CCDC93 PE=1 SV=1;sp|Q567U6|CCD93_HUMAN Coiled-coil domain-containing protein 93 OS=Homo sapiens OX=9606 GN=CCDC93 PE=1 SV=2	CCDC93	Q567U6	3	8	8	8	8	6	6	8	6	6	8	6	6	12.9	12.9	12.9	73.041	630	630;631;91	0	13.418	By MS/MS	By MS/MS	By MS/MS	12.9	9.7	10.2	65130000	35874000	45286000	6	1	1	8	2670
sp|Q96F63|CCD97_HUMAN	sp|Q96F63|CCD97_HUMAN	sp|Q96F63|CCD97_HUMAN Coiled-coil domain-containing protein 97 OS=Homo sapiens OX=9606 GN=CCDC97 PE=1 SV=1	CCDC97	Q96F63	1	2	2	2	2	1	0	2	1	0	2	1	0	7.3	7.3	7.3	38.946	343	343	0.0011094	3.4818	By MS/MS	By MS/MS		7.3	5.2	0	8723400	7204000	0	2	1	0	3	3568
sp|Q6ZUT6|CCD9B_HUMAN	sp|Q6ZUT6|CCD9B_HUMAN	sp|Q6ZUT6|CCD9B_HUMAN Coiled-coil domain-containing protein 9B OS=Homo sapiens OX=9606 GN=CCDC9B PE=1 SV=1	CCDC9B	Q6ZUT6	1	1	1	1	1	1	1	1	1	1	1	1	1	3.4	3.4	3.4	57.324	534	534	0.0021349	2.8796	By MS/MS	By matching	By MS/MS	3.4	3.4	3.4	4399800	3914500	6077200	0	0	0	0	2891
tr|A0A3B3IRS0|A0A3B3IRS0_HUMAN;tr|E9PEC4|E9PEC4_HUMAN;tr|C9JUH3|C9JUH3_HUMAN;tr|A0A0A0MT72|A0A0A0MT72_HUMAN;sp|Q9BSQ5|CCM2_HUMAN	tr|A0A3B3IRS0|A0A3B3IRS0_HUMAN;tr|E9PEC4|E9PEC4_HUMAN;tr|C9JUH3|C9JUH3_HUMAN;tr|A0A0A0MT72|A0A0A0MT72_HUMAN;sp|Q9BSQ5|CCM2_HUMAN	tr|A0A3B3IRS0|A0A3B3IRS0_HUMAN Cerebral cavernous malformations 2 protein OS=Homo sapiens OX=9606 GN=CCM2 PE=4 SV=1;tr|E9PEC4|E9PEC4_HUMAN Cerebral cavernous malformations 2 protein OS=Homo sapiens OX=9606 GN=CCM2 PE=1 SV=1;tr|C9JUH3|C9JUH3_HUMAN Cerebral	CCM2	A0A3B3IRS0	5	1	1	1	1	0	1	1	0	1	1	0	1	4.3	4.3	4.3	28.092	256	256;271;347;438;444	0.0010982	3.3672	By MS/MS		By MS/MS	4.3	0	4.3	10571000	0	8946300	1	0	0	1	3845
tr|H3BQA6|H3BQA6_HUMAN;tr|H3BR23|H3BR23_HUMAN;sp|O95273|CCDB1_HUMAN	tr|H3BQA6|H3BQA6_HUMAN;tr|H3BR23|H3BR23_HUMAN;sp|O95273|CCDB1_HUMAN	tr|H3BQA6|H3BQA6_HUMAN Cyclin-D1-binding protein 1 OS=Homo sapiens OX=9606 GN=CCNDBP1 PE=1 SV=1;tr|H3BR23|H3BR23_HUMAN Cyclin-D1-binding protein 1 OS=Homo sapiens OX=9606 GN=CCNDBP1 PE=1 SV=1;sp|O95273|CCDB1_HUMAN Cyclin-D1-binding protein 1 OS=Homo sapien	CCNDBP1	O95273	3	1	1	1	0	1	0	0	1	0	0	1	0	21	21	21	7.0831	62	62;142;360	0.0065695	2.3301		By MS/MS		0	21	0	0	0	0	0	1	0	1	645
tr|D6RHI7|D6RHI7_HUMAN;tr|D6RG18|D6RG18_HUMAN;sp|P51946|CCNH_HUMAN;tr|A0A2R8YEM2|A0A2R8YEM2_HUMAN	tr|D6RHI7|D6RHI7_HUMAN;tr|D6RG18|D6RG18_HUMAN;sp|P51946|CCNH_HUMAN;tr|A0A2R8YEM2|A0A2R8YEM2_HUMAN	tr|D6RHI7|D6RHI7_HUMAN Cyclin-H OS=Homo sapiens OX=9606 GN=CCNH PE=1 SV=1;tr|D6RG18|D6RG18_HUMAN Cyclin-H OS=Homo sapiens OX=9606 GN=CCNH PE=1 SV=1;sp|P51946|CCNH_HUMAN Cyclin-H OS=Homo sapiens OX=9606 GN=CCNH PE=1 SV=1;tr|A0A2R8YEM2|A0A2R8YEM2_HUMAN Cycli	CCNH	P51946	4	2	2	2	2	2	2	2	2	2	2	2	2	7.6	7.6	7.6	28.869	249	249;255;323;325	0.00025278	6.0233	By MS/MS	By MS/MS	By MS/MS	7.6	7.6	7.6	16480000	13780000	13798000	2	2	1	5	1672
tr|G3V2Q3|G3V2Q3_HUMAN;tr|G3V5E1|G3V5E1_HUMAN;sp|O75909|CCNK_HUMAN;tr|G3V235|G3V235_HUMAN	tr|G3V2Q3|G3V2Q3_HUMAN;tr|G3V5E1|G3V5E1_HUMAN;sp|O75909|CCNK_HUMAN;tr|G3V235|G3V235_HUMAN	tr|G3V2Q3|G3V2Q3_HUMAN Cyclin-K (Fragment) OS=Homo sapiens OX=9606 GN=CCNK PE=1 SV=1;tr|G3V5E1|G3V5E1_HUMAN Cyclin-K OS=Homo sapiens OX=9606 GN=CCNK PE=1 SV=1;sp|O75909|CCNK_HUMAN Cyclin-K OS=Homo sapiens OX=9606 GN=CCNK PE=1 SV=2;tr|G3V235|G3V235_HUMAN Cy	CCNK	O75909	4	2	2	2	2	1	2	2	1	2	2	1	2	6.6	6.6	6.6	26.39	227	227;378;580;109	0.00069364	4.2543	By MS/MS	By MS/MS	By MS/MS	6.6	3.5	6.6	25585000	4496700	25878000	2	1	2	5	572
sp|Q9UK58|CCNL1_HUMAN	sp|Q9UK58|CCNL1_HUMAN	sp|Q9UK58|CCNL1_HUMAN Cyclin-L1 OS=Homo sapiens OX=9606 GN=CCNL1 PE=1 SV=1	CCNL1	Q9UK58	1	1	1	1	1	1	1	1	1	1	1	1	1	1.9	1.9	1.9	59.633	526	526	0.0011074	3.4497	By MS/MS	By matching	By MS/MS	1.9	1.9	1.9	10222000	4183800	12624000	1	0	1	2	4588
sp|O60563|CCNT1_HUMAN	sp|O60563|CCNT1_HUMAN	sp|O60563|CCNT1_HUMAN Cyclin-T1 OS=Homo sapiens OX=9606 GN=CCNT1 PE=1 SV=1	CCNT1	O60563	1	2	2	2	2	1	2	2	1	2	2	1	2	4.5	4.5	4.5	80.684	726	726	0.0041859	2.567	By MS/MS	By matching	By MS/MS	4.5	1.4	4.5	15709000	6807100	16909000	0	0	0	0	443
sp|Q8ND76|CCNY_HUMAN	sp|Q8ND76|CCNY_HUMAN	sp|Q8ND76|CCNY_HUMAN Cyclin-Y OS=Homo sapiens OX=9606 GN=CCNY PE=1 SV=2	CCNY	Q8ND76	1	2	2	2	2	2	1	2	2	1	2	2	1	9.4	9.4	9.4	39.336	341	341	0	10.326	By MS/MS	By MS/MS	By MS/MS	9.4	9.4	4.4	59074000	40285000	69728000	1	2	2	5	3232
sp|Q9ULG6|CCPG1_HUMAN;tr|H3BPP4|H3BPP4_HUMAN;tr|H3BV63|H3BV63_HUMAN;tr|H3BN32|H3BN32_HUMAN	sp|Q9ULG6|CCPG1_HUMAN	sp|Q9ULG6|CCPG1_HUMAN Cell cycle progression protein 1 OS=Homo sapiens OX=9606 GN=CCPG1 PE=1 SV=3	CCPG1	Q9ULG6	4	5	5	5	3	3	3	3	3	3	3	3	3	6.7	6.7	6.7	87.339	757	757;32;117;203	0	10.862	By MS/MS	By MS/MS	By MS/MS	4.2	3.6	4.5	28128000	38603000	24362000	2	1	2	5	4622
tr|E9PP76|E9PP76_HUMAN;tr|J3KNF4|J3KNF4_HUMAN;sp|O14618|CCS_HUMAN	tr|E9PP76|E9PP76_HUMAN;tr|J3KNF4|J3KNF4_HUMAN;sp|O14618|CCS_HUMAN	tr|E9PP76|E9PP76_HUMAN Copper chaperone for superoxide dismutase (Fragment) OS=Homo sapiens OX=9606 GN=CCS PE=1 SV=1;tr|J3KNF4|J3KNF4_HUMAN Copper chaperone for superoxide dismutase OS=Homo sapiens OX=9606 GN=CCS PE=1 SV=1;sp|O14618|CCS_HUMAN Copper chaper	CCS	O14618	3	3	3	3	3	2	3	3	2	3	3	2	3	39.7	39.7	39.7	7.2852	68	68;255;274	0	7.6654	By MS/MS	By MS/MS	By MS/MS	39.7	29.4	39.7	46332000	35532000	49594000	2	1	3	6	212
sp|P78371|TCPB_HUMAN;tr|F5GWF6|F5GWF6_HUMAN;tr|F8VQ14|F8VQ14_HUMAN	sp|P78371|TCPB_HUMAN;tr|F5GWF6|F5GWF6_HUMAN;tr|F8VQ14|F8VQ14_HUMAN	sp|P78371|TCPB_HUMAN T-complex protein 1 subunit beta OS=Homo sapiens OX=9606 GN=CCT2 PE=1 SV=4;tr|F5GWF6|F5GWF6_HUMAN T-complex protein 1 subunit beta OS=Homo sapiens OX=9606 GN=CCT2 PE=1 SV=2;tr|F8VQ14|F8VQ14_HUMAN T-complex protein 1 subunit beta OS=Hom	CCT2	P78371	3	29	29	29	24	25	28	24	25	28	24	25	28	67.5	67.5	67.5	57.488	535	535;530;416	0	230.78	By MS/MS	By MS/MS	By MS/MS	62.1	64.1	65.2	3521400000	2599800000	3492400000	40	37	43	120	1983
sp|P49368|TCPG_HUMAN;tr|B4DUR8|B4DUR8_HUMAN;tr|Q5SZX6|Q5SZX6_HUMAN;tr|E9PRC8|E9PRC8_HUMAN;tr|Q5SZW8|Q5SZW8_HUMAN;tr|E9PQ35|E9PQ35_HUMAN;tr|Q5SZX9|Q5SZX9_HUMAN;tr|E9PM09|E9PM09_HUMAN	sp|P49368|TCPG_HUMAN;tr|B4DUR8|B4DUR8_HUMAN	sp|P49368|TCPG_HUMAN T-complex protein 1 subunit gamma OS=Homo sapiens OX=9606 GN=CCT3 PE=1 SV=4;tr|B4DUR8|B4DUR8_HUMAN T-complex protein 1 subunit gamma OS=Homo sapiens OX=9606 GN=CCT3 PE=1 SV=1	CCT3	P49368	8	33	33	33	31	30	32	31	30	32	31	30	32	63.7	63.7	63.7	60.533	545	545;500;276;234;188;144;161;154	0	291.9	By MS/MS	By MS/MS	By MS/MS	61.7	60.2	58.5	4151800000	3160800000	4031800000	50	47	49	146	1572
sp|P50991|TCPD_HUMAN	sp|P50991|TCPD_HUMAN	sp|P50991|TCPD_HUMAN T-complex protein 1 subunit delta OS=Homo sapiens OX=9606 GN=CCT4 PE=1 SV=4	CCT4	P50991	1	27	27	27	26	26	24	26	26	24	26	26	24	59.4	59.4	59.4	57.924	539	539	0	166.46	By MS/MS	By MS/MS	By MS/MS	58.1	57.9	54.5	3921300000	2559900000	3842500000	35	32	35	102	1636
sp|P48643|TCPE_HUMAN;tr|B7ZAR1|B7ZAR1_HUMAN;tr|E9PCA1|E9PCA1_HUMAN;tr|E7ENZ3|E7ENZ3_HUMAN;tr|H0Y914|H0Y914_HUMAN;tr|D6RIZ7|D6RIZ7_HUMAN	sp|P48643|TCPE_HUMAN;tr|B7ZAR1|B7ZAR1_HUMAN;tr|E9PCA1|E9PCA1_HUMAN;tr|E7ENZ3|E7ENZ3_HUMAN	sp|P48643|TCPE_HUMAN T-complex protein 1 subunit epsilon OS=Homo sapiens OX=9606 GN=CCT5 PE=1 SV=1;tr|B7ZAR1|B7ZAR1_HUMAN T-complex protein 1 subunit epsilon OS=Homo sapiens OX=9606 GN=CCT5 PE=1 SV=1;tr|E9PCA1|E9PCA1_HUMAN T-complex protein 1 subunit epsil	CCT5	P48643	6	34	34	34	33	33	32	33	33	32	33	33	32	67.7	67.7	67.7	59.67	541	541;503;520;486;62;44	0	210.96	By MS/MS	By MS/MS	By MS/MS	66.4	66.4	61.9	4940500000	3372400000	4938600000	60	54	57	171	1552
sp|P40227|TCPZ_HUMAN;tr|J3KRI6|J3KRI6_HUMAN	sp|P40227|TCPZ_HUMAN	sp|P40227|TCPZ_HUMAN T-complex protein 1 subunit zeta OS=Homo sapiens OX=9606 GN=CCT6A PE=1 SV=3	CCT6A	P40227	2	23	23	17	22	23	20	22	23	20	16	17	15	53.9	53.9	43.5	58.024	531	531;128	0	203	By MS/MS	By MS/MS	By MS/MS	49.2	53.9	48.4	5020400000	3399200000	4200500000	29	30	28	87	1434
sp|Q92526|TCPW_HUMAN	sp|Q92526|TCPW_HUMAN	sp|Q92526|TCPW_HUMAN T-complex protein 1 subunit zeta-2 OS=Homo sapiens OX=9606 GN=CCT6B PE=1 SV=5	CCT6B	Q92526	1	7	1	1	6	6	6	0	0	1	0	0	1	12.6	2.3	2.3	57.821	530	530	0.0013049	3.1779	By matching	By matching	By MS/MS	10.4	10.4	11.3	0	0	217020000	0	0	0	0	3395
sp|Q99832|TCPH_HUMAN;tr|F8WAM2|F8WAM2_HUMAN;tr|F8WBP8|F8WBP8_HUMAN;tr|A0A0D9SG95|A0A0D9SG95_HUMAN	sp|Q99832|TCPH_HUMAN	sp|Q99832|TCPH_HUMAN T-complex protein 1 subunit eta OS=Homo sapiens OX=9606 GN=CCT7 PE=1 SV=2	CCT7	Q99832	4	31	31	31	29	29	31	29	29	31	29	29	31	65.6	65.6	65.6	59.366	543	543;98;83;83	0	155.93	By MS/MS	By MS/MS	By MS/MS	58.6	62.6	65.6	3649200000	2503600000	3992300000	33	35	41	109	3785
sp|P50990|TCPQ_HUMAN;tr|H7C4C8|H7C4C8_HUMAN;tr|H7C2U0|H7C2U0_HUMAN	sp|P50990|TCPQ_HUMAN	sp|P50990|TCPQ_HUMAN T-complex protein 1 subunit theta OS=Homo sapiens OX=9606 GN=CCT8 PE=1 SV=4	CCT8	P50990	3	38	38	38	37	34	38	37	34	38	37	34	38	68.4	68.4	68.4	59.62	548	548;323;107	0	259.83	By MS/MS	By MS/MS	By MS/MS	67.2	64.4	68.4	6076300000	4184500000	5674800000	53	53	45	151	1635
tr|F8WD66|F8WD66_HUMAN;sp|P86791|CCZ1_HUMAN;sp|P86790|CCZ1B_HUMAN	tr|F8WD66|F8WD66_HUMAN;sp|P86791|CCZ1_HUMAN;sp|P86790|CCZ1B_HUMAN	tr|F8WD66|F8WD66_HUMAN Vacuolar fusion protein CCZ1 homolog B OS=Homo sapiens OX=9606 GN=CCZ1B PE=1 SV=1;sp|P86791|CCZ1_HUMAN Vacuolar fusion protein CCZ1 homolog OS=Homo sapiens OX=9606 GN=CCZ1 PE=1 SV=1;sp|P86790|CCZ1B_HUMAN Vacuolar fusion protein CCZ1	CCZ1B	P86791	3	1	1	1	1	1	1	1	1	1	1	1	1	14.1	14.1	14.1	8.6959	78	78;482;482	0.0004878	5.2216	By MS/MS	By MS/MS	By MS/MS	14.1	14.1	14.1	12727000	8692500	15379000	1	1	1	3	2023
sp|Q6YHK3|CD109_HUMAN	sp|Q6YHK3|CD109_HUMAN	sp|Q6YHK3|CD109_HUMAN CD109 antigen OS=Homo sapiens OX=9606 GN=CD109 PE=1 SV=2	CD109	Q6YHK3	1	2	2	2	1	2	1	1	2	1	1	2	1	1.5	1.5	1.5	161.69	1445	1445	0.00089888	3.6752	By MS/MS	By MS/MS	By matching	0.6	1.5	0.6	4521600	2937600	3213300	1	2	0	3	2883
tr|K4DIA7|K4DIA7_HUMAN;tr|E9PMR4|E9PMR4_HUMAN;sp|P48509|CD151_HUMAN;tr|E9PRJ3|E9PRJ3_HUMAN	tr|K4DIA7|K4DIA7_HUMAN;tr|E9PMR4|E9PMR4_HUMAN;sp|P48509|CD151_HUMAN;tr|E9PRJ3|E9PRJ3_HUMAN	tr|K4DIA7|K4DIA7_HUMAN Tetraspanin (Fragment) OS=Homo sapiens OX=9606 GN=CD151 PE=1 SV=1;tr|E9PMR4|E9PMR4_HUMAN Tetraspanin OS=Homo sapiens OX=9606 GN=CD151 PE=1 SV=1;sp|P48509|CD151_HUMAN CD151 antigen OS=Homo sapiens OX=9606 GN=CD151 PE=1 SV=3;tr|E9PRJ3|	CD151	P48509	4	5	5	5	5	5	5	5	5	5	5	5	5	15.2	15.2	15.2	25.588	230	230;251;253;178	0	19.477	By MS/MS	By MS/MS	By MS/MS	15.2	15.2	15.2	833860000	665570000	368930000	5	4	3	12	1548
tr|U3KQG5|U3KQG5_HUMAN;sp|P41217|OX2G_HUMAN;tr|F8WC99|F8WC99_HUMAN;tr|F8W7G1|F8W7G1_HUMAN	tr|U3KQG5|U3KQG5_HUMAN;sp|P41217|OX2G_HUMAN;tr|F8WC99|F8WC99_HUMAN;tr|F8W7G1|F8W7G1_HUMAN	tr|U3KQG5|U3KQG5_HUMAN OX-2 membrane glycoprotein (Fragment) OS=Homo sapiens OX=9606 GN=CD200 PE=1 SV=1;sp|P41217|OX2G_HUMAN OX-2 membrane glycoprotein OS=Homo sapiens OX=9606 GN=CD200 PE=1 SV=4;tr|F8WC99|F8WC99_HUMAN OX-2 membrane glycoprotein OS=Homo sap	CD200	P41217	4	2	2	2	2	2	2	2	2	2	2	2	2	15.3	15.3	15.3	22.522	202	202;278;150;195	0	14.373	By MS/MS	By matching	By MS/MS	15.3	15.3	15.3	29979000	27163000	29644000	2	0	2	4	1451
sp|Q9NZQ7|PD1L1_HUMAN	sp|Q9NZQ7|PD1L1_HUMAN	sp|Q9NZQ7|PD1L1_HUMAN Programmed cell death 1 ligand 1 OS=Homo sapiens OX=9606 GN=CD274 PE=1 SV=1	CD274	Q9NZQ7	1	2	2	2	2	1	0	2	1	0	2	1	0	12.1	12.1	12.1	33.275	290	290	0	14.525	By MS/MS	By MS/MS		12.1	4.5	0	19098000	10757000	0	1	1	0	2	4416
tr|A0A0C4DGH0|A0A0C4DGH0_HUMAN;sp|Q5ZPR3|CD276_HUMAN;tr|H0YL10|H0YL10_HUMAN;tr|H0YN29|H0YN29_HUMAN;tr|H0YK40|H0YK40_HUMAN;tr|H0YK59|H0YK59_HUMAN	tr|A0A0C4DGH0|A0A0C4DGH0_HUMAN;sp|Q5ZPR3|CD276_HUMAN;tr|H0YL10|H0YL10_HUMAN	tr|A0A0C4DGH0|A0A0C4DGH0_HUMAN CD276 antigen OS=Homo sapiens OX=9606 GN=CD276 PE=1 SV=1;sp|Q5ZPR3|CD276_HUMAN CD276 antigen OS=Homo sapiens OX=9606 GN=CD276 PE=1 SV=1;tr|H0YL10|H0YL10_HUMAN CD276 antigen (Fragment) OS=Homo sapiens OX=9606 GN=CD276 PE=1 SV=	CD276	Q5ZPR3	6	5	5	5	4	4	5	4	4	5	4	4	5	15.5	15.5	15.5	41.767	388	388;534;199;170;156;165	0	71.783	By MS/MS	By MS/MS	By MS/MS	13.7	13.7	15.5	194800000	137730000	204040000	5	3	5	13	2765
sp|Q9Y5K6|CD2AP_HUMAN	sp|Q9Y5K6|CD2AP_HUMAN	sp|Q9Y5K6|CD2AP_HUMAN CD2-associated protein OS=Homo sapiens OX=9606 GN=CD2AP PE=1 SV=1	CD2AP	Q9Y5K6	1	24	24	24	24	22	23	24	22	23	24	22	23	43.2	43.2	43.2	71.45	639	639	0	87.197	By MS/MS	By MS/MS	By MS/MS	43.2	39.6	41.2	815480000	648320000	791010000	21	18	20	59	4847
sp|O95400|CD2B2_HUMAN	sp|O95400|CD2B2_HUMAN	sp|O95400|CD2B2_HUMAN CD2 antigen cytoplasmic tail-binding protein 2 OS=Homo sapiens OX=9606 GN=CD2BP2 PE=1 SV=1	CD2BP2	O95400	1	3	3	3	2	3	2	2	3	2	2	3	2	10.6	10.6	10.6	37.646	341	341	0	7.8248	By MS/MS	By MS/MS	By MS/MS	7.3	10.6	7.3	18437000	38535000	17145000	2	3	1	6	665
sp|O15446|RPA34_HUMAN	sp|O15446|RPA34_HUMAN	sp|O15446|RPA34_HUMAN DNA-directed RNA polymerase I subunit RPA34 OS=Homo sapiens OX=9606 GN=CD3EAP PE=1 SV=1	CD3EAP	O15446	1	2	2	2	2	2	2	2	2	2	2	2	2	6.9	6.9	6.9	54.985	510	510	0.0002495	5.6849	By MS/MS	By MS/MS	By MS/MS	6.9	6.9	6.9	32525000	19077000	30008000	1	1	1	3	314
tr|H0YD13|H0YD13_HUMAN;sp|P16070|CD44_HUMAN;tr|H0Y2P0|H0Y2P0_HUMAN;tr|H0YE40|H0YE40_HUMAN;tr|J3KN83|J3KN83_HUMAN;tr|H0YDW7|H0YDW7_HUMAN;tr|H0YCV9|H0YCV9_HUMAN;tr|H0Y5E4|H0Y5E4_HUMAN;tr|E9PKC6|E9PKC6_HUMAN;tr|H0YDX6|H0YDX6_HUMAN;tr|Q86UZ1|Q86UZ1_HUMAN;tr|H0YD17|H0YD17_HUMAN	tr|H0YD13|H0YD13_HUMAN;sp|P16070|CD44_HUMAN;tr|H0Y2P0|H0Y2P0_HUMAN;tr|H0YE40|H0YE40_HUMAN	tr|H0YD13|H0YD13_HUMAN CD44 antigen OS=Homo sapiens OX=9606 GN=CD44 PE=1 SV=2;sp|P16070|CD44_HUMAN CD44 antigen OS=Homo sapiens OX=9606 GN=CD44 PE=1 SV=3;tr|H0Y2P0|H0Y2P0_HUMAN CD44 antigen (Fragment) OS=Homo sapiens OX=9606 GN=CD44 PE=1 SV=1;tr|H0YE40|H0Y	CD44	P16070	12	11	11	11	10	11	11	10	11	11	10	11	11	47.6	47.6	47.6	22.683	206	206;742;287;82;232;240;277;294;78;183;80;229	0	66.932	By MS/MS	By MS/MS	By MS/MS	47.6	47.6	47.6	6734300000	4172100000	6456100000	28	25	25	78	1041
sp|P15529|MCP_HUMAN	sp|P15529|MCP_HUMAN	sp|P15529|MCP_HUMAN Membrane cofactor protein OS=Homo sapiens OX=9606 GN=CD46 PE=1 SV=3	CD46	P15529	1	2	2	2	2	1	2	2	1	2	2	1	2	4.6	4.6	4.6	43.747	392	392	0.00047015	4.5097	By MS/MS	By matching	By MS/MS	4.6	2.6	4.6	33374000	11833000	28973000	1	0	1	2	1032
sp|Q08722|CD47_HUMAN;tr|A0A2R8Y484|A0A2R8Y484_HUMAN;tr|H0YC40|H0YC40_HUMAN	sp|Q08722|CD47_HUMAN;tr|A0A2R8Y484|A0A2R8Y484_HUMAN	sp|Q08722|CD47_HUMAN Leukocyte surface antigen CD47 OS=Homo sapiens OX=9606 GN=CD47 PE=1 SV=1;tr|A0A2R8Y484|A0A2R8Y484_HUMAN Leukocyte surface antigen CD47 (Fragment) OS=Homo sapiens OX=9606 GN=CD47 PE=1 SV=1	CD47	Q08722	3	4	4	4	4	4	3	4	4	3	4	4	3	10.8	10.8	10.8	35.213	323	323;183;109	0	10.132	By MS/MS	By MS/MS	By MS/MS	10.8	10.8	8.7	288160000	220070000	312780000	2	3	3	8	2158
tr|H3BLV0|H3BLV0_HUMAN;sp|P08174|DAF_HUMAN;tr|B1AP13|B1AP13_HUMAN;tr|H7BY55|H7BY55_HUMAN;tr|B1AP15|B1AP15_HUMAN;tr|A0A2R8YDY3|A0A2R8YDY3_HUMAN;tr|A0A2R8YEC5|A0A2R8YEC5_HUMAN	tr|H3BLV0|H3BLV0_HUMAN;sp|P08174|DAF_HUMAN;tr|B1AP13|B1AP13_HUMAN;tr|H7BY55|H7BY55_HUMAN;tr|B1AP15|B1AP15_HUMAN	tr|H3BLV0|H3BLV0_HUMAN Complement decay-accelerating factor (Fragment) OS=Homo sapiens OX=9606 GN=CD55 PE=1 SV=1;sp|P08174|DAF_HUMAN Complement decay-accelerating factor OS=Homo sapiens OX=9606 GN=CD55 PE=1 SV=4;tr|B1AP13|B1AP13_HUMAN Complement decay-acce	CD55	P08174	7	7	7	7	7	5	6	7	5	6	7	5	6	21.8	21.8	21.8	35.695	326	326;381;444;550;317;194;268	0	19.664	By MS/MS	By MS/MS	By MS/MS	21.8	16.6	19	162330000	60147000	159250000	6	1	5	12	854
tr|E9PNW4|E9PNW4_HUMAN;tr|A0A2U3TZL5|A0A2U3TZL5_HUMAN;sp|P13987|CD59_HUMAN;tr|E9PR17|E9PR17_HUMAN;tr|H0YET2|H0YET2_HUMAN	tr|E9PNW4|E9PNW4_HUMAN;tr|A0A2U3TZL5|A0A2U3TZL5_HUMAN;sp|P13987|CD59_HUMAN;tr|E9PR17|E9PR17_HUMAN;tr|H0YET2|H0YET2_HUMAN	tr|E9PNW4|E9PNW4_HUMAN Uncharacterized protein OS=Homo sapiens OX=9606 PE=1 SV=1;tr|A0A2U3TZL5|A0A2U3TZL5_HUMAN CD59 glycoprotein (Fragment) OS=Homo sapiens OX=9606 GN=CD59 PE=4 SV=1;sp|P13987|CD59_HUMAN CD59 glycoprotein OS=Homo sapiens OX=9606 GN=CD59 PE	CD59	P13987	5	4	4	4	4	3	4	4	3	4	4	3	4	29.6	29.6	29.6	11.985	108	108;120;128;130;52	0	16.655	By MS/MS	By MS/MS	By MS/MS	29.6	29.6	29.6	1490500000	878290000	1303300000	4	4	7	15	1001
tr|F8VNT9|F8VNT9_HUMAN;tr|F8VV56|F8VV56_HUMAN;tr|F8W022|F8W022_HUMAN;tr|F8VWK8|F8VWK8_HUMAN;sp|P08962|CD63_HUMAN	tr|F8VNT9|F8VNT9_HUMAN;tr|F8VV56|F8VV56_HUMAN;tr|F8W022|F8W022_HUMAN;tr|F8VWK8|F8VWK8_HUMAN;sp|P08962|CD63_HUMAN	tr|F8VNT9|F8VNT9_HUMAN CD63 antigen (Fragment) OS=Homo sapiens OX=9606 GN=CD63 PE=1 SV=1;tr|F8VV56|F8VV56_HUMAN CD63 antigen OS=Homo sapiens OX=9606 GN=CD63 PE=1 SV=1;tr|F8W022|F8W022_HUMAN Tetraspanin (Fragment) OS=Homo sapiens OX=9606 GN=CD63 PE=1 SV=1;t	CD63	F8VNT9	5	3	3	3	3	3	3	3	3	3	3	3	3	13.5	13.5	13.5	14.265	133	133;145;215;217;238	0	19.058	By MS/MS	By MS/MS	By MS/MS	13.5	13.5	13.5	1729400000	1657100000	1533600000	7	7	6	20	878
tr|E9PJK1|E9PJK1_HUMAN;tr|E9PRJ8|E9PRJ8_HUMAN;tr|H0YDL9|H0YDL9_HUMAN;tr|H0YDJ9|H0YDJ9_HUMAN;sp|P60033|CD81_HUMAN;tr|E9PIF1|E9PIF1_HUMAN;tr|A6NMH8|A6NMH8_HUMAN;tr|E9PM31|E9PM31_HUMAN;tr|H0YEE2|H0YEE2_HUMAN	tr|E9PJK1|E9PJK1_HUMAN;tr|E9PRJ8|E9PRJ8_HUMAN;tr|H0YDL9|H0YDL9_HUMAN;tr|H0YDJ9|H0YDJ9_HUMAN;sp|P60033|CD81_HUMAN;tr|E9PIF1|E9PIF1_HUMAN;tr|A6NMH8|A6NMH8_HUMAN;tr|E9PM31|E9PM31_HUMAN;tr|H0YEE2|H0YEE2_HUMAN	tr|E9PJK1|E9PJK1_HUMAN Tetraspanin OS=Homo sapiens OX=9606 GN=CD81 PE=1 SV=1;tr|E9PRJ8|E9PRJ8_HUMAN Tetraspanin (Fragment) OS=Homo sapiens OX=9606 GN=CD81 PE=1 SV=1;tr|H0YDL9|H0YDL9_HUMAN Tetraspanin (Fragment) OS=Homo sapiens OX=9606 GN=CD81 PE=1 SV=1;tr|	CD81	E9PJK1	9	2	2	2	2	2	2	2	2	2	2	2	2	26.1	26.1	26.1	17.963	165	165;209;221;225;236;242;274;92;148	0	145.8	By MS/MS	By MS/MS	By MS/MS	26.1	26.1	26.1	206060000	193740000	213110000	3	3	4	10	1804
sp|P27701|CD82_HUMAN;tr|H0YD57|H0YD57_HUMAN;tr|E9PJC7|E9PJC7_HUMAN	sp|P27701|CD82_HUMAN	sp|P27701|CD82_HUMAN CD82 antigen OS=Homo sapiens OX=9606 GN=CD82 PE=1 SV=1	CD82	P27701	3	4	4	4	4	4	3	4	4	3	4	4	3	19.1	19.1	19.1	29.625	267	267;57;157	0	15.821	By MS/MS	By MS/MS	By MS/MS	19.1	19.1	15.7	293480000	239460000	242740000	4	5	4	13	1239
tr|A6NNI4|A6NNI4_HUMAN;tr|A0A2R8Y478|A0A2R8Y478_HUMAN;sp|P21926|CD9_HUMAN;tr|G8JLH6|G8JLH6_HUMAN;tr|A0A087WU13|A0A087WU13_HUMAN	tr|A6NNI4|A6NNI4_HUMAN;tr|A0A2R8Y478|A0A2R8Y478_HUMAN;sp|P21926|CD9_HUMAN;tr|G8JLH6|G8JLH6_HUMAN;tr|A0A087WU13|A0A087WU13_HUMAN	tr|A6NNI4|A6NNI4_HUMAN Tetraspanin OS=Homo sapiens OX=9606 GN=CD9 PE=1 SV=1;tr|A0A2R8Y478|A0A2R8Y478_HUMAN Tetraspanin OS=Homo sapiens OX=9606 GN=CD9 PE=1 SV=1;sp|P21926|CD9_HUMAN CD9 antigen OS=Homo sapiens OX=9606 GN=CD9 PE=1 SV=4;tr|G8JLH6|G8JLH6_HUMAN	CD9	P21926	5	5	5	5	5	5	3	5	5	3	5	5	3	17.6	17.6	17.6	17.764	159	159;159;228;251;182	0	10.708	By MS/MS	By MS/MS	By MS/MS	17.6	17.6	10.7	422570000	412910000	394120000	6	2	1	9	1149
sp|P48960|CD97_HUMAN;tr|K7EPE8|K7EPE8_HUMAN;tr|M0QY55|M0QY55_HUMAN;tr|B4DWB8|B4DWB8_HUMAN;sp|Q9UHX3|AGRE2_HUMAN;tr|M0R0K5|M0R0K5_HUMAN	sp|P48960|CD97_HUMAN	sp|P48960|CD97_HUMAN CD97 antigen OS=Homo sapiens OX=9606 GN=CD97 PE=1 SV=4	CD97	P48960	6	10	10	10	9	9	9	9	9	9	9	9	9	17.2	17.2	17.2	91.868	835	835;156;330;379;823;831	0	86.028	By MS/MS	By MS/MS	By MS/MS	16.2	16	16.2	268380000	195040000	237340000	12	9	10	31	1559
tr|A0A096LP69|A0A096LP69_HUMAN	tr|A0A096LP69|A0A096LP69_HUMAN	tr|A0A096LP69|A0A096LP69_HUMAN CD99 antigen OS=Homo sapiens OX=9606 GN=CD99 PE=1 SV=1	CD99	A0A096LP69	1	6	1	1	6	6	5	1	1	1	1	1	1	51.1	7.1	7.1	18.777	184	184	0.00070323	4.4563	By MS/MS	By MS/MS	By MS/MS	51.1	51.1	50.5	11349000	12680000	9519800	1	1	1	3	4921
sp|P14209|CD99_HUMAN;tr|A8MQT7|A8MQT7_HUMAN	sp|P14209|CD99_HUMAN;tr|A8MQT7|A8MQT7_HUMAN	sp|P14209|CD99_HUMAN CD99 antigen OS=Homo sapiens OX=9606 GN=CD99 PE=1 SV=1;tr|A8MQT7|A8MQT7_HUMAN CD99 antigen OS=Homo sapiens OX=9606 GN=CD99 PE=1 SV=1	CD99	P14209	2	6	6	1	6	6	5	6	6	5	1	1	1	51.4	51.4	7.6	18.848	185	185;177	0	79.636	By MS/MS	By MS/MS	By MS/MS	51.4	51.4	50.8	1199600000	1017300000	1113800000	16	11	15	42	1004
tr|X6RA30|X6RA30_HUMAN;sp|O75794|CD123_HUMAN;tr|X6RKY7|X6RKY7_HUMAN;tr|X6RF82|X6RF82_HUMAN	tr|X6RA30|X6RA30_HUMAN;sp|O75794|CD123_HUMAN;tr|X6RKY7|X6RKY7_HUMAN;tr|X6RF82|X6RF82_HUMAN	tr|X6RA30|X6RA30_HUMAN Cell division cycle protein 123 homolog OS=Homo sapiens OX=9606 GN=CDC123 PE=1 SV=1;sp|O75794|CD123_HUMAN Cell division cycle protein 123 homolog OS=Homo sapiens OX=9606 GN=CDC123 PE=1 SV=1;tr|X6RKY7|X6RKY7_HUMAN Cell division cycle	CDC123	O75794	4	3	3	3	2	3	2	2	3	2	2	3	2	11.5	11.5	11.5	33.891	295	295;336;157;183	0.00024857	5.6228	By MS/MS	By MS/MS	By MS/MS	7.1	11.5	7.1	26504000	20295000	33438000	1	1	1	3	559
sp|Q13042|CDC16_HUMAN;tr|Q5T8C6|Q5T8C6_HUMAN;tr|A0A3B3ISD2|A0A3B3ISD2_HUMAN	sp|Q13042|CDC16_HUMAN;tr|Q5T8C6|Q5T8C6_HUMAN;tr|A0A3B3ISD2|A0A3B3ISD2_HUMAN	sp|Q13042|CDC16_HUMAN Cell division cycle protein 16 homolog OS=Homo sapiens OX=9606 GN=CDC16 PE=1 SV=2;tr|Q5T8C6|Q5T8C6_HUMAN Cell division cycle protein 16 homolog OS=Homo sapiens OX=9606 GN=CDC16 PE=1 SV=1;tr|A0A3B3ISD2|A0A3B3ISD2_HUMAN Cell division cy	CDC16	Q13042	3	7	7	7	4	6	5	4	6	5	4	6	5	14.4	14.4	14.4	71.655	620	620;475;539	0	21.506	By MS/MS	By MS/MS	By MS/MS	7.4	11.1	8.4	52382000	46783000	46821000	4	2	2	8	2221
sp|Q9UJX2|CDC23_HUMAN	sp|Q9UJX2|CDC23_HUMAN	sp|Q9UJX2|CDC23_HUMAN Cell division cycle protein 23 homolog OS=Homo sapiens OX=9606 GN=CDC23 PE=1 SV=3	CDC23	Q9UJX2	1	5	5	5	5	4	5	5	4	5	5	4	5	8.4	8.4	8.4	68.833	597	597	0	13.885	By MS/MS	By MS/MS	By MS/MS	8.4	6.5	8.4	41695000	28448000	48978000	3	3	3	9	4580
sp|P30260|CDC27_HUMAN;tr|G5EA36|G5EA36_HUMAN;tr|I3L328|I3L328_HUMAN;tr|I3L394|I3L394_HUMAN	sp|P30260|CDC27_HUMAN;tr|G5EA36|G5EA36_HUMAN	sp|P30260|CDC27_HUMAN Cell division cycle protein 27 homolog OS=Homo sapiens OX=9606 GN=CDC27 PE=1 SV=2;tr|G5EA36|G5EA36_HUMAN Cell division cycle 27, isoform CRA_c OS=Homo sapiens OX=9606 GN=CDC27 PE=1 SV=1	CDC27	P30260	4	7	7	7	6	3	7	6	3	7	6	3	7	9.5	9.5	9.5	91.866	824	824;823;113;163	0	17.265	By MS/MS	By MS/MS	By MS/MS	8.6	4.2	9.5	85082000	24289000	87410000	4	1	6	11	1296
sp|P49427|UB2R1_HUMAN;tr|U3KQ77|U3KQ77_HUMAN;tr|U3KPV8|U3KPV8_HUMAN;tr|U3KQP9|U3KQP9_HUMAN	sp|P49427|UB2R1_HUMAN	sp|P49427|UB2R1_HUMAN Ubiquitin-conjugating enzyme E2 R1 OS=Homo sapiens OX=9606 GN=CDC34 PE=1 SV=2	CDC34	P49427	4	5	5	4	3	3	2	3	3	2	2	2	2	18.2	18.2	14.8	26.736	236	236;119;146;107	0.00025259	6.0049	By MS/MS	By MS/MS	By MS/MS	9.7	11	6.8	21646000	21802000	7290100	2	2	2	6	1578
sp|Q16543|CDC37_HUMAN;tr|K7EQA9|K7EQA9_HUMAN;tr|K7EKQ2|K7EKQ2_HUMAN;tr|K7EL68|K7EL68_HUMAN;tr|K7EIU0|K7EIU0_HUMAN;REV__tr|B4DFN3|B4DFN3_HUMAN;REV__sp|Q13563|PKD2_HUMAN	sp|Q16543|CDC37_HUMAN;tr|K7EQA9|K7EQA9_HUMAN;tr|K7EKQ2|K7EKQ2_HUMAN	sp|Q16543|CDC37_HUMAN Hsp90 co-chaperone Cdc37 OS=Homo sapiens OX=9606 GN=CDC37 PE=1 SV=1;tr|K7EQA9|K7EQA9_HUMAN Hsp90 co-chaperone Cdc37 (Fragment) OS=Homo sapiens OX=9606 GN=CDC37 PE=1 SV=1;tr|K7EKQ2|K7EKQ2_HUMAN Hsp90 co-chaperone Cdc37 (Fragment) OS=Ho	CDC37	Q16543	7	13	13	13	12	11	11	12	11	11	12	11	11	36	36	36	44.468	378	378;230;353;184;104;386;968	0	70.273	By MS/MS	By MS/MS	By MS/MS	36	34.1	31.7	1013100000	787770000	988500000	15	11	16	42	2569
sp|O60508|PRP17_HUMAN;tr|Q5SRN1|Q5SRN1_HUMAN	sp|O60508|PRP17_HUMAN;tr|Q5SRN1|Q5SRN1_HUMAN	sp|O60508|PRP17_HUMAN Pre-mRNA-processing factor 17 OS=Homo sapiens OX=9606 GN=CDC40 PE=1 SV=1;tr|Q5SRN1|Q5SRN1_HUMAN Pre-mRNA-processing factor 17 OS=Homo sapiens OX=9606 GN=CDC40 PE=1 SV=1	CDC40	O60508	2	2	2	2	1	2	1	1	2	1	1	2	1	2.4	2.4	2.4	65.521	579	579;539	0.00089566	3.6329	By matching	By MS/MS	By MS/MS	1.2	2.4	1.2	4707400	7698000	4930600	0	2	1	3	438
sp|P60953|CDC42_HUMAN;tr|Q5JYX0|Q5JYX0_HUMAN;tr|A0A3B3IRV0|A0A3B3IRV0_HUMAN;tr|F8WET9|F8WET9_HUMAN;tr|B1AH79|B1AH79_HUMAN;tr|G3V4H1|G3V4H1_HUMAN;tr|G3V476|G3V476_HUMAN;sp|P17081|RHOQ_HUMAN;sp|Q9H4E5|RHOJ_HUMAN	sp|P60953|CDC42_HUMAN;tr|Q5JYX0|Q5JYX0_HUMAN	sp|P60953|CDC42_HUMAN Cell division control protein 42 homolog OS=Homo sapiens OX=9606 GN=CDC42 PE=1 SV=2;tr|Q5JYX0|Q5JYX0_HUMAN Cell division control protein 42 homolog (Fragment) OS=Homo sapiens OX=9606 GN=CDC42 PE=1 SV=1	CDC42	P60953	9	11	11	10	11	10	9	11	10	9	10	9	8	49.2	49.2	43.5	21.258	191	191;136;41;50;86;153;178;205;214	0	44.924	By MS/MS	By MS/MS	By MS/MS	49.2	49.2	48.2	2906100000	1746100000	2375700000	15	15	12	42	1819
tr|A0A0A0MRJ0|A0A0A0MRJ0_HUMAN;sp|Q5VT25|MRCKA_HUMAN;tr|H0Y5V1|H0Y5V1_HUMAN;tr|A0A0A0MRJ1|A0A0A0MRJ1_HUMAN;tr|H0Y6V3|H0Y6V3_HUMAN;tr|H0Y7V8|H0Y7V8_HUMAN;tr|H0Y6R0|H0Y6R0_HUMAN	tr|A0A0A0MRJ0|A0A0A0MRJ0_HUMAN;sp|Q5VT25|MRCKA_HUMAN;tr|H0Y5V1|H0Y5V1_HUMAN;tr|A0A0A0MRJ1|A0A0A0MRJ1_HUMAN;tr|H0Y6V3|H0Y6V3_HUMAN;tr|H0Y7V8|H0Y7V8_HUMAN	tr|A0A0A0MRJ0|A0A0A0MRJ0_HUMAN Non-specific serine/threonine protein kinase OS=Homo sapiens OX=9606 GN=CDC42BPA PE=1 SV=1;sp|Q5VT25|MRCKA_HUMAN Serine/threonine-protein kinase MRCK alpha OS=Homo sapiens OX=9606 GN=CDC42BPA PE=1 SV=1;tr|H0Y5V1|H0Y5V1_HUMAN	CDC42BPA	Q5VT25	7	18	13	13	16	14	13	12	10	8	12	10	8	11.9	9.4	9.4	193.63	1699	1699;1732;1048;1018;728;984;546	0	65.62	By MS/MS	By MS/MS	By MS/MS	10.8	9.4	9.3	111810000	59853000	87224000	7	7	8	22	2746
sp|Q9Y5S2|MRCKB_HUMAN;tr|H0YLY0|H0YLY0_HUMAN;tr|A0A0U1RRC3|A0A0U1RRC3_HUMAN;sp|Q09013|DMPK_HUMAN;tr|M0R333|M0R333_HUMAN	sp|Q9Y5S2|MRCKB_HUMAN	sp|Q9Y5S2|MRCKB_HUMAN Serine/threonine-protein kinase MRCK beta OS=Homo sapiens OX=9606 GN=CDC42BPB PE=1 SV=2	CDC42BPB	Q9Y5S2	5	33	33	28	29	25	28	29	25	28	25	21	23	22.5	22.5	19.9	194.31	1711	1711;666;129;629;635	0	158.19	By MS/MS	By MS/MS	By MS/MS	20.6	16.4	19.5	421010000	449990000	405740000	16	15	18	49	4859
sp|Q00587|BORG5_HUMAN;tr|B0QYC6|B0QYC6_HUMAN;tr|B0QYC7|B0QYC7_HUMAN;tr|B0QYC8|B0QYC8_HUMAN	sp|Q00587|BORG5_HUMAN	sp|Q00587|BORG5_HUMAN Cdc42 effector protein 1 OS=Homo sapiens OX=9606 GN=CDC42EP1 PE=1 SV=1	CDC42EP1	Q00587	4	7	7	7	6	7	6	6	7	6	6	7	6	23.3	23.3	23.3	40.294	391	391;48;60;70	0	15.798	By MS/MS	By MS/MS	By MS/MS	20.5	23.3	21	53735000	40529000	70151000	3	2	3	8	2042
sp|O14613|BORG1_HUMAN	sp|O14613|BORG1_HUMAN	sp|O14613|BORG1_HUMAN Cdc42 effector protein 2 OS=Homo sapiens OX=9606 GN=CDC42EP2 PE=1 SV=1	CDC42EP2	O14613	1	2	2	2	1	1	2	1	1	2	1	1	2	17.6	17.6	17.6	22.483	210	210	0	23.595	By MS/MS	By MS/MS	By MS/MS	12.4	5.2	17.6	40035000	14710000	68390000	1	1	2	4	210
tr|C9JEZ4|C9JEZ4_HUMAN;sp|Q9UKI2|BORG2_HUMAN	tr|C9JEZ4|C9JEZ4_HUMAN;sp|Q9UKI2|BORG2_HUMAN	tr|C9JEZ4|C9JEZ4_HUMAN Cdc42 effector protein 3 (Fragment) OS=Homo sapiens OX=9606 GN=CDC42EP3 PE=1 SV=8;sp|Q9UKI2|BORG2_HUMAN Cdc42 effector protein 3 OS=Homo sapiens OX=9606 GN=CDC42EP3 PE=1 SV=1	CDC42EP3	Q9UKI2	2	5	5	5	3	5	4	3	5	4	3	5	4	34.9	34.9	34.9	23.507	215	215;254	0	46.131	By MS/MS	By MS/MS	By MS/MS	19.5	34.9	31.6	84653000	112400000	95428000	4	5	4	13	4595
sp|Q9H3Q1|BORG4_HUMAN;tr|J3KRZ9|J3KRZ9_HUMAN;tr|J3QQS6|J3QQS6_HUMAN;tr|J3QR93|J3QR93_HUMAN	sp|Q9H3Q1|BORG4_HUMAN;tr|J3KRZ9|J3KRZ9_HUMAN	sp|Q9H3Q1|BORG4_HUMAN Cdc42 effector protein 4 OS=Homo sapiens OX=9606 GN=CDC42EP4 PE=1 SV=1;tr|J3KRZ9|J3KRZ9_HUMAN Cdc42 effector protein 4 (Fragment) OS=Homo sapiens OX=9606 GN=CDC42EP4 PE=1 SV=1	CDC42EP4	Q9H3Q1	4	3	3	3	2	3	2	2	3	2	2	3	2	10.1	10.1	10.1	37.979	356	356;127;73;79	0	21.271	By MS/MS	By MS/MS	By MS/MS	7.3	10.1	8.1	12746000	22681000	19066000	2	2	1	5	4083
sp|Q99459|CDC5L_HUMAN	sp|Q99459|CDC5L_HUMAN	sp|Q99459|CDC5L_HUMAN Cell division cycle 5-like protein OS=Homo sapiens OX=9606 GN=CDC5L PE=1 SV=2	CDC5L	Q99459	1	22	22	22	18	22	17	18	22	17	18	22	17	35.4	35.4	35.4	92.25	802	802	0	109.68	By MS/MS	By MS/MS	By MS/MS	31.7	35.4	29.7	435250000	757580000	434890000	15	18	12	45	3742
tr|A0A3B3IRP5|A0A3B3IRP5_HUMAN;sp|Q6P1J9|CDC73_HUMAN;tr|A0A1B0GUB2|A0A1B0GUB2_HUMAN;tr|A0A2R8YHB3|A0A2R8YHB3_HUMAN;tr|A0A2R8Y640|A0A2R8Y640_HUMAN	tr|A0A3B3IRP5|A0A3B3IRP5_HUMAN;sp|Q6P1J9|CDC73_HUMAN;tr|A0A1B0GUB2|A0A1B0GUB2_HUMAN;tr|A0A2R8YHB3|A0A2R8YHB3_HUMAN	tr|A0A3B3IRP5|A0A3B3IRP5_HUMAN Parafibromin OS=Homo sapiens OX=9606 GN=CDC73 PE=4 SV=1;sp|Q6P1J9|CDC73_HUMAN Parafibromin OS=Homo sapiens OX=9606 GN=CDC73 PE=1 SV=1;tr|A0A1B0GUB2|A0A1B0GUB2_HUMAN Parafibromin OS=Homo sapiens OX=9606 GN=CDC73 PE=1 SV=1;tr|A	CDC73	Q6P1J9	5	9	9	9	4	5	5	4	5	5	4	5	5	18.9	18.9	18.9	54.155	482	482;531;450;385;197	0	18.196	By MS/MS	By MS/MS	By MS/MS	8.5	9.1	11.2	30152000	9175300	17560000	3	4	3	10	2831
tr|H3BUU9|H3BUU9_HUMAN;sp|P55287|CAD11_HUMAN	tr|H3BUU9|H3BUU9_HUMAN;sp|P55287|CAD11_HUMAN	tr|H3BUU9|H3BUU9_HUMAN Cadherin-11 OS=Homo sapiens OX=9606 GN=CDH11 PE=1 SV=1;sp|P55287|CAD11_HUMAN Cadherin-11 OS=Homo sapiens OX=9606 GN=CDH11 PE=1 SV=2	CDH11	P55287	2	6	6	6	6	6	5	6	6	5	6	6	5	11.3	11.3	11.3	73.792	670	670;796	0	23.149	By MS/MS	By MS/MS	By MS/MS	11.3	11.3	11.3	82152000	69821000	72141000	3	5	2	10	1765
sp|P55290|CAD13_HUMAN	sp|P55290|CAD13_HUMAN	sp|P55290|CAD13_HUMAN Cadherin-13 OS=Homo sapiens OX=9606 GN=CDH13 PE=1 SV=1	CDH13	P55290	1	2	2	2	1	2	2	1	2	2	1	2	2	3.1	3.1	3.1	78.286	713	713	0.000254	6.1556	By MS/MS	By MS/MS	By MS/MS	1.4	3.1	3.1	28381000	41431000	38592000	1	2	1	4	1766
sp|P19022|CADH2_HUMAN;tr|A0A0G2JRA4|A0A0G2JRA4_HUMAN;tr|A0A087WX99|A0A087WX99_HUMAN;sp|P55283|CADH4_HUMAN	sp|P19022|CADH2_HUMAN	sp|P19022|CADH2_HUMAN Cadherin-2 OS=Homo sapiens OX=9606 GN=CDH2 PE=1 SV=4	CDH2	P19022	4	4	4	4	3	1	3	3	1	3	3	1	3	7.7	7.7	7.7	99.808	906	906;566;822;916	0	24.662	By MS/MS	By MS/MS	By MS/MS	5.7	1.8	5.4	170180000	88016000	123820000	3	2	3	8	1104
sp|O14735|CDIPT_HUMAN;tr|B3KY94|B3KY94_HUMAN;tr|H3BUR9|H3BUR9_HUMAN	sp|O14735|CDIPT_HUMAN;tr|B3KY94|B3KY94_HUMAN;tr|H3BUR9|H3BUR9_HUMAN	sp|O14735|CDIPT_HUMAN CDP-diacylglycerol--inositol 3-phosphatidyltransferase OS=Homo sapiens OX=9606 GN=CDIPT PE=1 SV=1;tr|B3KY94|B3KY94_HUMAN CDP-diacylglycerol--inositol 3-phosphatidyltransferase OS=Homo sapiens OX=9606 GN=CDIPT PE=1 SV=1;tr|H3BUR9|H3BUR	CDIPT	O14735	3	3	3	3	3	3	3	3	3	3	3	3	3	16.4	16.4	16.4	23.539	213	213;237;157	0	8.5514	By MS/MS	By MS/MS	By matching	16.4	16.4	16.4	27174000	20779000	29106000	2	1	0	3	224
tr|A0A024QZP7|A0A024QZP7_HUMAN;sp|P06493|CDK1_HUMAN;tr|A0A087WZZ9|A0A087WZZ9_HUMAN;tr|E5RIU6|E5RIU6_HUMAN	tr|A0A024QZP7|A0A024QZP7_HUMAN;sp|P06493|CDK1_HUMAN;tr|A0A087WZZ9|A0A087WZZ9_HUMAN;tr|E5RIU6|E5RIU6_HUMAN	tr|A0A024QZP7|A0A024QZP7_HUMAN Cell division cycle 2, G1 to S and G2 to M, isoform CRA_a OS=Homo sapiens OX=9606 GN=CDK1 PE=1 SV=1;sp|P06493|CDK1_HUMAN Cyclin-dependent kinase 1 OS=Homo sapiens OX=9606 GN=CDK1 PE=1 SV=3;tr|A0A087WZZ9|A0A087WZZ9_HUMAN Cycli	CDK1	P06493	4	13	13	11	10	11	11	10	11	11	8	9	9	49.8	49.8	43.4	34.081	297	297;297;224;189	0	62.145	By MS/MS	By MS/MS	By MS/MS	40.4	41.4	44.1	558720000	369910000	583720000	10	11	13	34	811
tr|Q5QPR4|Q5QPR4_HUMAN;tr|A0A0D9SEI3|A0A0D9SEI3_HUMAN;tr|Q5QPR3|Q5QPR3_HUMAN;tr|A0A0D9SER5|A0A0D9SER5_HUMAN;sp|Q9UQ88|CD11A_HUMAN;tr|A0A0D9SEN2|A0A0D9SEN2_HUMAN;sp|P21127|CD11B_HUMAN;tr|J3KS35|J3KS35_HUMAN;tr|E7ESP2|E7ESP2_HUMAN;sp|Q13882|PTK6_HUMAN	tr|Q5QPR4|Q5QPR4_HUMAN;tr|A0A0D9SEI3|A0A0D9SEI3_HUMAN;tr|Q5QPR3|Q5QPR3_HUMAN;tr|A0A0D9SER5|A0A0D9SER5_HUMAN;sp|Q9UQ88|CD11A_HUMAN;tr|A0A0D9SEN2|A0A0D9SEN2_HUMAN;sp|P21127|CD11B_HUMAN	tr|Q5QPR4|Q5QPR4_HUMAN Cyclin-dependent kinase 11A OS=Homo sapiens OX=9606 GN=CDK11A PE=1 SV=1;tr|A0A0D9SEI3|A0A0D9SEI3_HUMAN Cyclin-dependent kinase 11B OS=Homo sapiens OX=9606 GN=CDK11B PE=1 SV=1;tr|Q5QPR3|Q5QPR3_HUMAN Cyclin-dependent kinase 11A OS=Homo	CDK11A	Q5QPR4	10	10	10	10	7	6	8	7	6	8	7	6	8	14.7	14.7	14.7	86.823	746	746;772;779;783;783;785;795;407;420;451	0	25.087	By MS/MS	By MS/MS	By MS/MS	11	8.7	12.6	83168000	42826000	105440000	5	4	3	12	1138
tr|E7EUK8|E7EUK8_HUMAN;sp|O94921|CDK14_HUMAN	tr|E7EUK8|E7EUK8_HUMAN;sp|O94921|CDK14_HUMAN	tr|E7EUK8|E7EUK8_HUMAN Cyclin-dependent kinase 14 OS=Homo sapiens OX=9606 GN=CDK14 PE=1 SV=1;sp|O94921|CDK14_HUMAN Cyclin-dependent kinase 14 OS=Homo sapiens OX=9606 GN=CDK14 PE=1 SV=3	CDK14	O94921	2	2	1	1	2	1	2	1	0	1	1	0	1	6.2	3.8	3.8	38.314	340	340;469	0.0021331	2.8555	By MS/MS	By matching	By matching	6.2	2.4	6.2	3586900	0	4439100	1	0	0	1	615
tr|F5H6Z0|F5H6Z0_HUMAN;sp|Q00537|CDK17_HUMAN;tr|E5RGN0|E5RGN0_HUMAN;tr|A0A087WZU2|A0A087WZU2_HUMAN;sp|Q00536|CDK16_HUMAN;tr|E5RIY8|E5RIY8_HUMAN;tr|H0YBX5|H0YBX5_HUMAN;tr|E5RIU4|E5RIU4_HUMAN;tr|F8VZY6|F8VZY6_HUMAN;tr|F8VQZ9|F8VQZ9_HUMAN;tr|E5RJM2|E5RJM2_HUMAN	tr|F5H6Z0|F5H6Z0_HUMAN;sp|Q00537|CDK17_HUMAN;tr|E5RGN0|E5RGN0_HUMAN;tr|A0A087WZU2|A0A087WZU2_HUMAN;sp|Q00536|CDK16_HUMAN	tr|F5H6Z0|F5H6Z0_HUMAN Cyclin-dependent kinase 17 OS=Homo sapiens OX=9606 GN=CDK17 PE=1 SV=1;sp|Q00537|CDK17_HUMAN Cyclin-dependent kinase 17 OS=Homo sapiens OX=9606 GN=CDK17 PE=1 SV=2;tr|E5RGN0|E5RGN0_HUMAN Cyclin-dependent kinase 16 (Fragment) OS=Homo sa	CDK17	Q00537	11	4	3	3	3	3	3	2	2	2	2	2	2	8.7	7	7	53.533	470	470;523;393;448;496;150;152;153;161;179;189	0	7.4682	By MS/MS	By MS/MS	By MS/MS	6.4	5.7	6.4	19603000	13949000	25558000	1	2	2	5	2040
sp|P24941|CDK2_HUMAN;tr|G3V5T9|G3V5T9_HUMAN;tr|E7ESI2|E7ESI2_HUMAN;tr|K7ELV5|K7ELV5_HUMAN;tr|K7EJ83|K7EJ83_HUMAN;tr|G3V317|G3V317_HUMAN	sp|P24941|CDK2_HUMAN;tr|G3V5T9|G3V5T9_HUMAN;tr|E7ESI2|E7ESI2_HUMAN;tr|K7ELV5|K7ELV5_HUMAN;tr|K7EJ83|K7EJ83_HUMAN	sp|P24941|CDK2_HUMAN Cyclin-dependent kinase 2 OS=Homo sapiens OX=9606 GN=CDK2 PE=1 SV=2;tr|G3V5T9|G3V5T9_HUMAN Cyclin-dependent kinase 2 OS=Homo sapiens OX=9606 GN=CDK2 PE=1 SV=1;tr|E7ESI2|E7ESI2_HUMAN Cyclin-dependent kinase 2 OS=Homo sapiens OX=9606 GN=	CDK2	P24941	6	4	2	1	4	4	3	2	2	1	1	1	0	14.4	8.1	3.4	33.929	298	298;346;238;164;213;39	0	7.9419	By MS/MS	By MS/MS	By MS/MS	14.4	14.4	11.1	26919000	21228000	23379000	1	2	1	4	1199
tr|F8VXD2|F8VXD2_HUMAN;tr|F8VYH9|F8VYH9_HUMAN;tr|F8VZZ0|F8VZZ0_HUMAN;tr|F8VTV8|F8VTV8_HUMAN;tr|F8VWX7|F8VWX7_HUMAN;tr|F8VZ51|F8VZ51_HUMAN;sp|P11802|CDK4_HUMAN;tr|F8W1L8|F8W1L8_HUMAN	tr|F8VXD2|F8VXD2_HUMAN;tr|F8VYH9|F8VYH9_HUMAN;tr|F8VZZ0|F8VZZ0_HUMAN;tr|F8VTV8|F8VTV8_HUMAN;tr|F8VWX7|F8VWX7_HUMAN;tr|F8VZ51|F8VZ51_HUMAN;sp|P11802|CDK4_HUMAN	tr|F8VXD2|F8VXD2_HUMAN Cyclin-dependent kinase 4 (Fragment) OS=Homo sapiens OX=9606 GN=CDK4 PE=1 SV=1;tr|F8VYH9|F8VYH9_HUMAN Cyclin-dependent kinase 4 (Fragment) OS=Homo sapiens OX=9606 GN=CDK4 PE=1 SV=1;tr|F8VZZ0|F8VZZ0_HUMAN Cyclin-dependent kinase 4 (Fr	CDK4	F8VXD2	8	3	2	2	3	3	3	2	2	2	2	2	2	25.8	19.7	19.7	14.9	132	132;170;186;201;203;208;303;115	0.0002531	6.0654	By MS/MS	By MS/MS	By MS/MS	25.8	25.8	25.8	27675000	21879000	33259000	1	1	1	3	961
sp|Q00535|CDK5_HUMAN	sp|Q00535|CDK5_HUMAN	sp|Q00535|CDK5_HUMAN Cyclin-dependent-like kinase 5 OS=Homo sapiens OX=9606 GN=CDK5 PE=1 SV=3	CDK5	Q00535	1	3	2	2	3	3	3	2	2	2	2	2	2	7.9	5.1	5.1	33.304	292	292	0.00070225	4.411	By MS/MS	By MS/MS	By MS/MS	7.9	7.9	7.9	22917000	19465000	25352000	2	1	1	4	2039
sp|Q96JB5|CK5P3_HUMAN;tr|J3QQY1|J3QQY1_HUMAN;tr|J3QL86|J3QL86_HUMAN;tr|J3QS62|J3QS62_HUMAN;tr|J3QRM1|J3QRM1_HUMAN;tr|J3KRI2|J3KRI2_HUMAN;tr|J3KRK4|J3KRK4_HUMAN;tr|J3KS63|J3KS63_HUMAN;tr|J3QL95|J3QL95_HUMAN	sp|Q96JB5|CK5P3_HUMAN;tr|J3QQY1|J3QQY1_HUMAN	sp|Q96JB5|CK5P3_HUMAN CDK5 regulatory subunit-associated protein 3 OS=Homo sapiens OX=9606 GN=CDK5RAP3 PE=1 SV=2;tr|J3QQY1|J3QQY1_HUMAN CDK5 regulatory subunit-associated protein 3 (Fragment) OS=Homo sapiens OX=9606 GN=CDK5RAP3 PE=1 SV=1	CDK5RAP3	Q96JB5	9	11	11	11	9	10	9	9	10	9	9	10	9	23.9	23.9	23.9	56.92	506	506;281;123;196;272;105;118;124;103	0	40.533	By MS/MS	By MS/MS	By MS/MS	20	21.3	19.2	151990000	136390000	146380000	7	8	8	23	3626
sp|Q00534|CDK6_HUMAN;tr|A0A2R8YEB7|A0A2R8YEB7_HUMAN;tr|A0A2R8Y644|A0A2R8Y644_HUMAN;tr|H0YAZ9|H0YAZ9_HUMAN;tr|Q9BVE2|Q9BVE2_HUMAN;tr|A0A087X209|A0A087X209_HUMAN;sp|Q96Q40|CDK15_HUMAN;tr|A0A2R8YD28|A0A2R8YD28_HUMAN;sp|Q07002|CDK18_HUMAN;tr|A0A2R8YF61|A0A2R8YF61_HUMAN;tr|A0A2R8Y7W5|A0A2R8Y7W5_HUMAN;tr|J3QSD7|J3QSD7_HUMAN;tr|A0A2R8Y4Z0|A0A2R8Y4Z0_HUMAN;sp|Q9NYV4|CDK12_HUMAN;sp|Q14004|CDK13_HUMAN	sp|Q00534|CDK6_HUMAN	sp|Q00534|CDK6_HUMAN Cyclin-dependent kinase 6 OS=Homo sapiens OX=9606 GN=CDK6 PE=1 SV=1	CDK6	Q00534	15	5	4	4	5	4	4	4	3	3	4	3	3	16	13.5	13.5	36.938	326	326;143;239;260;324;418;435;456;474;915;1099;1201;1308;1490;1512	0	12.339	By MS/MS	By MS/MS	By MS/MS	16	11.7	12.3	53546000	36377000	41751000	3	3	2	8	2038
tr|D6RAD4|D6RAD4_HUMAN;sp|P50613|CDK7_HUMAN	tr|D6RAD4|D6RAD4_HUMAN;sp|P50613|CDK7_HUMAN	tr|D6RAD4|D6RAD4_HUMAN Cyclin-dependent kinase 7 OS=Homo sapiens OX=9606 GN=CDK7 PE=1 SV=1;sp|P50613|CDK7_HUMAN Cyclin-dependent kinase 7 OS=Homo sapiens OX=9606 GN=CDK7 PE=1 SV=1	CDK7	P50613	2	2	2	1	1	1	2	1	1	2	1	1	1	9.4	9.4	6.5	34.643	309	309;346	0	6.55	By matching	By MS/MS	By MS/MS	6.5	6.5	9.4	28748000	12970000	33426000	0	1	0	1	1628
sp|P50750|CDK9_HUMAN;tr|X6RE90|X6RE90_HUMAN	sp|P50750|CDK9_HUMAN	sp|P50750|CDK9_HUMAN Cyclin-dependent kinase 9 OS=Homo sapiens OX=9606 GN=CDK9 PE=1 SV=3	CDK9	P50750	2	5	4	4	5	4	5	4	3	4	4	3	4	12.1	9.9	9.9	42.777	372	372;194	0	6.4598	By MS/MS	By MS/MS	By MS/MS	12.1	9.1	12.1	38847000	16538000	43944000	3	0	2	5	1630
sp|P46527|CDN1B_HUMAN;tr|H7C2T1|H7C2T1_HUMAN;tr|E7ES52|E7ES52_HUMAN	sp|P46527|CDN1B_HUMAN;tr|H7C2T1|H7C2T1_HUMAN;tr|E7ES52|E7ES52_HUMAN	sp|P46527|CDN1B_HUMAN Cyclin-dependent kinase inhibitor 1B OS=Homo sapiens OX=9606 GN=CDKN1B PE=1 SV=1;tr|H7C2T1|H7C2T1_HUMAN Cyclin-dependent kinase inhibitor 1B (Fragment) OS=Homo sapiens OX=9606 GN=CDKN1B PE=1 SV=1;tr|E7ES52|E7ES52_HUMAN Cyclin-dependen	CDKN1B	P46527	3	2	2	2	1	2	1	1	2	1	1	2	1	19.2	19.2	19.2	22.073	198	198;104;205	0	13.44	By matching	By MS/MS	By MS/MS	9.1	19.2	9.1	5406700	13605000	9183400	0	1	1	2	1513
sp|Q9NXV6|CARF_HUMAN	sp|Q9NXV6|CARF_HUMAN	sp|Q9NXV6|CARF_HUMAN CDKN2A-interacting protein OS=Homo sapiens OX=9606 GN=CDKN2AIP PE=1 SV=3	CDKN2AIP	Q9NXV6	1	12	12	12	8	9	9	8	9	9	8	9	9	28.4	28.4	28.4	61.124	580	580	0	38.963	By MS/MS	By MS/MS	By MS/MS	19.7	22.4	20.2	118680000	76068000	77984000	5	5	5	15	4374
sp|Q16878|CDO1_HUMAN	sp|Q16878|CDO1_HUMAN	sp|Q16878|CDO1_HUMAN Cysteine dioxygenase type 1 OS=Homo sapiens OX=9606 GN=CDO1 PE=1 SV=2	CDO1	Q16878	1	2	2	2	2	1	1	2	1	1	2	1	1	7.5	7.5	7.5	22.972	200	200	0.0013052	3.1833	By MS/MS	By MS/MS	By MS/MS	7.5	3.5	3.5	154210000	107760000	116100000	3	2	1	6	2600
sp|Q01850|CDR2_HUMAN;tr|H3BUE0|H3BUE0_HUMAN;tr|H3BTR1|H3BTR1_HUMAN;tr|H3BU23|H3BU23_HUMAN	sp|Q01850|CDR2_HUMAN;tr|H3BUE0|H3BUE0_HUMAN;tr|H3BTR1|H3BTR1_HUMAN;tr|H3BU23|H3BU23_HUMAN	sp|Q01850|CDR2_HUMAN Cerebellar degeneration-related protein 2 OS=Homo sapiens OX=9606 GN=CDR2 PE=1 SV=2;tr|H3BUE0|H3BUE0_HUMAN Cerebellar degeneration-related protein 2 (Fragment) OS=Homo sapiens OX=9606 GN=CDR2 PE=1 SV=1;tr|H3BTR1|H3BTR1_HUMAN Cerebellar	CDR2	Q01850	4	2	2	2	2	0	1	2	0	1	2	0	1	4.4	4.4	4.4	51.855	454	454;80;116;234	0.0039807	2.5785	By MS/MS		By MS/MS	4.4	0	2	5021300	0	7619600	1	0	1	2	2071
sp|O95674|CDS2_HUMAN	sp|O95674|CDS2_HUMAN	sp|O95674|CDS2_HUMAN Phosphatidate cytidylyltransferase 2 OS=Homo sapiens OX=9606 GN=CDS2 PE=1 SV=1	CDS2	O95674	1	3	3	3	3	3	2	3	3	2	3	3	2	9.7	9.7	9.7	51.417	445	445	0	17.494	By MS/MS	By MS/MS	By MS/MS	9.7	9.7	7	42241000	27474000	30568000	2	2	2	6	685
sp|Q9UKY7|CDV3_HUMAN;tr|H0Y8K3|H0Y8K3_HUMAN;tr|D6R9V8|D6R9V8_HUMAN;tr|D6RFH2|D6RFH2_HUMAN;tr|D6RAV0|D6RAV0_HUMAN;tr|D6RDN0|D6RDN0_HUMAN;tr|D6R973|D6R973_HUMAN	sp|Q9UKY7|CDV3_HUMAN;tr|H0Y8K3|H0Y8K3_HUMAN;tr|D6R9V8|D6R9V8_HUMAN	sp|Q9UKY7|CDV3_HUMAN Protein CDV3 homolog OS=Homo sapiens OX=9606 GN=CDV3 PE=1 SV=1;tr|H0Y8K3|H0Y8K3_HUMAN Protein CDV3 homolog (Fragment) OS=Homo sapiens OX=9606 GN=CDV3 PE=1 SV=1;tr|D6R9V8|D6R9V8_HUMAN Protein CDV3 homolog OS=Homo sapiens OX=9606 GN=CDV3	CDV3	Q9UKY7	7	11	11	11	10	9	10	10	9	10	10	9	10	68.6	68.6	68.6	27.335	258	258;188;156;108;92;108;53	0	118.97	By MS/MS	By MS/MS	By MS/MS	63.2	65.5	63.2	454310000	271960000	517550000	11	10	12	33	4608
sp|P17676|CEBPB_HUMAN	sp|P17676|CEBPB_HUMAN	sp|P17676|CEBPB_HUMAN CCAAT/enhancer-binding protein beta OS=Homo sapiens OX=9606 GN=CEBPB PE=1 SV=2	CEBPB	P17676	1	2	2	2	1	1	2	1	1	2	1	1	2	8.1	8.1	8.1	36.105	345	345	0	9.8475	By MS/MS	By MS/MS	By MS/MS	5.2	5.2	8.1	11980000	7066900	23734000	1	1	3	5	1074
sp|Q03701|CEBPZ_HUMAN;tr|C9J9W7|C9J9W7_HUMAN	sp|Q03701|CEBPZ_HUMAN	sp|Q03701|CEBPZ_HUMAN CCAAT/enhancer-binding protein zeta OS=Homo sapiens OX=9606 GN=CEBPZ PE=1 SV=3	CEBPZ	Q03701	2	8	8	8	7	5	7	7	5	7	7	5	7	10.8	10.8	10.8	120.97	1054	1054;146	0	34.778	By MS/MS	By MS/MS	By MS/MS	8.4	7	9.3	73520000	44583000	55013000	4	4	3	11	2101
sp|Q92879|CELF1_HUMAN;tr|G5EA30|G5EA30_HUMAN;tr|E9PSH0|E9PSH0_HUMAN;tr|E9PQK4|E9PQK4_HUMAN;tr|E9PKU1|E9PKU1_HUMAN;tr|E9PKA1|E9PKA1_HUMAN;tr|F5H4Y5|F5H4Y5_HUMAN;tr|F5H0D8|F5H0D8_HUMAN	sp|Q92879|CELF1_HUMAN;tr|G5EA30|G5EA30_HUMAN	sp|Q92879|CELF1_HUMAN CUGBP Elav-like family member 1 OS=Homo sapiens OX=9606 GN=CELF1 PE=1 SV=2;tr|G5EA30|G5EA30_HUMAN CUG triplet repeat, RNA binding protein 1, isoform CRA_c OS=Homo sapiens OX=9606 GN=CELF1 PE=1 SV=1	CELF1	Q92879	8	9	9	9	7	8	9	7	8	9	7	8	9	20.2	20.2	20.2	52.063	486	486;514;95;87;114;56;78;103	0	45.714	By MS/MS	By MS/MS	By MS/MS	17.3	18.7	20.2	503620000	255920000	395670000	12	9	9	30	3441
sp|Q8WUJ3|CEMIP_HUMAN;tr|H0YL56|H0YL56_HUMAN;tr|H0YCE1|H0YCE1_HUMAN	sp|Q8WUJ3|CEMIP_HUMAN	sp|Q8WUJ3|CEMIP_HUMAN Cell migration-inducing and hyaluronan-binding protein OS=Homo sapiens OX=9606 GN=CEMIP PE=1 SV=2	CEMIP	Q8WUJ3	3	51	51	51	49	45	48	49	45	48	49	45	48	42.5	42.5	42.5	153	1361	1361;145;76	0	283.63	By MS/MS	By MS/MS	By MS/MS	41.2	38.6	41.5	2546000000	1803200000	2555000000	54	48	53	155	3338
sp|Q03188|CENPC_HUMAN;tr|H0Y8J2|H0Y8J2_HUMAN	sp|Q03188|CENPC_HUMAN;tr|H0Y8J2|H0Y8J2_HUMAN	sp|Q03188|CENPC_HUMAN Centromere protein C OS=Homo sapiens OX=9606 GN=CENPC PE=1 SV=2;tr|H0Y8J2|H0Y8J2_HUMAN Centromere protein C (Fragment) OS=Homo sapiens OX=9606 GN=CENPC PE=1 SV=1	CENPC	Q03188	2	3	3	3	2	2	1	2	2	1	2	2	1	3.7	3.7	3.7	106.83	943	943;728	0.00025132	5.8545	By MS/MS	By MS/MS	By MS/MS	2.8	2	1	2191600	11469000	5179600	2	1	1	4	2096
sp|P49454|CENPF_HUMAN;tr|A0A087WTY4|A0A087WTY4_HUMAN;tr|E9PDD2|E9PDD2_HUMAN;sp|P19320|VCAM1_HUMAN	sp|P49454|CENPF_HUMAN;tr|A0A087WTY4|A0A087WTY4_HUMAN;tr|E9PDD2|E9PDD2_HUMAN;sp|P19320|VCAM1_HUMAN	sp|P49454|CENPF_HUMAN Centromere protein F OS=Homo sapiens OX=9606 GN=CENPF PE=1 SV=2;tr|A0A087WTY4|A0A087WTY4_HUMAN Centromere protein F OS=Homo sapiens OX=9606 GN=CENPF PE=1 SV=1;tr|E9PDD2|E9PDD2_HUMAN Vascular cell adhesion protein 1 OS=Homo sapiens OX=	CENPF	P49454	4	2	2	2	2	2	1	2	2	1	2	2	1	0.6	0.6	0.6	367.76	3210	3210;175;540;739	0.0095219	2.1473	By MS/MS	By matching	By matching	0.6	0.6	0.2	16529000	16005000	14072000	2	0	0	2	1580
sp|Q7Z7K6|CENPV_HUMAN;tr|A0A0M3HER2|A0A0M3HER2_HUMAN	sp|Q7Z7K6|CENPV_HUMAN;tr|A0A0M3HER2|A0A0M3HER2_HUMAN	sp|Q7Z7K6|CENPV_HUMAN Centromere protein V OS=Homo sapiens OX=9606 GN=CENPV PE=1 SV=1;tr|A0A0M3HER2|A0A0M3HER2_HUMAN Centromere protein V OS=Homo sapiens OX=9606 GN=CENPV PE=1 SV=1	CENPV	Q7Z7K6	2	4	4	4	4	4	4	4	4	4	4	4	4	19.6	19.6	19.6	29.946	275	275;175	0	15.416	By MS/MS	By MS/MS	By MS/MS	19.6	19.6	19.6	61707000	38705000	37473000	2	1	3	6	2981
sp|Q5SW79|CE170_HUMAN;tr|H0Y2V6|H0Y2V6_HUMAN;tr|E7EWM2|E7EWM2_HUMAN;sp|Q96L14|C170L_HUMAN;tr|E7EMW0|E7EMW0_HUMAN;tr|H0Y4T4|H0Y4T4_HUMAN;tr|E5RIH6|E5RIH6_HUMAN;tr|E5RGW7|E5RGW7_HUMAN;tr|E5RJT5|E5RJT5_HUMAN;tr|H0YB66|H0YB66_HUMAN;tr|E5RFU8|E5RFU8_HUMAN;tr|E5RG47|E5RG47_HUMAN	sp|Q5SW79|CE170_HUMAN;tr|H0Y2V6|H0Y2V6_HUMAN	sp|Q5SW79|CE170_HUMAN Centrosomal protein of 170 kDa OS=Homo sapiens OX=9606 GN=CEP170 PE=1 SV=1;tr|H0Y2V6|H0Y2V6_HUMAN Centrosomal protein of 170 kDa (Fragment) OS=Homo sapiens OX=9606 GN=CEP170 PE=1 SV=1	CEP170	Q5SW79	12	19	19	18	16	15	16	16	15	16	15	14	15	14.6	14.6	14	175.29	1584	1584;1558;293;293;320;263;88;103;111;119;133;175	0	52.239	By MS/MS	By MS/MS	By MS/MS	12.4	11.6	12.2	236600000	204460000	240660000	6	7	12	25	2712
sp|Q9Y4F5|C170B_HUMAN;tr|J3KQR7|J3KQR7_HUMAN	sp|Q9Y4F5|C170B_HUMAN;tr|J3KQR7|J3KQR7_HUMAN	sp|Q9Y4F5|C170B_HUMAN Centrosomal protein of 170 kDa protein B OS=Homo sapiens OX=9606 GN=CEP170B PE=1 SV=4;tr|J3KQR7|J3KQR7_HUMAN Centrosomal protein of 170 kDa protein B OS=Homo sapiens OX=9606 GN=CEP170B PE=1 SV=1	CEP170B	Q9Y4F5	2	3	2	2	3	2	3	2	1	2	2	1	2	1.7	1.1	1.1	171.69	1589	1589;1590	0.0011106	3.4973	By MS/MS	By matching	By MS/MS	1.7	1.1	1.7	3925000	1597100	9431400	2	0	1	3	4813
sp|Q9BYV8|CEP41_HUMAN;tr|F8WF85|F8WF85_HUMAN;tr|C9J6R3|C9J6R3_HUMAN;tr|C9J9X8|C9J9X8_HUMAN;tr|C9JCX6|C9JCX6_HUMAN;tr|C9JXA0|C9JXA0_HUMAN	sp|Q9BYV8|CEP41_HUMAN;tr|F8WF85|F8WF85_HUMAN;tr|C9J6R3|C9J6R3_HUMAN;tr|C9J9X8|C9J9X8_HUMAN;tr|C9JCX6|C9JCX6_HUMAN;tr|C9JXA0|C9JXA0_HUMAN	sp|Q9BYV8|CEP41_HUMAN Centrosomal protein of 41 kDa OS=Homo sapiens OX=9606 GN=CEP41 PE=1 SV=1;tr|F8WF85|F8WF85_HUMAN Centrosomal protein of 41 kDa OS=Homo sapiens OX=9606 GN=CEP41 PE=1 SV=1;tr|C9J6R3|C9J6R3_HUMAN Centrosomal protein of 41 kDa (Fragment) O	CEP41	Q9BYV8	6	2	2	2	2	1	1	2	1	1	2	1	1	9.7	9.7	9.7	41.368	373	373;125;140;161;181;193	0.00024845	5.6089	By MS/MS	By matching	By matching	9.7	4.8	4.8	16907000	8975400	8364500	1	0	0	1	3957
tr|H0Y432|H0Y432_HUMAN;sp|Q53EZ4|CEP55_HUMAN	tr|H0Y432|H0Y432_HUMAN;sp|Q53EZ4|CEP55_HUMAN	tr|H0Y432|H0Y432_HUMAN Centrosomal protein of 55 kDa (Fragment) OS=Homo sapiens OX=9606 GN=CEP55 PE=1 SV=1;sp|Q53EZ4|CEP55_HUMAN Centrosomal protein of 55 kDa OS=Homo sapiens OX=9606 GN=CEP55 PE=1 SV=3	CEP55	Q53EZ4	2	1	1	1	1	1	1	1	1	1	1	1	1	6.2	6.2	6.2	24.594	208	208;464	0.00047181	4.594	By MS/MS	By MS/MS	By matching	6.2	6.2	6.2	6051500	5698000	11433000	1	1	0	2	2652
tr|A0A087WYE2|A0A087WYE2_HUMAN;sp|Q5T4B2|GT253_HUMAN;tr|X6RL83|X6RL83_HUMAN;tr|B7ZBS8|B7ZBS8_HUMAN;tr|B7ZBS9|B7ZBS9_HUMAN;tr|B7ZBT0|B7ZBT0_HUMAN	tr|A0A087WYE2|A0A087WYE2_HUMAN;sp|Q5T4B2|GT253_HUMAN	tr|A0A087WYE2|A0A087WYE2_HUMAN Inactive glycosyltransferase 25 family member 3 OS=Homo sapiens OX=9606 GN=CERCAM PE=1 SV=1;sp|Q5T4B2|GT253_HUMAN Inactive glycosyltransferase 25 family member 3 OS=Homo sapiens OX=9606 GN=CERCAM PE=1 SV=1	CERCAM	Q5T4B2	6	6	6	6	5	5	4	5	5	4	5	5	4	11.6	11.6	11.6	58.984	517	517;595;218;64;79;109	0	23.625	By MS/MS	By MS/MS	By MS/MS	9.9	9.9	8.3	100140000	64359000	77887000	4	6	5	15	2724
tr|Q5SZE1|Q5SZE1_HUMAN;sp|Q96G23|CERS2_HUMAN;tr|Q5SZE2|Q5SZE2_HUMAN;tr|Q5SZE3|Q5SZE3_HUMAN;tr|H0YKH6|H0YKH6_HUMAN;tr|Q5SZE4|Q5SZE4_HUMAN;tr|H0YNU7|H0YNU7_HUMAN;tr|H0YLQ6|H0YLQ6_HUMAN	tr|Q5SZE1|Q5SZE1_HUMAN;sp|Q96G23|CERS2_HUMAN;tr|Q5SZE2|Q5SZE2_HUMAN;tr|Q5SZE3|Q5SZE3_HUMAN;tr|H0YKH6|H0YKH6_HUMAN;tr|Q5SZE4|Q5SZE4_HUMAN;tr|H0YNU7|H0YNU7_HUMAN	tr|Q5SZE1|Q5SZE1_HUMAN Ceramide synthase 2 (Fragment) OS=Homo sapiens OX=9606 GN=CERS2 PE=1 SV=2;sp|Q96G23|CERS2_HUMAN Ceramide synthase 2 OS=Homo sapiens OX=9606 GN=CERS2 PE=1 SV=1;tr|Q5SZE2|Q5SZE2_HUMAN Ceramide synthase 2 (Fragment) OS=Homo sapiens OX=9	CERS2	Q96G23	8	3	3	3	3	3	3	3	3	3	3	3	3	10.9	10.9	10.9	36.373	304	304;380;128;192;222;249;377;228	0	20.39	By MS/MS	By MS/MS	By MS/MS	10.9	10.9	10.9	82202000	79985000	83383000	3	3	3	9	3581
sp|Q8N5B7|CERS5_HUMAN;tr|Q49AQ3|Q49AQ3_HUMAN;tr|H0YI10|H0YI10_HUMAN;tr|F8VXY1|F8VXY1_HUMAN	sp|Q8N5B7|CERS5_HUMAN;tr|Q49AQ3|Q49AQ3_HUMAN;tr|H0YI10|H0YI10_HUMAN;tr|F8VXY1|F8VXY1_HUMAN	sp|Q8N5B7|CERS5_HUMAN Ceramide synthase 5 OS=Homo sapiens OX=9606 GN=CERS5 PE=2 SV=1;tr|Q49AQ3|Q49AQ3_HUMAN Ceramide synthase 5 OS=Homo sapiens OX=9606 GN=CERS5 PE=1 SV=1;tr|H0YI10|H0YI10_HUMAN Ceramide synthase 5 (Fragment) OS=Homo sapiens OX=9606 GN=CERS	CERS5	Q8N5B7	4	2	2	2	1	2	2	1	2	2	1	2	2	5.1	5.1	5.1	45.752	392	392;195;259;351	0.0013046	3.169	By MS/MS	By MS/MS	By MS/MS	1.8	5.1	5.1	8587700	5380900	10652000	1	2	1	4	3166
sp|O00748|EST2_HUMAN	sp|O00748|EST2_HUMAN	sp|O00748|EST2_HUMAN Cocaine esterase OS=Homo sapiens OX=9606 GN=CES2 PE=1 SV=1	CES2	O00748	1	2	2	2	1	1	1	1	1	1	1	1	1	3.9	3.9	3.9	61.806	559	559	0.00089807	3.6668	By MS/MS	By MS/MS	By MS/MS	2.1	1.8	2.1	5553800	0	3333600	0	1	0	1	193
sp|P41208|CETN2_HUMAN;sp|Q12798|CETN1_HUMAN	sp|P41208|CETN2_HUMAN	sp|P41208|CETN2_HUMAN Centrin-2 OS=Homo sapiens OX=9606 GN=CETN2 PE=1 SV=1	CETN2	P41208	2	4	4	4	3	4	4	3	4	4	3	4	4	39	39	39	19.738	172	172;172	0	44.473	By MS/MS	By MS/MS	By MS/MS	32	39	39	66666000	55464000	80190000	3	3	3	9	1449
sp|Q9Y6A4|CFA20_HUMAN;tr|H3BPA3|H3BPA3_HUMAN	sp|Q9Y6A4|CFA20_HUMAN	sp|Q9Y6A4|CFA20_HUMAN Cilia- and flagella-associated protein 20 OS=Homo sapiens OX=9606 GN=CFAP20 PE=1 SV=1	CFAP20	Q9Y6A4	2	6	6	6	6	4	6	6	4	6	6	4	6	33.2	33.2	33.2	22.774	193	193;108	0	21.081	By MS/MS	By MS/MS	By MS/MS	33.2	19.7	33.2	189330000	91269000	188280000	7	4	5	16	4887
sp|Q9UEE9|CFDP1_HUMAN	sp|Q9UEE9|CFDP1_HUMAN	sp|Q9UEE9|CFDP1_HUMAN Craniofacial development protein 1 OS=Homo sapiens OX=9606 GN=CFDP1 PE=1 SV=1	CFDP1	Q9UEE9	1	5	5	5	5	4	4	5	4	4	5	4	4	15.4	15.4	15.4	33.592	299	299	0	11.987	By MS/MS	By MS/MS	By MS/MS	15.4	13	13	40885000	32349000	16563000	4	3	2	9	4513
tr|G3XAM2|G3XAM2_HUMAN;sp|P05156|CFAI_HUMAN;tr|E7ETH0|E7ETH0_HUMAN;tr|A0A2R8Y3M9|A0A2R8Y3M9_HUMAN;tr|D6R9Z8|D6R9Z8_HUMAN;tr|A0A087X0I2|A0A087X0I2_HUMAN	tr|G3XAM2|G3XAM2_HUMAN;sp|P05156|CFAI_HUMAN;tr|E7ETH0|E7ETH0_HUMAN;tr|A0A2R8Y3M9|A0A2R8Y3M9_HUMAN	tr|G3XAM2|G3XAM2_HUMAN Complement factor I OS=Homo sapiens OX=9606 GN=CFI PE=1 SV=1;sp|P05156|CFAI_HUMAN Complement factor I OS=Homo sapiens OX=9606 GN=CFI PE=1 SV=2;tr|E7ETH0|E7ETH0_HUMAN Complement factor I OS=Homo sapiens OX=9606 GN=CFI PE=1 SV=1;tr|A0A	CFI	P05156	6	4	4	4	4	3	3	4	3	3	4	3	3	9	9	9	65.059	576	576;583;591;631;161;378	0	20.132	By MS/MS	By MS/MS	By MS/MS	9	6.2	6.2	45101000	32210000	35678000	3	3	2	8	792
sp|P23528|COF1_HUMAN;tr|G3V1A4|G3V1A4_HUMAN;tr|E9PK25|E9PK25_HUMAN;tr|E9PP50|E9PP50_HUMAN;tr|E9PQB7|E9PQB7_HUMAN;tr|E9PLJ3|E9PLJ3_HUMAN;tr|E9PS23|E9PS23_HUMAN	sp|P23528|COF1_HUMAN;tr|G3V1A4|G3V1A4_HUMAN;tr|E9PK25|E9PK25_HUMAN;tr|E9PP50|E9PP50_HUMAN;tr|E9PQB7|E9PQB7_HUMAN	sp|P23528|COF1_HUMAN Cofilin-1 OS=Homo sapiens OX=9606 GN=CFL1 PE=1 SV=3;tr|G3V1A4|G3V1A4_HUMAN Cofilin 1 (Non-muscle), isoform CRA_a OS=Homo sapiens OX=9606 GN=CFL1 PE=1 SV=1;tr|E9PK25|E9PK25_HUMAN Cofilin-1 OS=Homo sapiens OX=9606 GN=CFL1 PE=1 SV=1;tr|E9	CFL1	P23528	7	20	20	15	20	19	17	20	19	17	15	14	12	84.9	84.9	68.7	18.502	166	166;149;204;159;122;79;90	0	150.86	By MS/MS	By MS/MS	By MS/MS	84.9	84.9	79.5	22922000000	18613000000	21838000000	88	85	76	249	1183
sp|Q9Y281|COF2_HUMAN;tr|F8WDN3|F8WDN3_HUMAN;tr|G3V2U0|G3V2U0_HUMAN	sp|Q9Y281|COF2_HUMAN	sp|Q9Y281|COF2_HUMAN Cofilin-2 OS=Homo sapiens OX=9606 GN=CFL2 PE=1 SV=1	CFL2	Q9Y281	3	15	10	10	15	14	13	10	9	8	10	9	8	71.1	48.2	48.2	18.736	166	166;58;21	0	68.575	By MS/MS	By MS/MS	By MS/MS	71.1	70.5	65.7	614560000	471900000	580160000	6	7	4	17	4701
sp|Q9UFW8|CGBP1_HUMAN;tr|C9JUJ0|C9JUJ0_HUMAN	sp|Q9UFW8|CGBP1_HUMAN;tr|C9JUJ0|C9JUJ0_HUMAN	sp|Q9UFW8|CGBP1_HUMAN CGG triplet repeat-binding protein 1 OS=Homo sapiens OX=9606 GN=CGGBP1 PE=1 SV=2;tr|C9JUJ0|C9JUJ0_HUMAN CGG triplet repeat-binding protein 1 (Fragment) OS=Homo sapiens OX=9606 GN=CGGBP1 PE=1 SV=1	CGGBP1	Q9UFW8	2	6	6	6	5	6	5	5	6	5	5	6	5	29.3	29.3	29.3	18.82	167	167;106	0	8.9357	By MS/MS	By MS/MS	By MS/MS	29.3	29.3	29.3	77264000	68655000	77307000	3	3	2	8	4521
sp|Q96JM3|CHAP1_HUMAN;tr|A0A2R8Y4S6|A0A2R8Y4S6_HUMAN;tr|S4R3K0|S4R3K0_HUMAN;tr|A0A2R8Y735|A0A2R8Y735_HUMAN	sp|Q96JM3|CHAP1_HUMAN	sp|Q96JM3|CHAP1_HUMAN Chromosome alignment-maintaining phosphoprotein 1 OS=Homo sapiens OX=9606 GN=CHAMP1 PE=1 SV=2	CHAMP1	Q96JM3	4	7	7	7	4	3	7	4	3	7	4	3	7	8.3	8.3	8.3	89.098	812	812;122;145;194	0	13.638	By MS/MS	By MS/MS	By MS/MS	4.8	3.4	8.3	54007000	34617000	54355000	2	1	5	8	3633
sp|Q9Y6H1|CHCH2_HUMAN;sp|Q5T1J5|CHCH9_HUMAN	sp|Q9Y6H1|CHCH2_HUMAN;sp|Q5T1J5|CHCH9_HUMAN	sp|Q9Y6H1|CHCH2_HUMAN Coiled-coil-helix-coiled-coil-helix domain-containing protein 2 OS=Homo sapiens OX=9606 GN=CHCHD2 PE=1 SV=1;sp|Q5T1J5|CHCH9_HUMAN Putative coiled-coil-helix-coiled-coil-helix domain-containing protein CHCHD2P9, mitochondrial OS=Homo s	CHCHD2	Q9Y6H1	2	2	2	2	2	0	2	2	0	2	2	0	2	15.2	15.2	15.2	15.512	151	151;151	0.00025094	5.8109	By MS/MS		By MS/MS	15.2	0	15.2	31693000	0	32433000	1	0	1	2	4897
sp|Q9NX63|MIC19_HUMAN;tr|C9JRZ6|C9JRZ6_HUMAN;tr|F8WAR4|F8WAR4_HUMAN;tr|A0A286YEX5|A0A286YEX5_HUMAN	sp|Q9NX63|MIC19_HUMAN;tr|C9JRZ6|C9JRZ6_HUMAN;tr|F8WAR4|F8WAR4_HUMAN	sp|Q9NX63|MIC19_HUMAN MICOS complex subunit MIC19 OS=Homo sapiens OX=9606 GN=CHCHD3 PE=1 SV=1;tr|C9JRZ6|C9JRZ6_HUMAN MICOS complex subunit OS=Homo sapiens OX=9606 GN=CHCHD3 PE=1 SV=2;tr|F8WAR4|F8WAR4_HUMAN MICOS complex subunit OS=Homo sapiens OX=9606 GN=C	CHCHD3	Q9NX63	4	9	9	9	8	7	8	8	7	8	8	7	8	38.8	38.8	38.8	26.152	227	227;232;241;101	0	32.964	By MS/MS	By MS/MS	By MS/MS	35.7	30	35.2	397840000	311410000	230720000	7	4	7	18	4363
sp|Q8N4Q1|MIA40_HUMAN	sp|Q8N4Q1|MIA40_HUMAN	sp|Q8N4Q1|MIA40_HUMAN Mitochondrial intermembrane space import and assembly protein 40 OS=Homo sapiens OX=9606 GN=CHCHD4 PE=1 SV=1	CHCHD4	Q8N4Q1	1	4	4	4	4	3	3	4	3	3	4	3	3	41.5	41.5	41.5	15.996	142	142	0	18.969	By MS/MS	By MS/MS	By MS/MS	41.5	31.7	28.9	35371000	23437000	21345000	2	2	2	6	3161
sp|O14646|CHD1_HUMAN	sp|O14646|CHD1_HUMAN	sp|O14646|CHD1_HUMAN Chromodomain-helicase-DNA-binding protein 1 OS=Homo sapiens OX=9606 GN=CHD1 PE=1 SV=2	CHD1	O14646	1	3	2	2	1	3	1	0	2	0	0	2	0	1.7	0.9	0.9	196.69	1710	1710	0.0079317	2.1981	By matching	By MS/MS	By matching	0.8	1.7	0.8	0	5662000	0	0	2	0	2	214
sp|O14647|CHD2_HUMAN;tr|A0A1B0GTU9|A0A1B0GTU9_HUMAN	sp|O14647|CHD2_HUMAN;tr|A0A1B0GTU9|A0A1B0GTU9_HUMAN	sp|O14647|CHD2_HUMAN Chromodomain-helicase-DNA-binding protein 2 OS=Homo sapiens OX=9606 GN=CHD2 PE=1 SV=2;tr|A0A1B0GTU9|A0A1B0GTU9_HUMAN Chromodomain-helicase-DNA-binding protein 2 (Fragment) OS=Homo sapiens OX=9606 GN=CHD2 PE=1 SV=1	CHD2	O14647	2	4	4	3	3	4	4	3	4	4	2	3	3	2.5	2.5	1.8	211.34	1828	1828;954	0	11.717	By MS/MS	By MS/MS	By MS/MS	1.8	2.5	2.5	18420000	19358000	30572000	1	0	1	2	215
tr|A0A2R8Y425|A0A2R8Y425_HUMAN;tr|A0A2R8Y5J0|A0A2R8Y5J0_HUMAN;tr|A0A2R8YFK9|A0A2R8YFK9_HUMAN;tr|A0A2U3TZM0|A0A2U3TZM0_HUMAN;tr|F5GWX5|F5GWX5_HUMAN;sp|Q14839|CHD4_HUMAN;tr|A0A2R8Y212|A0A2R8Y212_HUMAN;tr|A0A2R8Y521|A0A2R8Y521_HUMAN;tr|A0A0C4DGG9|A0A0C4DGG9_HUMAN;tr|A0A2R8YFD8|A0A2R8YFD8_HUMAN;tr|A0A2R8YDJ9|A0A2R8YDJ9_HUMAN;tr|A0A2R8YD40|A0A2R8YD40_HUMAN;tr|A0A2R8YDW2|A0A2R8YDW2_HUMAN;tr|A0A2R8Y4X2|…	tr|A0A2R8Y425|A0A2R8Y425_HUMAN;tr|A0A2R8Y5J0|A0A2R8Y5J0_HUMAN;tr|A0A2R8YFK9|A0A2R8YFK9_HUMAN;tr|A0A2U3TZM0|A0A2U3TZM0_HUMAN;tr|F5GWX5|F5GWX5_HUMAN;sp|Q14839|CHD4_HUMAN;tr|A0A2R8Y212|A0A2R8Y212_HUMAN;tr|A0A2R8Y521|A0A2R8Y521_HUMAN;tr|A0A0C4DGG9|A0A0C4DGG9_HUMAN;tr|A0A2R8YFD8|A0A2R8YFD8_HUMAN;tr|A0A2R8YDJ9|A0A2R8YDJ9_HUMAN;tr|A0A2R8YD40|A0A2R8YD40_HUMAN;tr|A0A2R8YDW2|A0A2R8YDW2_HUMAN;tr|A0A2R8Y4X2|…	tr|A0A2R8Y425|A0A2R8Y425_HUMAN Chromodomain-helicase-DNA-binding protein 4 (Fragment) OS=Homo sapiens OX=9606 GN=CHD4 PE=1 SV=1;tr|A0A2R8Y5J0|A0A2R8Y5J0_HUMAN Chromodomain-helicase-DNA-binding protein 4 OS=Homo sapiens OX=9606 GN=CHD4 PE=1 SV=1;tr|A0A2R8YF	CHD4	A0A2R8Y425	35	41	41	30	37	38	33	37	38	33	29	28	25	26.5	26.5	20.5	215.49	1889	1889;1892;1899;1902;1905;1912;1914;1920;1937;1903;1554;1484;1215;1262;1645;1669;1671;1425;1377;605;560;1147;554;458;73;103;249;277;354;383;1225;16;48;63;127	0	173.58	By MS/MS	By MS/MS	By MS/MS	24.6	24.8	21	805900000	568570000	770660000	29	32	26	87	2427
sp|Q8TDI0|CHD5_HUMAN;tr|K7EMY3|K7EMY3_HUMAN	sp|Q8TDI0|CHD5_HUMAN;tr|K7EMY3|K7EMY3_HUMAN	sp|Q8TDI0|CHD5_HUMAN Chromodomain-helicase-DNA-binding protein 5 OS=Homo sapiens OX=9606 GN=CHD5 PE=1 SV=1;tr|K7EMY3|K7EMY3_HUMAN Chromodomain-helicase-DNA-binding protein 5 (Fragment) OS=Homo sapiens OX=9606 GN=CHD5 PE=1 SV=1	CHD5	Q8TDI0	2	13	2	1	10	11	8	2	1	0	1	0	0	7.1	1	0.4	223.05	1954	1954;1060	0.00089686	3.6521	By MS/MS	By MS/MS	By matching	5.8	6.4	4.8	56442000	5738400	0	1	0	0	1	3310
sp|Q8IWX8|CHERP_HUMAN;tr|J3QK89|J3QK89_HUMAN	sp|Q8IWX8|CHERP_HUMAN;tr|J3QK89|J3QK89_HUMAN	sp|Q8IWX8|CHERP_HUMAN Calcium homeostasis endoplasmic reticulum protein OS=Homo sapiens OX=9606 GN=CHERP PE=1 SV=3;tr|J3QK89|J3QK89_HUMAN Calcium homeostasis endoplasmic reticulum protein OS=Homo sapiens OX=9606 GN=CHERP PE=1 SV=1	CHERP	Q8IWX8	2	5	5	5	5	4	5	5	4	5	5	4	5	7.2	7.2	7.2	103.7	916	916;927	0	80.46	By MS/MS	By MS/MS	By MS/MS	7.2	5.8	7.2	95484000	76882000	93206000	2	4	1	7	3080
sp|Q9BWS9|CHID1_HUMAN;tr|E9PI70|E9PI70_HUMAN;tr|E9PIP0|E9PIP0_HUMAN;tr|E9PRL3|E9PRL3_HUMAN;tr|E9PPH0|E9PPH0_HUMAN;tr|E9PPA0|E9PPA0_HUMAN;tr|H0YDL6|H0YDL6_HUMAN;tr|E9PKF1|E9PKF1_HUMAN;tr|H0YCC4|H0YCC4_HUMAN;tr|H0YC89|H0YC89_HUMAN	sp|Q9BWS9|CHID1_HUMAN;tr|E9PI70|E9PI70_HUMAN;tr|E9PIP0|E9PIP0_HUMAN;tr|E9PRL3|E9PRL3_HUMAN;tr|E9PPH0|E9PPH0_HUMAN;tr|E9PPA0|E9PPA0_HUMAN	sp|Q9BWS9|CHID1_HUMAN Chitinase domain-containing protein 1 OS=Homo sapiens OX=9606 GN=CHID1 PE=1 SV=1;tr|E9PI70|E9PI70_HUMAN Chitinase domain-containing protein 1 (Fragment) OS=Homo sapiens OX=9606 GN=CHID1 PE=1 SV=8;tr|E9PIP0|E9PIP0_HUMAN Chitinase domai	CHID1	Q9BWS9	10	4	4	4	4	2	4	4	2	4	4	2	4	15	15	15	44.94	393	393;115;119;131;162;224;69;84;84;108	0	13.59	By MS/MS	By MS/MS	By MS/MS	15	10.4	15	79733000	27280000	92966000	2	2	2	6	3918
sp|Q9HD42|CHM1A_HUMAN;tr|F8VUA2|F8VUA2_HUMAN;tr|F8VVT7|F8VVT7_HUMAN;tr|F5H875|F5H875_HUMAN	sp|Q9HD42|CHM1A_HUMAN;tr|F8VUA2|F8VUA2_HUMAN;tr|F8VVT7|F8VVT7_HUMAN;tr|F5H875|F5H875_HUMAN	sp|Q9HD42|CHM1A_HUMAN Charged multivesicular body protein 1a OS=Homo sapiens OX=9606 GN=CHMP1A PE=1 SV=1;tr|F8VUA2|F8VUA2_HUMAN Charged multivesicular body protein 1a OS=Homo sapiens OX=9606 GN=CHMP1A PE=1 SV=1;tr|F8VVT7|F8VVT7_HUMAN Charged multivesicular	CHMP1A	Q9HD42	4	6	6	6	5	5	6	5	5	6	5	5	6	24.5	24.5	24.5	21.703	196	196;181;187;132	0	11.255	By MS/MS	By MS/MS	By MS/MS	20.4	20.4	24.5	86763000	79419000	150120000	5	4	5	14	4194
sp|Q7LBR1|CHM1B_HUMAN	sp|Q7LBR1|CHM1B_HUMAN	sp|Q7LBR1|CHM1B_HUMAN Charged multivesicular body protein 1b OS=Homo sapiens OX=9606 GN=CHMP1B PE=1 SV=1	CHMP1B	Q7LBR1	1	4	4	4	2	4	1	2	4	1	2	4	1	16.1	16.1	16.1	22.109	199	199	0	6.5858	By MS/MS	By MS/MS	By MS/MS	8.5	16.1	4	45785000	44390000	0	1	4	1	6	2931
tr|M0R1L7|M0R1L7_HUMAN;sp|O43633|CHM2A_HUMAN;tr|M0R1T5|M0R1T5_HUMAN;tr|M0QXX8|M0QXX8_HUMAN	tr|M0R1L7|M0R1L7_HUMAN;sp|O43633|CHM2A_HUMAN;tr|M0R1T5|M0R1T5_HUMAN	tr|M0R1L7|M0R1L7_HUMAN Charged multivesicular body protein 2a (Fragment) OS=Homo sapiens OX=9606 GN=CHMP2A PE=1 SV=1;sp|O43633|CHM2A_HUMAN Charged multivesicular body protein 2a OS=Homo sapiens OX=9606 GN=CHMP2A PE=1 SV=1;tr|M0R1T5|M0R1T5_HUMAN Charged mul	CHMP2A	O43633	4	4	4	4	3	3	3	3	3	3	3	3	3	19.5	19.5	19.5	18.739	159	159;222;227;55	0	8.0277	By MS/MS	By MS/MS	By MS/MS	14.5	14.5	15.1	137310000	75127000	83264000	2	3	1	6	367
sp|Q9UQN3|CHM2B_HUMAN;tr|C9J0A7|C9J0A7_HUMAN;tr|A0A087WW88|A0A087WW88_HUMAN;sp|Q92828|COR2A_HUMAN	sp|Q9UQN3|CHM2B_HUMAN;tr|C9J0A7|C9J0A7_HUMAN;tr|A0A087WW88|A0A087WW88_HUMAN	sp|Q9UQN3|CHM2B_HUMAN Charged multivesicular body protein 2b OS=Homo sapiens OX=9606 GN=CHMP2B PE=1 SV=1;tr|C9J0A7|C9J0A7_HUMAN Charged multivesicular body protein 2b OS=Homo sapiens OX=9606 GN=CHMP2B PE=1 SV=1;tr|A0A087WW88|A0A087WW88_HUMAN Charged multiv	CHMP2B	Q9UQN3	4	5	5	5	4	3	3	4	3	3	4	3	3	21.1	21.1	21.1	23.906	213	213;183;179;525	0	10.739	By MS/MS	By MS/MS	By MS/MS	16.9	12.2	12.7	58041000	47173000	59220000	1	2	1	4	4683
sp|Q9Y3E7|CHMP3_HUMAN;tr|A0A140T963|A0A140T963_HUMAN	sp|Q9Y3E7|CHMP3_HUMAN	sp|Q9Y3E7|CHMP3_HUMAN Charged multivesicular body protein 3 OS=Homo sapiens OX=9606 GN=CHMP3 PE=1 SV=3	CHMP3	Q9Y3E7	2	5	5	5	5	4	1	5	4	1	5	4	1	21.2	21.2	21.2	25.073	222	222;221	0	9.3596	By MS/MS	By MS/MS	By MS/MS	21.2	18	4.1	38996000	56499000	0	4	3	1	8	4783
sp|Q9BY43|CHM4A_HUMAN;tr|E9PQI5|E9PQI5_HUMAN;tr|E9PQ80|E9PQ80_HUMAN;tr|H0YI89|H0YI89_HUMAN;tr|H0YIN6|H0YIN6_HUMAN	sp|Q9BY43|CHM4A_HUMAN;tr|E9PQI5|E9PQI5_HUMAN;tr|E9PQ80|E9PQ80_HUMAN;tr|H0YI89|H0YI89_HUMAN	sp|Q9BY43|CHM4A_HUMAN Charged multivesicular body protein 4a OS=Homo sapiens OX=9606 GN=CHMP4A PE=1 SV=3;tr|E9PQI5|E9PQI5_HUMAN Charged multivesicular body protein 4a OS=Homo sapiens OX=9606 GN=CHMP4A PE=1 SV=1;tr|E9PQ80|E9PQ80_HUMAN Charged multivesicular	CHMP4A	Q9BY43	5	5	1	1	5	5	3	1	1	0	1	1	0	25.7	7.2	7.2	25.098	222	222;166;213;61;117	0.0039791	2.5752	By matching	By MS/MS	By matching	25.7	25.7	14.4	11277000	9032800	0	0	1	0	1	3941
sp|Q9H444|CHM4B_HUMAN;sp|P59074|CHM4P_HUMAN	sp|Q9H444|CHM4B_HUMAN	sp|Q9H444|CHM4B_HUMAN Charged multivesicular body protein 4b OS=Homo sapiens OX=9606 GN=CHMP4B PE=1 SV=1	CHMP4B	Q9H444	2	11	11	11	10	10	11	10	10	11	10	10	11	58	58	58	24.95	224	224;171	0	63.895	By MS/MS	By MS/MS	By MS/MS	47.3	51.8	58	623110000	517200000	583900000	9	9	12	30	4089
sp|Q9NZZ3|CHMP5_HUMAN	sp|Q9NZZ3|CHMP5_HUMAN	sp|Q9NZZ3|CHMP5_HUMAN Charged multivesicular body protein 5 OS=Homo sapiens OX=9606 GN=CHMP5 PE=1 SV=1	CHMP5	Q9NZZ3	1	3	3	3	1	1	3	1	1	3	1	1	3	20.1	20.1	20.1	24.57	219	219	0	37.689	By MS/MS	By MS/MS	By MS/MS	9.6	9.6	20.1	14956000	10093000	17494000	1	1	2	4	4421
sp|Q96FZ7|CHMP6_HUMAN;tr|I3L4A1|I3L4A1_HUMAN;tr|I3L3E4|I3L3E4_HUMAN;tr|I3L4G8|I3L4G8_HUMAN	sp|Q96FZ7|CHMP6_HUMAN;tr|I3L4A1|I3L4A1_HUMAN;tr|I3L3E4|I3L3E4_HUMAN;tr|I3L4G8|I3L4G8_HUMAN	sp|Q96FZ7|CHMP6_HUMAN Charged multivesicular body protein 6 OS=Homo sapiens OX=9606 GN=CHMP6 PE=1 SV=3;tr|I3L4A1|I3L4A1_HUMAN Charged multivesicular body protein 6 (Fragment) OS=Homo sapiens OX=9606 GN=CHMP6 PE=1 SV=1;tr|I3L3E4|I3L3E4_HUMAN Charged multive	CHMP6	Q96FZ7	4	6	6	6	6	5	4	6	5	4	6	5	4	30.8	30.8	30.8	23.485	201	201;224;113;173	0	22.855	By MS/MS	By MS/MS	By MS/MS	30.8	23.9	19.9	176570000	118480000	136960000	6	4	3	13	3578
sp|Q8WUX9|CHMP7_HUMAN;tr|E5RJI3|E5RJI3_HUMAN	sp|Q8WUX9|CHMP7_HUMAN;tr|E5RJI3|E5RJI3_HUMAN	sp|Q8WUX9|CHMP7_HUMAN Charged multivesicular body protein 7 OS=Homo sapiens OX=9606 GN=CHMP7 PE=1 SV=1;tr|E5RJI3|E5RJI3_HUMAN Charged multivesicular body protein 7 OS=Homo sapiens OX=9606 GN=CHMP7 PE=1 SV=1	CHMP7	Q8WUX9	2	2	2	2	2	1	2	2	1	2	2	1	2	6	6	6	50.91	453	453;157	0.0006922	4.207	By MS/MS	By MS/MS	By MS/MS	6	2.9	6	10230000	9204000	16932000	1	1	1	3	3346
sp|Q9UHD1|CHRD1_HUMAN;tr|E9PPQ5|E9PPQ5_HUMAN;tr|E9PIZ4|E9PIZ4_HUMAN;tr|E9PSD5|E9PSD5_HUMAN;tr|E9PHZ2|E9PHZ2_HUMAN;tr|E9PL00|E9PL00_HUMAN	sp|Q9UHD1|CHRD1_HUMAN;tr|E9PPQ5|E9PPQ5_HUMAN	sp|Q9UHD1|CHRD1_HUMAN Cysteine and histidine-rich domain-containing protein 1 OS=Homo sapiens OX=9606 GN=CHORDC1 PE=1 SV=2;tr|E9PPQ5|E9PPQ5_HUMAN Cysteine and histidine-rich domain-containing protein 1 OS=Homo sapiens OX=9606 GN=CHORDC1 PE=1 SV=1	CHORDC1	Q9UHD1	6	11	11	11	9	8	9	9	8	9	9	8	9	44	44	44	37.489	332	332;184;116;120;144;39	0	45.402	By MS/MS	By MS/MS	By MS/MS	36.4	35.8	36.7	153270000	114760000	135720000	6	5	6	17	4541
sp|Q99653|CHP1_HUMAN;tr|H0YKE7|H0YKE7_HUMAN;tr|F5GX29|F5GX29_HUMAN;tr|H0YNG9|H0YNG9_HUMAN;tr|H0YLY7|H0YLY7_HUMAN;tr|H0YLX1|H0YLX1_HUMAN	sp|Q99653|CHP1_HUMAN;tr|H0YKE7|H0YKE7_HUMAN;tr|F5GX29|F5GX29_HUMAN;tr|H0YNG9|H0YNG9_HUMAN;tr|H0YLY7|H0YLY7_HUMAN	sp|Q99653|CHP1_HUMAN Calcineurin B homologous protein 1 OS=Homo sapiens OX=9606 GN=CHP1 PE=1 SV=3;tr|H0YKE7|H0YKE7_HUMAN Calcineurin B homologous protein 1 OS=Homo sapiens OX=9606 GN=CHP1 PE=1 SV=1;tr|F5GX29|F5GX29_HUMAN Calcineurin B homologous protein 1	CHP1	Q99653	6	4	4	4	4	3	4	4	3	4	4	3	4	27.7	27.7	27.7	22.456	195	195;123;128;154;91;53	0	11.103	By matching	By MS/MS	By MS/MS	27.7	19.5	27.7	56512000	25627000	61107000	0	3	1	4	3767
sp|Q8IZ52|CHSS2_HUMAN	sp|Q8IZ52|CHSS2_HUMAN	sp|Q8IZ52|CHSS2_HUMAN Chondroitin sulfate synthase 2 OS=Homo sapiens OX=9606 GN=CHPF PE=1 SV=2	CHPF	Q8IZ52	1	4	4	4	2	3	4	2	3	4	2	3	4	5.7	5.7	5.7	85.466	775	775	0	9.6064	By matching	By MS/MS	By MS/MS	2.5	4.6	5.7	8587900	13324000	17453000	0	1	3	4	3117
tr|G5E9W2|G5E9W2_HUMAN;sp|Q9P2E5|CHPF2_HUMAN	tr|G5E9W2|G5E9W2_HUMAN;sp|Q9P2E5|CHPF2_HUMAN	tr|G5E9W2|G5E9W2_HUMAN Hexosyltransferase OS=Homo sapiens OX=9606 GN=CHPF2 PE=1 SV=1;sp|Q9P2E5|CHPF2_HUMAN Chondroitin sulfate glucuronyltransferase OS=Homo sapiens OX=9606 GN=CHPF2 PE=2 SV=2	CHPF2	Q9P2E5	2	2	2	2	2	2	2	2	2	2	2	2	2	3.3	3.3	3.3	85.146	764	764;772	0	7.0154	By MS/MS	By MS/MS	By MS/MS	3.3	3.3	3.3	16680000	17672000	16286000	1	1	2	4	4458
tr|H0YN65|H0YN65_HUMAN;sp|Q8NCH0|CHSTE_HUMAN	tr|H0YN65|H0YN65_HUMAN;sp|Q8NCH0|CHSTE_HUMAN	tr|H0YN65|H0YN65_HUMAN Carbohydrate sulfotransferase OS=Homo sapiens OX=9606 GN=CHST14 PE=1 SV=1;sp|Q8NCH0|CHSTE_HUMAN Carbohydrate sulfotransferase 14 OS=Homo sapiens OX=9606 GN=CHST14 PE=1 SV=2	CHST14	Q8NCH0	2	2	2	2	1	2	1	1	2	1	1	2	1	4.6	4.6	4.6	39.902	351	351;376	0.0012984	3.0756	By MS/MS	By MS/MS	By matching	2.6	4.6	2.6	6911300	466730000	6095300	1	2	0	3	3225
tr|X6R700|X6R700_HUMAN;sp|Q9Y3Y2|CHTOP_HUMAN;tr|A0A087X1B7|A0A087X1B7_HUMAN	tr|X6R700|X6R700_HUMAN;sp|Q9Y3Y2|CHTOP_HUMAN;tr|A0A087X1B7|A0A087X1B7_HUMAN	tr|X6R700|X6R700_HUMAN Chromatin target of PRMT1 protein OS=Homo sapiens OX=9606 GN=CHTOP PE=1 SV=1;sp|Q9Y3Y2|CHTOP_HUMAN Chromatin target of PRMT1 protein OS=Homo sapiens OX=9606 GN=CHTOP PE=1 SV=2;tr|A0A087X1B7|A0A087X1B7_HUMAN Chromatin target of PRMT1	CHTOP	Q9Y3Y2	3	3	3	3	3	3	3	3	3	3	3	3	3	15.2	15.2	15.2	23.661	223	223;248;76	0	10.736	By MS/MS	By MS/MS	By MS/MS	15.2	15.2	15.2	94314000	86208000	81043000	4	4	4	12	4794
sp|O15111|IKKA_HUMAN	sp|O15111|IKKA_HUMAN	sp|O15111|IKKA_HUMAN Inhibitor of nuclear factor kappa-B kinase subunit alpha OS=Homo sapiens OX=9606 GN=CHUK PE=1 SV=2	CHUK	O15111	1	1	1	1	1	0	0	1	0	0	1	0	0	1.2	1.2	1.2	84.639	745	745	0.0073454	2.2497	By MS/MS			1.2	0	0	4710100	0	0	1	0	0	1	271
sp|O76071|CIAO1_HUMAN	sp|O76071|CIAO1_HUMAN	sp|O76071|CIAO1_HUMAN Probable cytosolic iron-sulfur protein assembly protein CIAO1 OS=Homo sapiens OX=9606 GN=CIAO1 PE=1 SV=1	CIAO1	O76071	1	4	4	4	3	3	4	3	3	4	3	3	4	16.8	16.8	16.8	37.84	339	339	0	13.321	By MS/MS	By MS/MS	By MS/MS	14.2	14.2	16.8	67013000	50942000	90274000	3	2	3	8	589
tr|H0YKV4|H0YKV4_HUMAN;sp|Q9H5X1|CIA2A_HUMAN	tr|H0YKV4|H0YKV4_HUMAN;sp|Q9H5X1|CIA2A_HUMAN	tr|H0YKV4|H0YKV4_HUMAN Cytosolic iron-sulfur assembly component 2A OS=Homo sapiens OX=9606 GN=CIAO2A PE=1 SV=1;sp|Q9H5X1|CIA2A_HUMAN Cytosolic iron-sulfur assembly component 2A OS=Homo sapiens OX=9606 GN=CIAO2A PE=1 SV=1	CIAO2A	Q9H5X1	2	1	1	1	0	1	0	0	1	0	0	1	0	6.9	6.9	6.9	14.908	130	130;160	0.0073484	2.2575		By MS/MS		0	6.9	0	0	6199000	0	0	1	0	1	4108
sp|Q9Y3D0|CIA2B_HUMAN;tr|J3KS95|J3KS95_HUMAN;tr|H3BNV7|H3BNV7_HUMAN	sp|Q9Y3D0|CIA2B_HUMAN;tr|J3KS95|J3KS95_HUMAN;tr|H3BNV7|H3BNV7_HUMAN	sp|Q9Y3D0|CIA2B_HUMAN Cytosolic iron-sulfur assembly component 2B OS=Homo sapiens OX=9606 GN=CIAO2B PE=1 SV=1;tr|J3KS95|J3KS95_HUMAN Cytosolic iron-sulfur assembly component 2B (Fragment) OS=Homo sapiens OX=9606 GN=CIAO2B PE=1 SV=1;tr|H3BNV7|H3BNV7_HUMAN C	CIAO2B	Q9Y3D0	3	4	4	4	4	4	4	4	4	4	4	4	4	41.7	41.7	41.7	17.663	163	163;106;161	0	35.247	By MS/MS	By MS/MS	By MS/MS	41.7	41.7	41.7	106460000	88886000	116590000	3	5	2	10	4776
sp|Q6FI81|CPIN1_HUMAN;tr|H3BV90|H3BV90_HUMAN;tr|H3BT65|H3BT65_HUMAN;tr|H3BUG4|H3BUG4_HUMAN;tr|H3BPG7|H3BPG7_HUMAN;tr|H3BQ23|H3BQ23_HUMAN;tr|H3BTZ8|H3BTZ8_HUMAN	sp|Q6FI81|CPIN1_HUMAN;tr|H3BV90|H3BV90_HUMAN;tr|H3BT65|H3BT65_HUMAN;tr|H3BUG4|H3BUG4_HUMAN	sp|Q6FI81|CPIN1_HUMAN Anamorsin OS=Homo sapiens OX=9606 GN=CIAPIN1 PE=1 SV=2;tr|H3BV90|H3BV90_HUMAN Fe-S cluster assembly protein DRE2 OS=Homo sapiens OX=9606 GN=CIAPIN1 PE=1 SV=1;tr|H3BT65|H3BT65_HUMAN Anamorsin OS=Homo sapiens OX=9606 GN=CIAPIN1 PE=1 SV=	CIAPIN1	Q6FI81	7	10	10	10	9	9	9	9	9	9	9	9	9	39.7	39.7	39.7	33.582	312	312;246;266;188;239;129;72	0	31.599	By MS/MS	By MS/MS	By MS/MS	37.2	34.3	37.2	210080000	211970000	221760000	9	7	7	23	2794
tr|A0A0A0MQR4|A0A0A0MQR4_HUMAN;sp|Q96RK0|CIC_HUMAN;tr|I3L2J0|I3L2J0_HUMAN;tr|I3L373|I3L373_HUMAN;tr|I3L135|I3L135_HUMAN;tr|I3L1Q4|I3L1Q4_HUMAN	tr|A0A0A0MQR4|A0A0A0MQR4_HUMAN;sp|Q96RK0|CIC_HUMAN;tr|I3L2J0|I3L2J0_HUMAN;tr|I3L373|I3L373_HUMAN;tr|I3L135|I3L135_HUMAN;tr|I3L1Q4|I3L1Q4_HUMAN	tr|A0A0A0MQR4|A0A0A0MQR4_HUMAN Protein capicua homolog OS=Homo sapiens OX=9606 GN=CIC PE=1 SV=1;sp|Q96RK0|CIC_HUMAN Protein capicua homolog OS=Homo sapiens OX=9606 GN=CIC PE=1 SV=2;tr|I3L2J0|I3L2J0_HUMAN Protein capicua homolog OS=Homo sapiens OX=9606 GN=C	CIC	Q96RK0	6	2	2	2	1	2	1	1	2	1	1	2	1	1.2	1.2	1.2	163.68	1606	1606;1608;2514;144;309;320	0.0011025	3.3993	By matching	By MS/MS	By MS/MS	0.6	1.2	0.6	10510000	11296000	10706000	0	2	0	2	3698
sp|Q8TCG1|CIP2A_HUMAN;tr|A0A087X211|A0A087X211_HUMAN	sp|Q8TCG1|CIP2A_HUMAN;tr|A0A087X211|A0A087X211_HUMAN	sp|Q8TCG1|CIP2A_HUMAN Protein CIP2A OS=Homo sapiens OX=9606 GN=CIP2A PE=1 SV=2;tr|A0A087X211|A0A087X211_HUMAN Protein CIP2A OS=Homo sapiens OX=9606 GN=CIP2A PE=1 SV=1	CIP2A	Q8TCG1	2	6	6	6	3	4	4	3	4	4	3	4	4	5.5	5.5	5.5	102.18	905	905;906	0.000246	5.3901	By MS/MS	By MS/MS	By MS/MS	2.5	3.8	3.4	106090000	53606000	45593000	1	2	2	5	3295
sp|Q14011|CIRBP_HUMAN;tr|K7EMY9|K7EMY9_HUMAN;tr|K7EPM4|K7EPM4_HUMAN;tr|K7EQR7|K7EQR7_HUMAN;tr|D6W5Y5|D6W5Y5_HUMAN;tr|K7ENX8|K7ENX8_HUMAN;tr|K7ELV6|K7ELV6_HUMAN;tr|K7EJV5|K7EJV5_HUMAN;tr|K7ELT6|K7ELT6_HUMAN;tr|K7EJV1|K7EJV1_HUMAN;tr|K7ER40|K7ER40_HUMAN;tr|K7EQX4|K7EQX4_HUMAN;tr|K7ENN6|K7ENN6_HUMAN;tr|F6WMK9|F6WMK9_HUMAN;tr|K7EIF7|K7EIF7_HUMAN;tr|K7EQL0|K7EQL0_HUMAN	sp|Q14011|CIRBP_HUMAN;tr|K7EMY9|K7EMY9_HUMAN;tr|K7EPM4|K7EPM4_HUMAN;tr|K7EQR7|K7EQR7_HUMAN;tr|D6W5Y5|D6W5Y5_HUMAN;tr|K7ENX8|K7ENX8_HUMAN;tr|K7ELV6|K7ELV6_HUMAN;tr|K7EJV5|K7EJV5_HUMAN;tr|K7ELT6|K7ELT6_HUMAN;tr|K7EJV1|K7EJV1_HUMAN;tr|K7ER40|K7ER40_HUMAN	sp|Q14011|CIRBP_HUMAN Cold-inducible RNA-binding protein OS=Homo sapiens OX=9606 GN=CIRBP PE=1 SV=1;tr|K7EMY9|K7EMY9_HUMAN Cold-inducible RNA-binding protein OS=Homo sapiens OX=9606 GN=CIRBP PE=1 SV=1;tr|K7EPM4|K7EPM4_HUMAN Cold-inducible RNA-binding prote	CIRBP	Q14011	16	6	6	6	6	6	6	6	6	6	6	6	6	43.6	43.6	43.6	18.648	172	172;159;168;202;297;80;89;105;135;148;173;32;38;58;60;79	0	38.046	By MS/MS	By MS/MS	By MS/MS	43.6	43.6	43.6	418580000	318910000	480260000	8	8	8	24	2349
sp|Q9NZ45|CISD1_HUMAN	sp|Q9NZ45|CISD1_HUMAN	sp|Q9NZ45|CISD1_HUMAN CDGSH iron-sulfur domain-containing protein 1 OS=Homo sapiens OX=9606 GN=CISD1 PE=1 SV=1	CISD1	Q9NZ45	1	3	3	3	3	3	3	3	3	3	3	3	3	34.3	34.3	34.3	12.199	108	108	0	37.888	By MS/MS	By MS/MS	By MS/MS	34.3	34.3	34.3	126480000	80551000	101200000	3	1	3	7	4401
sp|Q8N5K1|CISD2_HUMAN;tr|D6RCF4|D6RCF4_HUMAN;tr|A0A2R8Y540|A0A2R8Y540_HUMAN;tr|I3L1N9|I3L1N9_HUMAN	sp|Q8N5K1|CISD2_HUMAN;tr|D6RCF4|D6RCF4_HUMAN	sp|Q8N5K1|CISD2_HUMAN CDGSH iron-sulfur domain-containing protein 2 OS=Homo sapiens OX=9606 GN=CISD2 PE=1 SV=1;tr|D6RCF4|D6RCF4_HUMAN CDGSH iron-sulfur domain-containing protein 2 OS=Homo sapiens OX=9606 GN=CISD2 PE=1 SV=1	CISD2	Q8N5K1	4	6	6	6	6	6	6	6	6	6	6	6	6	49.6	49.6	49.6	15.278	135	135;145;40;47	0	44.348	By MS/MS	By MS/MS	By MS/MS	49.6	49.6	49.6	190580000	154900000	191030000	5	4	5	14	3171
sp|Q07065|CKAP4_HUMAN	sp|Q07065|CKAP4_HUMAN	sp|Q07065|CKAP4_HUMAN Cytoskeleton-associated protein 4 OS=Homo sapiens OX=9606 GN=CKAP4 PE=1 SV=2	CKAP4	Q07065	1	41	41	41	40	40	41	40	40	41	40	40	41	62.3	62.3	62.3	66.022	602	602	0	323.31	By MS/MS	By MS/MS	By MS/MS	61.1	61.1	62.3	12082000000	10543000000	12826000000	64	63	73	200	2136
sp|Q14008|CKAP5_HUMAN;tr|H0YDX5|H0YDX5_HUMAN;tr|E9PQH5|E9PQH5_HUMAN	sp|Q14008|CKAP5_HUMAN	sp|Q14008|CKAP5_HUMAN Cytoskeleton-associated protein 5 OS=Homo sapiens OX=9606 GN=CKAP5 PE=1 SV=3	CKAP5	Q14008	3	78	78	73	71	70	70	71	70	70	68	65	67	45.2	45.2	42.4	225.49	2032	2032;203;151	0	323.31	By MS/MS	By MS/MS	By MS/MS	41.4	41	41.1	4076500000	2987800000	4203000000	69	69	68	206	2348
tr|Q5T179|Q5T179_HUMAN;sp|P61024|CKS1_HUMAN;tr|Q9BZU3|Q9BZU3_HUMAN	tr|Q5T179|Q5T179_HUMAN;sp|P61024|CKS1_HUMAN;tr|Q9BZU3|Q9BZU3_HUMAN	tr|Q5T179|Q5T179_HUMAN Cyclin-dependent kinases regulatory subunit OS=Homo sapiens OX=9606 GN=CKS1B PE=1 SV=1;sp|P61024|CKS1_HUMAN Cyclin-dependent kinases regulatory subunit 1 OS=Homo sapiens OX=9606 GN=CKS1B PE=1 SV=1;tr|Q9BZU3|Q9BZU3_HUMAN Cyclin-depend	CKS1B	P61024	3	2	2	2	1	2	2	1	2	2	1	2	2	28.4	28.4	28.4	8.027	67	67;79;63	0.00070472	4.4859	By MS/MS	By MS/MS	By MS/MS	13.4	28.4	28.4	7825800	33617000	16226000	0	1	1	2	1827
tr|F8WA11|F8WA11_HUMAN;sp|Q7Z460|CLAP1_HUMAN;tr|H0Y5T1|H0Y5T1_HUMAN;tr|C9J151|C9J151_HUMAN;tr|C9JP76|C9JP76_HUMAN	tr|F8WA11|F8WA11_HUMAN;sp|Q7Z460|CLAP1_HUMAN;tr|H0Y5T1|H0Y5T1_HUMAN	tr|F8WA11|F8WA11_HUMAN CLIP-associating protein 1 OS=Homo sapiens OX=9606 GN=CLASP1 PE=1 SV=2;sp|Q7Z460|CLAP1_HUMAN CLIP-associating protein 1 OS=Homo sapiens OX=9606 GN=CLASP1 PE=1 SV=1;tr|H0Y5T1|H0Y5T1_HUMAN CLIP-associating protein 1 (Fragment) OS=Homo	CLASP1	Q7Z460	5	13	9	9	9	10	10	6	6	7	6	6	7	10.4	7.4	7.4	162.76	1478	1478;1538;1275;150;110	0	26.789	By MS/MS	By MS/MS	By MS/MS	7.2	7.5	8.3	40524000	30095000	67301000	4	3	4	11	2955
tr|E7ERI8|E7ERI8_HUMAN;tr|E7EW49|E7EW49_HUMAN;tr|E3W994|E3W994_HUMAN;tr|J3KR49|J3KR49_HUMAN;sp|O75122|CLAP2_HUMAN;tr|A0A0U1RQI6|A0A0U1RQI6_HUMAN;tr|B3KR06|B3KR06_HUMAN;tr|E7ENG2|E7ENG2_HUMAN;tr|C9J668|C9J668_HUMAN;tr|H7C4X8|H7C4X8_HUMAN;tr|H7C4I5|H7C4I5_HUMAN;tr|H7C5M8|H7C5M8_HUMAN;tr|D6RBU8|D6RBU8_HUMAN	tr|E7ERI8|E7ERI8_HUMAN;tr|E7EW49|E7EW49_HUMAN;tr|E3W994|E3W994_HUMAN;tr|J3KR49|J3KR49_HUMAN;sp|O75122|CLAP2_HUMAN;tr|A0A0U1RQI6|A0A0U1RQI6_HUMAN	tr|E7ERI8|E7ERI8_HUMAN CLIP-associating protein 2 OS=Homo sapiens OX=9606 GN=CLASP2 PE=1 SV=1;tr|E7EW49|E7EW49_HUMAN CLIP-associating protein 2 OS=Homo sapiens OX=9606 GN=CLASP2 PE=1 SV=1;tr|E3W994|E3W994_HUMAN CLIP-associating protein 2 OS=Homo sapiens OX	CLASP2	E7ERI8	13	14	14	10	7	10	9	7	10	9	4	6	6	11	11	8	165.63	1513	1513;1514;1273;1293;1294;1304;454;458;178;184;205;220;233	0	45.642	By MS/MS	By MS/MS	By MS/MS	5.7	7.9	7	112660000	96747000	118160000	4	10	4	18	4992
tr|F5H0Q6|F5H0Q6_HUMAN;tr|A0A0A0MQS2|A0A0A0MQS2_HUMAN;sp|Q8N2M8|CLASR_HUMAN;tr|K7EKC9|K7EKC9_HUMAN;tr|K7EM61|K7EM61_HUMAN;sp|Q8WXD2|SCG3_HUMAN	tr|F5H0Q6|F5H0Q6_HUMAN;tr|A0A0A0MQS2|A0A0A0MQS2_HUMAN;sp|Q8N2M8|CLASR_HUMAN;tr|K7EKC9|K7EKC9_HUMAN;tr|K7EM61|K7EM61_HUMAN;sp|Q8WXD2|SCG3_HUMAN	tr|F5H0Q6|F5H0Q6_HUMAN CLK4-associating serine/arginine-rich protein OS=Homo sapiens OX=9606 GN=CLASRP PE=1 SV=2;tr|A0A0A0MQS2|A0A0A0MQS2_HUMAN CLK4-associating serine/arginine-rich protein OS=Homo sapiens OX=9606 GN=CLASRP PE=1 SV=1;sp|Q8N2M8|CLASR_HUMAN	CLASRP	Q8N2M8	6	2	2	2	0	1	2	0	1	2	0	1	2	2.7	2.7	2.7	74.824	655	655;674;674;86;188;468	0.00068322	3.9173		By MS/MS	By MS/MS	0	1.1	2.7	0	3496400	6545100	0	1	0	1	3145
sp|Q96S66|CLCC1_HUMAN;tr|Q5T1P5|Q5T1P5_HUMAN	sp|Q96S66|CLCC1_HUMAN	sp|Q96S66|CLCC1_HUMAN Chloride channel CLIC-like protein 1 OS=Homo sapiens OX=9606 GN=CLCC1 PE=1 SV=1	CLCC1	Q96S66	2	11	11	11	8	9	9	8	9	9	8	9	9	24.7	24.7	24.7	62.022	551	551;262	0	42.254	By MS/MS	By MS/MS	By MS/MS	18.3	18.7	21.2	100110000	37410000	71561000	6	6	6	18	3713
sp|P51798|CLCN7_HUMAN;tr|H0Y2M6|H0Y2M6_HUMAN;tr|H3BNG8|H3BNG8_HUMAN;tr|I3L470|I3L470_HUMAN	sp|P51798|CLCN7_HUMAN;tr|H0Y2M6|H0Y2M6_HUMAN	sp|P51798|CLCN7_HUMAN H(+)/Cl(-) exchange transporter 7 OS=Homo sapiens OX=9606 GN=CLCN7 PE=1 SV=2;tr|H0Y2M6|H0Y2M6_HUMAN Chloride channel 7, isoform CRA_c OS=Homo sapiens OX=9606 GN=CLCN7 PE=1 SV=1	CLCN7	P51798	4	4	4	4	3	4	4	3	4	4	3	4	4	6.3	6.3	6.3	88.678	805	805;901;118;216	0	11.658	By MS/MS	By MS/MS	By MS/MS	5	6.3	6.3	40685000	34370000	45565000	2	2	2	6	1666
sp|O75508|CLD11_HUMAN;tr|B4DFI2|B4DFI2_HUMAN	sp|O75508|CLD11_HUMAN;tr|B4DFI2|B4DFI2_HUMAN	sp|O75508|CLD11_HUMAN Claudin-11 OS=Homo sapiens OX=9606 GN=CLDN11 PE=1 SV=2;tr|B4DFI2|B4DFI2_HUMAN Claudin OS=Homo sapiens OX=9606 PE=2 SV=1	CLDN11	O75508	2	3	3	3	3	3	3	3	3	3	3	3	3	15	15	15	21.993	207	207;165	0	9.562	By MS/MS	By MS/MS	By MS/MS	15	15	15	1078400000	219180000	342670000	5	5	2	12	534
sp|O00299|CLIC1_HUMAN	sp|O00299|CLIC1_HUMAN	sp|O00299|CLIC1_HUMAN Chloride intracellular channel protein 1 OS=Homo sapiens OX=9606 GN=CLIC1 PE=1 SV=4	CLIC1	O00299	1	17	17	17	16	14	16	16	14	16	16	14	16	83.4	83.4	83.4	26.922	241	241	0	145.62	By MS/MS	By MS/MS	By MS/MS	79.7	78.8	82.6	4703800000	3415000000	4795000000	23	21	22	66	156
sp|O95833|CLIC3_HUMAN	sp|O95833|CLIC3_HUMAN	sp|O95833|CLIC3_HUMAN Chloride intracellular channel protein 3 OS=Homo sapiens OX=9606 GN=CLIC3 PE=1 SV=2	CLIC3	O95833	1	3	3	3	2	2	3	2	2	3	2	2	3	14.8	14.8	14.8	26.648	236	236	0	6.5579	By MS/MS	By MS/MS	By MS/MS	9.7	11	14.8	21991000	22497000	26955000	1	1	1	3	705
sp|Q9Y696|CLIC4_HUMAN;tr|A6PVS0|A6PVS0_HUMAN;tr|A0A2R8Y4M1|A0A2R8Y4M1_HUMAN;tr|A0A2R8YGW2|A0A2R8YGW2_HUMAN;tr|A0A2R8Y615|A0A2R8Y615_HUMAN;sp|O15247|CLIC2_HUMAN;sp|Q9NZA1|CLIC5_HUMAN;sp|Q96NY7|CLIC6_HUMAN	sp|Q9Y696|CLIC4_HUMAN	sp|Q9Y696|CLIC4_HUMAN Chloride intracellular channel protein 4 OS=Homo sapiens OX=9606 GN=CLIC4 PE=1 SV=4	CLIC4	Q9Y696	8	19	19	19	19	19	18	19	19	18	19	19	18	78.7	78.7	78.7	28.772	253	253;133;200;222;242;247;410;704	0	182.78	By MS/MS	By MS/MS	By MS/MS	78.7	78.7	78.7	3408000000	2547000000	3535800000	36	39	36	111	4885
sp|Q14677|EPN4_HUMAN;tr|H0YDU9|H0YDU9_HUMAN;tr|H0YD52|H0YD52_HUMAN	sp|Q14677|EPN4_HUMAN	sp|Q14677|EPN4_HUMAN Clathrin interactor 1 OS=Homo sapiens OX=9606 GN=CLINT1 PE=1 SV=1	CLINT1	Q14677	3	16	16	16	13	15	15	13	15	15	13	15	15	29.4	29.4	29.4	68.259	625	625;66;133	0	81.604	By MS/MS	By MS/MS	By MS/MS	24	27.2	28.3	430730000	358910000	305630000	12	16	11	39	2409
sp|P30622|CLIP1_HUMAN;tr|F5H0N7|F5H0N7_HUMAN;tr|A0A3B3ITA2|A0A3B3ITA2_HUMAN;tr|F5H6A0|F5H6A0_HUMAN;tr|F5H1T5|F5H1T5_HUMAN;tr|F5H367|F5H367_HUMAN;tr|F5H270|F5H270_HUMAN;tr|A0A3B3ISJ8|A0A3B3ISJ8_HUMAN;tr|A0A3B3IS27|A0A3B3IS27_HUMAN	sp|P30622|CLIP1_HUMAN;tr|F5H0N7|F5H0N7_HUMAN;tr|A0A3B3ITA2|A0A3B3ITA2_HUMAN;tr|F5H6A0|F5H6A0_HUMAN	sp|P30622|CLIP1_HUMAN CAP-Gly domain-containing linker protein 1 OS=Homo sapiens OX=9606 GN=CLIP1 PE=1 SV=2;tr|F5H0N7|F5H0N7_HUMAN CAP-Gly domain-containing linker protein 1 (Fragment) OS=Homo sapiens OX=9606 GN=CLIP1 PE=1 SV=2;tr|A0A3B3ITA2|A0A3B3ITA2_HUM	CLIP1	P30622	9	31	31	3	27	26	25	27	26	25	3	3	3	24.5	24.5	1.8	162.24	1438	1438;1063;791;802;350;83;108;867;107	0	106.33	By MS/MS	By MS/MS	By MS/MS	22	21.4	20.9	473490000	357410000	398070000	22	16	20	58	1309
sp|Q9UDT6|CLIP2_HUMAN	sp|Q9UDT6|CLIP2_HUMAN	sp|Q9UDT6|CLIP2_HUMAN CAP-Gly domain-containing linker protein 2 OS=Homo sapiens OX=9606 GN=CLIP2 PE=1 SV=1	CLIP2	Q9UDT6	1	8	4	4	3	7	5	0	3	2	0	3	2	8.6	4.3	4.3	115.84	1046	1046	0	8.0379	By matching	By MS/MS	By MS/MS	3.5	7.4	5.7	0	39029000	6277600	0	3	1	4	4508
sp|Q9H6B4|CLMP_HUMAN	sp|Q9H6B4|CLMP_HUMAN	sp|Q9H6B4|CLMP_HUMAN CXADR-like membrane protein OS=Homo sapiens OX=9606 GN=CLMP PE=1 SV=1	CLMP	Q9H6B4	1	1	1	1	0	1	0	0	1	0	0	1	0	3.8	3.8	3.8	41.28	373	373	0.0047927	2.5007		By MS/MS		0	3.8	0	0	4143900	0	0	1	0	1	4109
tr|H3BR00|H3BR00_HUMAN;tr|Q9UBD8|Q9UBD8_HUMAN;tr|H3BNK7|H3BNK7_HUMAN;tr|O95086|O95086_HUMAN;tr|A0A0D9SFH9|A0A0D9SFH9_HUMAN;tr|Q2TA70|Q2TA70_HUMAN;tr|A0A1B0GW34|A0A1B0GW34_HUMAN;tr|A0A1B0GV71|A0A1B0GV71_HUMAN;tr|B4DFF3|B4DFF3_HUMAN;tr|A0A0A0MRC7|A0A0A0MRC7_HUMAN;tr|A0A1B0GWD3|A0A1B0GWD3_HUMAN;tr|A0A024QZB8|A0A024QZB8_HUMAN;sp|Q13286|CLN3_HUMAN	tr|H3BR00|H3BR00_HUMAN;tr|Q9UBD8|Q9UBD8_HUMAN;tr|H3BNK7|H3BNK7_HUMAN;tr|O95086|O95086_HUMAN;tr|A0A0D9SFH9|A0A0D9SFH9_HUMAN;tr|Q2TA70|Q2TA70_HUMAN;tr|A0A1B0GW34|A0A1B0GW34_HUMAN;tr|A0A1B0GV71|A0A1B0GV71_HUMAN;tr|B4DFF3|B4DFF3_HUMAN;tr|A0A0A0MRC7|A0A0A0MRC7_HUMAN;tr|A0A1B0GWD3|A0A1B0GWD3_HUMAN;tr|A0A024QZB8|A0A024QZB8_HUMAN;sp|Q13286|CLN3_HUMAN	tr|H3BR00|H3BR00_HUMAN Battenin OS=Homo sapiens OX=9606 GN=CLN3 PE=1 SV=1;tr|Q9UBD8|Q9UBD8_HUMAN Battenin OS=Homo sapiens OX=9606 GN=CLN3 PE=1 SV=1;tr|H3BNK7|H3BNK7_HUMAN Battenin (Fragment) OS=Homo sapiens OX=9606 GN=CLN3 PE=1 SV=2;tr|O95086|O95086_HUMAN	CLN3	H3BR00	13	1	1	1	1	1	1	1	1	1	1	1	1	9.7	9.7	9.7	16.41	155	155;181;228;336;341;360;363;370;384;390;399;438;438	0.0017131	2.9222	By matching	By MS/MS	By matching	9.7	9.7	9.7	7046000	5249000	5097700	0	1	0	1	2251
tr|A0A1B0GTI0|A0A1B0GTI0_HUMAN;tr|A0A087WZY0|A0A087WZY0_HUMAN;tr|A0A1B0GWJ7|A0A1B0GWJ7_HUMAN;tr|A0A1C7CYZ2|A0A1C7CYZ2_HUMAN;tr|A0A1B0GTR6|A0A1B0GTR6_HUMAN;tr|A0A1B0GTV7|A0A1B0GTV7_HUMAN;tr|A0A1B0GUE8|A0A1B0GUE8_HUMAN;tr|A0A1B0GV94|A0A1B0GV94_HUMAN;tr|A0A1B0GWI2|A0A1B0GWI2_HUMAN;tr|A0A0A0MRU5|A0A0A0MRU5_HUMAN;sp|O75503|CLN5_HUMAN;tr|A0A024R644|A0A024R644_HUMAN;tr|A0A1B0GU14|A0A1B0GU14_HUMAN;tr|A0A…	tr|A0A1B0GTI0|A0A1B0GTI0_HUMAN;tr|A0A087WZY0|A0A087WZY0_HUMAN;tr|A0A1B0GWJ7|A0A1B0GWJ7_HUMAN;tr|A0A1C7CYZ2|A0A1C7CYZ2_HUMAN;tr|A0A1B0GTR6|A0A1B0GTR6_HUMAN;tr|A0A1B0GTV7|A0A1B0GTV7_HUMAN;tr|A0A1B0GUE8|A0A1B0GUE8_HUMAN;tr|A0A1B0GV94|A0A1B0GV94_HUMAN;tr|A0A1B0GWI2|A0A1B0GWI2_HUMAN;tr|A0A0A0MRU5|A0A0A0MRU5_HUMAN;sp|O75503|CLN5_HUMAN;tr|A0A024R644|A0A024R644_HUMAN;tr|A0A1B0GU14|A0A1B0GU14_HUMAN;tr|A0A…	tr|A0A1B0GTI0|A0A1B0GTI0_HUMAN Ceroid-lipofuscinosis neuronal protein 5 (Fragment) OS=Homo sapiens OX=9606 GN=CLN5 PE=4 SV=1;tr|A0A087WZY0|A0A087WZY0_HUMAN Ceroid-lipofuscinosis neuronal protein 5 (Fragment) OS=Homo sapiens OX=9606 GN=CLN5 PE=4 SV=2;tr|A0A	CLN5	A0A1B0GTI0	14	2	2	2	2	1	2	2	1	2	2	1	2	8.8	8.8	8.8	22.969	204	204;205;208;210;216;249;271;277;304;358;358;407;36;125	0.00070373	4.4668	By MS/MS	By matching	By MS/MS	8.8	4.4	8.8	23510000	8950300	25376000	1	0	2	3	532
tr|A0A1B0GU90|A0A1B0GU90_HUMAN;tr|A0A1B0GW73|A0A1B0GW73_HUMAN;tr|H3BNF1|H3BNF1_HUMAN;tr|A0A1B0GTV3|A0A1B0GTV3_HUMAN;tr|A0A0S2Z5D0|A0A0S2Z5D0_HUMAN;tr|H3BUV4|H3BUV4_HUMAN;tr|A0A1B0GUD2|A0A1B0GUD2_HUMAN;tr|H3BUT1|H3BUT1_HUMAN;tr|A0A1B0GTU6|A0A1B0GTU6_HUMAN;sp|Q9NWW5|CLN6_HUMAN	tr|A0A1B0GU90|A0A1B0GU90_HUMAN;tr|A0A1B0GW73|A0A1B0GW73_HUMAN;tr|H3BNF1|H3BNF1_HUMAN;tr|A0A1B0GTV3|A0A1B0GTV3_HUMAN;tr|A0A0S2Z5D0|A0A0S2Z5D0_HUMAN;tr|H3BUV4|H3BUV4_HUMAN;tr|A0A1B0GUD2|A0A1B0GUD2_HUMAN;tr|H3BUT1|H3BUT1_HUMAN;tr|A0A1B0GTU6|A0A1B0GTU6_HUMAN;sp|Q9NWW5|CLN6_HUMAN	tr|A0A1B0GU90|A0A1B0GU90_HUMAN Ceroid-lipofuscinosis neuronal protein 6 (Fragment) OS=Homo sapiens OX=9606 GN=CLN6 PE=4 SV=1;tr|A0A1B0GW73|A0A1B0GW73_HUMAN Uncharacterized protein OS=Homo sapiens OX=9606 PE=4 SV=1;tr|H3BNF1|H3BNF1_HUMAN Ceroid-lipofuscinos	CLN6	A0A1B0GU90	10	1	1	1	1	0	0	1	0	0	1	0	0	14.5	14.5	14.5	8.726	76	76;77;105;108;171;213;215;248;251;311	0.0011013	3.3902	By MS/MS			14.5	0	0	3965700	0	0	1	0	0	1	4349
tr|E9PMI6|E9PMI6_HUMAN;tr|E9PJF4|E9PJF4_HUMAN;tr|J3KN38|J3KN38_HUMAN;sp|P54105|ICLN_HUMAN;tr|E9PQ83|E9PQ83_HUMAN	tr|E9PMI6|E9PMI6_HUMAN;tr|E9PJF4|E9PJF4_HUMAN;tr|J3KN38|J3KN38_HUMAN;sp|P54105|ICLN_HUMAN	tr|E9PMI6|E9PMI6_HUMAN Methylosome subunit pICln OS=Homo sapiens OX=9606 GN=CLNS1A PE=1 SV=1;tr|E9PJF4|E9PJF4_HUMAN Methylosome subunit pICln OS=Homo sapiens OX=9606 GN=CLNS1A PE=1 SV=1;tr|J3KN38|J3KN38_HUMAN Methylosome subunit pICln OS=Homo sapiens OX=96	CLNS1A	E9PMI6	5	3	3	3	3	3	2	3	3	2	3	3	2	30.5	30.5	30.5	18.259	167	167;179;203;237;49	0	8.7094	By MS/MS	By MS/MS	By MS/MS	30.5	30.5	22.8	57615000	53723000	63801000	1	2	1	4	1726
tr|A0A2U3TZY2|A0A2U3TZY2_HUMAN;sp|Q9H078|CLPB_HUMAN;tr|H0YGM0|H0YGM0_HUMAN;tr|A0A2R8Y602|A0A2R8Y602_HUMAN;tr|F5H7A5|F5H7A5_HUMAN;tr|A0A2R8YDH5|A0A2R8YDH5_HUMAN;tr|F5H392|F5H392_HUMAN;tr|A0A2R8Y6R5|A0A2R8Y6R5_HUMAN;tr|A0A2R8Y7E8|A0A2R8Y7E8_HUMAN	tr|A0A2U3TZY2|A0A2U3TZY2_HUMAN;sp|Q9H078|CLPB_HUMAN;tr|H0YGM0|H0YGM0_HUMAN;tr|A0A2R8Y602|A0A2R8Y602_HUMAN	tr|A0A2U3TZY2|A0A2U3TZY2_HUMAN Caseinolytic peptidase B protein homolog OS=Homo sapiens OX=9606 GN=CLPB PE=1 SV=1;sp|Q9H078|CLPB_HUMAN Caseinolytic peptidase B protein homolog OS=Homo sapiens OX=9606 GN=CLPB PE=1 SV=1;tr|H0YGM0|H0YGM0_HUMAN Caseinolytic pe	CLPB	Q9H078	9	10	10	10	9	7	7	9	7	7	9	7	7	18.2	18.2	18.2	76.852	692	692;707;712;382;152;141;149;327;122	0	21.451	By MS/MS	By MS/MS	By MS/MS	15.5	12.4	13.6	112710000	82348000	103060000	2	3	2	7	4012
tr|M0R208|M0R208_HUMAN;sp|Q16740|CLPP_HUMAN	tr|M0R208|M0R208_HUMAN;sp|Q16740|CLPP_HUMAN	tr|M0R208|M0R208_HUMAN ATP-dependent Clp protease proteolytic subunit OS=Homo sapiens OX=9606 GN=CLPP PE=1 SV=1;sp|Q16740|CLPP_HUMAN ATP-dependent Clp protease proteolytic subunit, mitochondrial OS=Homo sapiens OX=9606 GN=CLPP PE=1 SV=1	CLPP	Q16740	2	5	5	5	4	4	5	4	4	5	4	4	5	35.8	35.8	35.8	20.568	190	190;277	0	26.924	By MS/MS	By MS/MS	By MS/MS	27.9	27.9	35.8	100300000	75760000	170500000	3	4	4	11	2586
sp|O96005|CLPT1_HUMAN;tr|K7EQQ1|K7EQQ1_HUMAN	sp|O96005|CLPT1_HUMAN	sp|O96005|CLPT1_HUMAN Cleft lip and palate transmembrane protein 1 OS=Homo sapiens OX=9606 GN=CLPTM1 PE=1 SV=1	CLPTM1	O96005	2	6	6	6	5	3	2	5	3	2	5	3	2	9.3	9.3	9.3	76.096	669	669;171	0	21.79	By MS/MS	By MS/MS	By MS/MS	9.3	6.3	7	82104000	60958000	78196000	3	3	2	8	713
sp|Q96KA5|CLP1L_HUMAN;tr|G5E9Z2|G5E9Z2_HUMAN	sp|Q96KA5|CLP1L_HUMAN;tr|G5E9Z2|G5E9Z2_HUMAN	sp|Q96KA5|CLP1L_HUMAN Cleft lip and palate transmembrane protein 1-like protein OS=Homo sapiens OX=9606 GN=CLPTM1L PE=1 SV=1;tr|G5E9Z2|G5E9Z2_HUMAN Cisplatin resistance related protein CRR9p, isoform CRA_c OS=Homo sapiens OX=9606 GN=CLPTM1L PE=1 SV=1	CLPTM1L	Q96KA5	2	6	6	6	4	5	3	4	5	3	4	5	3	19.7	19.7	19.7	62.228	538	538;369	0	24.943	By MS/MS	By MS/MS	By MS/MS	10.8	15.4	6.5	84650000	76803000	98647000	4	3	3	10	3641
sp|O76031|CLPX_HUMAN;tr|H0YM48|H0YM48_HUMAN	sp|O76031|CLPX_HUMAN	sp|O76031|CLPX_HUMAN ATP-dependent Clp protease ATP-binding subunit clpX-like, mitochondrial OS=Homo sapiens OX=9606 GN=CLPX PE=1 SV=2	CLPX	O76031	2	15	15	15	12	14	13	12	14	13	12	14	13	31	31	31	69.223	633	633;268	0	55.548	By MS/MS	By MS/MS	By MS/MS	22.3	28.9	24.2	151160000	141800000	206410000	10	8	7	25	587
[truncated: 4,159 more rows]
